# Supplementary material for: Identification of candidate predictive and surrogate molecular markers for dasatinib in prostate cancer: rationale for patient selection and efficacy monitoring
Source: Genome Biol. 2007 Nov 29;8(11):R255. doi: 10.1186/gb-2007-8-11-r255 (PMC2258199; doi:10.1186/gb-2007-8-11-r255)
Supplement: Additional data file 3 — The hybridization data (in log scale) were normalized with the RMA algorithm. The IC50 in nM and log2IC50 values as well as the classification of cell lines as resistant (R) or sensitive (S) are also provided at the top of the spreadsheet. [file gb-2007-8-11-r255-S3.xls]

## Sheet: Microarray data file
Sample Name	PC3	DU145	HPV10	LNCaP	RWPE1	HPV7	NB26	PWR1E	RWPE2	NB11	W99	22Rv	VCaP	WPMY1	MDAPCa2b	DUCaP
Sensitivity Category RS	S	S	S	S	S	S	S	S	S	S	S	R	R	R	R	R
Dasatinib IC50 (nM)	51.39	56.76	58.09	67.65	120.18	126.5	139.1	144.74	150.97	162.72	198.97	2000	2000	2500	2500	2500
Log2 IC50	5.68342	5.8268	5.86022	6.08002	6.90905	6.98299	7.11998	7.17732	7.23812	7.34625	7.63641	10.9658	10.9658	11.2877	11.2877	11.2877
1007_s_at	8.93127	9.11731	10.1504	8.98625	10.2165	10.4321	10.1392	9.37613	10.4552	9.35531	9.67061	9.4948	9.20814	7.76297	9.67825	8.35422
1053_at	8.76142	8.48797	8.92478	8.44826	8.64775	8.36049	7.98908	8.96031	8.05293	9.28601	8.91263	9.89104	8.70813	8.98968	8.31142	8.32091
117_at	4.55138	4.42586	4.42683	4.27692	4.48011	4.65568	4.46625	4.42389	4.51282	4.59697	4.34267	4.45697	4.47712	4.37581	4.34064	4.48609
121_at	7.16438	7.29659	7.01095	7.50917	6.96689	7.65412	7.16302	7.23933	7.52837	7.12253	7.33079	8.29146	7.68409	7.37904	7.52695	8.15305
1255_g_at	3.21876	3.19975	3.05825	3.19874	3.0079	3.09101	2.93627	3.11126	3.01916	3.07238	3.04849	3.06469	3.09065	3.22156	3.12922	3.29976
1294_at	4.86521	5.09153	5.38808	5.04864	6.96474	5.9656	5.43443	5.02429	6.47602	5.38975	5.40392	5.01653	5.03224	5.75893	4.98388	4.96002
1316_at	4.91986	4.77108	4.58501	4.75047	4.57509	4.63269	4.83328	5.00078	4.63027	4.64794	4.65719	5.04554	4.87722	5.01261	4.99242	5.5023
1320_at	4.78596	4.63131	4.72987	4.97356	4.59159	4.85245	4.87035	5.02551	4.98337	5.00124	4.89147	4.5785	5.10669	4.61495	4.84448	4.65449
1405_i_at	3.0826	5.26473	6.28393	3.40314	4.92999	6.11855	3.59062	3.23778	3.4588	3.59811	3.30623	3.19929	2.92244	3.09659	3.02414	3.12838
1431_at	3.66338	3.47916	3.46973	3.6883	3.55413	3.56818	3.53751	3.55159	3.43063	3.36759	3.40074	3.47724	3.55642	3.65981	3.51324	3.59172
1438_at	5.89896	5.28891	6.52456	5.84825	5.35372	6.38879	5.20094	5.87563	6.14802	4.99263	5.64245	6.2978	5.86898	5.13526	6.28248	6.5275
1487_at	7.19834	6.66687	7.23871	7.83324	7.12577	7.41585	6.9256	6.6573	7.27817	6.96442	7.11157	7.95838	9.21124	6.42409	7.59508	9.12576
1494_f_at	4.73566	4.45478	4.7726	4.67131	4.58323	4.91182	4.81461	4.61965	4.82134	4.79517	4.82524	4.69912	4.68484	4.85025	4.8665	4.93921
1598_g_at	7.49496	9.08073	9.58897	7.35039	9.71423	9.41185	11.0176	8.67276	8.75018	10.3668	8.78114	6.86324	6.97115	8.47997	6.79076	7.36487
160020_at	7.35335	6.89935	7.81424	6.17832	8.01617	7.62179	8.49449	7.19144	7.90635	7.28477	7.43594	6.48888	5.99857	6.83684	6.31723	6.57322
1729_at	7.60295	7.89259	7.39839	7.64486	7.58857	8.06227	7.44547	7.74837	7.63416	7.40993	7.05883	7.1885	6.11935	6.62228	7.27303	6.66708
1773_at	7.60061	6.65663	6.20171	6.39131	6.45964	6.33991	6.11186	6.53391	6.94889	6.029	6.51896	6.46371	6.20406	6.36444	6.30025	5.65404
177_at	5.32423	5.58566	5.95094	4.46957	5.76908	6.63987	4.52745	5.02945	6.24642	4.93466	4.97033	4.53298	4.34978	4.90506	4.04357	4.46755
179_at	7.54238	7.89572	7.47541	7.8893	7.50789	7.44596	7.75735	7.78177	7.85537	7.6237	7.85718	7.92344	7.9172	7.76945	7.78488	8.15926
1861_at	8.33019	7.47137	7.36408	7.6154	7.0349	7.69443	7.85423	7.01799	7.60196	8.26	7.56702	7.61429	9.80661	7.89158	7.87727	9.1886
200000_s_at	9.03966	9.83123	9.35829	9.73753	9.1854	8.98278	9.09733	9.71017	9.36782	9.11129	9.57232	10.0004	10.133	9.99087	9.3499	10.7109
200001_at	10.897	11.2723	11.0965	11.3675	11.0076	11.1648	11.4595	10.5429	11.3743	11.447	11.1402	11.4406	11.8329	10.9012	11.5436	10.9485
200002_at	12.2772	12.8242	12.6602	12.998	13.0297	12.6218	12.5994	12.914	12.1877	12.9375	12.6761	12.8991	13.1881	12.9663	12.7862	12.9754
200003_s_at	13.3824	12.9948	13.2496	13.133	13.039	13.1982	12.7195	13.0313	12.7809	12.9786	13.0467	13.1798	13.4517	13.4291	13.1751	13.0656
200004_at	12.1726	11.756	11.9778	12.0156	11.9002	11.9268	12.2069	11.622	11.8812	11.9623	12.2206	11.637	11.8387	12.2231	11.9198	12.3646
200005_at	10.183	10.4016	9.92674	10.5546	10.2801	10.3658	9.27887	11.2495	10.2406	9.77479	10.542	10.5859	11.0823	10.504	10.2324	10.2905
200006_at	12.137	11.781	11.6214	12.5424	11.6078	11.3975	11.5501	12.0074	11.4115	11.8678	12.0393	12.2569	12.4588	11.9443	12.3683	12.0765
200007_at	12.3706	12.3054	11.964	12.4797	12.4295	11.8027	12.1574	12.1846	12.5061	12.0714	12.3953	12.1685	12.1049	11.4935	12.1721	12.0266
200008_s_at	10.414	10.4731	9.84893	10.6305	10.4625	10.0505	10.7073	10.4395	10.2141	10.7267	10.4045	10.3361	10.6636	10.2713	10.3571	10.5289
200009_at	11.4843	11.5813	11.0629	11.697	11.5437	11.2033	11.7565	11.6376	11.3237	11.7005	11.3913	11.3677	11.8286	11.3416	11.4163	11.5636
200010_at	12.2994	12.4955	12.5359	12.3901	12.505	12.4629	12.263	12.994	12.1973	12.5828	12.6202	12.51	13.06	12.7884	12.7299	12.7219
200011_s_at	9.73678	9.58899	9.39218	9.81882	9.31096	9.6328	9.79215	8.95281	9.20069	9.68507	9.46324	9.72249	9.56822	9.56822	9.49123	9.43746
200012_x_at	13.4331	13.3661	13.2994	13.3155	13.1448	13.3159	12.9462	13.3763	13.1013	13.3278	13.3823	13.5064	13.6989	13.199	13.3662	13.2086
200013_at	12.7628	12.3591	12.4258	12.9217	12.4898	12.4786	12.4877	12.6011	12.1801	12.7796	12.5036	12.7413	12.9594	13.0174	12.6272	12.6707
200014_s_at	10.9922	11.2703	10.8617	10.9543	10.9024	10.6716	10.6762	11.0319	10.1918	11.0258	10.7889	11.7342	11.0305	11.1544	10.6831	10.719
200015_s_at	10.964	11.5292	11.0748	10.7479	11.0825	10.8898	10.8049	11.3258	11.1027	10.8725	10.9671	11.0001	11.0851	11.3888	11.0643	10.5346
200016_x_at	12.7918	12.9377	12.9069	12.8956	12.9008	12.7325	12.7443	13.0908	12.7216	12.8441	12.8663	13.1297	13.0099	13.0124	13.0965	13.1423
200017_at	12.6379	12.7019	12.5522	12.5508	12.3971	12.4909	12.3003	12.7259	12.3006	12.6014	12.6257	12.7069	12.9317	12.6451	12.7057	12.7393
200018_at	13.1964	13.0545	13.1979	13.3955	13.0626	13.1384	13.0344	13.2134	13.0819	13.214	13.3143	13.2477	13.2982	13.3134	13.3657	13.2499
200019_s_at	12.6201	12.3452	12.2248	12.514	11.819	12.0274	12.3835	12.2513	11.9433	12.5977	12.24	12.5891	13.0319	12.5249	11.9434	12.9828
200020_at	9.84144	9.46265	9.64164	9.73257	9.73257	9.43837	9.72826	9.8224	9.59629	9.89073	9.90551	9.84973	9.95491	10.1288	9.65855	10.2069
200021_at	13.6315	13.3414	13.2212	13.1785	13.3353	13.249	13.6112	12.86	13.3261	13.5545	13.3429	13.1817	13.2339	13.4183	13.2206	13.6726
200022_at	12.5659	12.7818	12.9119	12.9379	12.7697	12.8722	12.4695	13.0859	12.7333	12.8458	13.0015	13.2653	13.4827	13.0289	13.1822	13.0341
200023_s_at	11.7938	11.365	11.9855	11.725	11.4663	11.8267	11.5811	12.3216	11.6958	11.8787	11.8882	11.8393	12.2073	12.0533	11.5359	11.4914
200024_at	13.3492	12.975	12.8299	13.2393	12.5446	12.7778	12.4194	12.9898	12.5528	12.8252	12.9793	13.2301	13.514	12.105	12.9356	13.1365
200025_s_at	12.708	13.152	12.9082	13.3962	12.9118	12.8719	12.808	13.1495	12.7351	13.0208	13.1013	13.2291	13.3952	12.972	13.2527	13.2242
200026_at	12.0874	12.7868	12.5282	13.0672	12.6618	12.7099	12.3036	12.8078	12.5603	12.844	12.8021	12.7098	13.2604	12.7165	12.8357	12.7434
200027_at	11.2885	10.8709	11.2943	11.8601	10.4056	11.0998	10.214	11.1287	11.0043	10.1353	10.8266	11.6212	11.0658	11.1569	11.376	11.2013
200028_s_at	10.3622	9.94059	9.77928	10.3604	9.73966	9.50283	9.68222	10.4034	9.68134	9.88361	9.93515	10.5662	10.7132	10.4639	11.0331	10.4411
200029_at	12.4682	12.9876	12.5986	13.0219	12.3974	12.6123	12.2496	13.1493	12.2794	12.5194	12.6938	12.9181	13.5086	12.8532	12.6968	13.229
200030_s_at	12.3925	12.3981	12.0528	12.4566	11.9683	12.1575	12.3951	12.3216	12.0982	12.3871	12.1644	12.7601	12.6152	12.3118	12.3148	12.6485
200031_s_at	13.6077	13.2744	13.3212	13.4305	13.3552	13.2689	12.9482	13.3583	13.2234	13.1253	13.2274	13.494	13.6425	13.2721	13.3169	13.4522
200032_s_at	12.8638	13.3514	12.9847	13.4283	12.8658	12.9106	12.8696	13.2233	12.7575	13.0536	13.1594	13.2864	13.4672	13.1057	13.3657	13.2775
200033_at	12.2377	11.7559	11.9288	11.9447	12.1548	12.0586	12.1557	11.9024	11.933	11.9253	11.8033	11.8081	11.5956	11.9114	11.9506	11.7884
200034_s_at	12.8089	12.681	12.5239	13.0067	12.4387	12.5082	12.5407	12.7125	12.2274	12.5614	12.67	12.8588	13.0041	12.8182	12.7269	12.9213
200035_at	7.86386	8.7114	7.8274	8.06697	7.7196	7.95642	7.76054	8.70995	7.85127	7.70459	7.89977	8.25303	7.6239	8.30725	8.24314	8.09002
200036_s_at	12.3011	12.8391	12.264	12.8317	12.1464	12.2577	11.8267	12.7228	12.01	12.2565	12.1878	12.8469	13.0716	12.5095	13.1791	12.5698
200037_s_at	11.2899	11.1641	10.856	11.298	11.3601	10.932	10.6647	11.0887	10.455	11.2004	11.1779	11.7048	11.6157	11.0895	10.8642	11.2981
200038_s_at	12.7788	13.0673	13.1357	13.427	12.4579	13.0996	12.3077	13.3918	12.7511	12.6817	13.2002	13.2341	13.4365	13.2313	13.2102	13.2096
200039_s_at	11.1033	11.0984	11.1044	11.0421	11.0632	10.7732	11.1067	11.0065	10.6239	11.4221	11.2727	11.1572	10.3948	11.4177	10.6658	10.7658
200040_at	10.7211	10.6795	10.4043	10.2421	10.4715	10.0977	10.2901	10.8193	10.0493	10.4776	10.2432	10.7119	10.5329	10.6612	10.1643	10.5923
200041_s_at	10.4602	10.9623	10.8074	10.593	10.5922	10.1984	10.43	10.9742	10.4953	10.6044	10.7601	11.1731	10.832	11.3154	10.0971	10.7076
200042_at	9.79818	9.20326	9.66504	9.65187	9.53764	9.61913	9.00185	9.80232	9.8389	9.02345	10.0699	9.73939	9.60635	9.94755	9.76166	9.39545
200043_at	12.0279	11.7877	11.1089	11.5699	10.8588	10.6815	10.7004	11.2689	11.157	11.0942	11.6456	11.4988	11.5661	10.8609	11.3929	11.7268
200044_at	10.6408	10.2939	10.0972	10.6644	9.80417	10.1	9.99055	10.1519	9.95657	10.1832	10.4894	10.972	11.2077	10.5632	10.6201	11.007
200045_at	8.83477	8.48203	8.86826	8.90334	8.74615	8.59466	9.13029	8.81188	8.76712	9.27573	9.08498	7.95657	8.60439	8.98642	8.81945	8.75733
200046_at	11.3155	10.5036	10.388	11.3125	10.2526	10.6565	10.649	10.8219	10.9009	10.7079	11.3096	10.8073	10.6633	10.2993	10.7471	10.5213
200047_s_at	10.7522	10.8431	10.7139	10.5496	10.3972	10.4727	10.6621	10.9396	10.5855	10.7015	11.1002	10.5438	10.803	10.8502	10.52	11.0212
200048_s_at	11.6762	12.3054	10.3342	11.9426	10.6286	10.9399	11.1328	10.9767	11.0255	11.158	10.9648	12.1232	11.8839	11.7093	12.0794	11.759
200049_at	7.88925	7.89072	7.51315	7.70801	7.13714	7.32999	7.47235	7.66844	7.41535	7.28893	7.26903	7.27549	8.58669	7.11654	7.58507	7.94682
200050_at	9.70786	9.94619	9.60429	10.0532	9.7586	9.50188	9.58992	9.53806	9.59029	9.36355	9.75067	9.87579	10.7533	9.7089	10.157	10.2939
200051_at	8.75094	8.15058	8.27745	7.88049	7.63202	7.76116	8.0091	7.89641	7.8992	8.39635	7.93475	8.25504	8.55241	8.83686	7.33625	8.69086
200052_s_at	10.8002	11.0791	9.39054	10.5729	10.1687	9.77737	9.88034	10.2292	9.99062	10.375	10.5194	11.1733	10.7828	10.6212	10.1408	10.2526
200053_at	8.4451	9.60577	9.3791	9.10531	9.29437	9.34662	9.12789	9.73058	9.34786	9.08091	9.20388	9.49069	8.72745	9.02808	9.0612	8.5785
200054_at	7.97911	6.90423	7.59408	7.36723	7.01418	7.2231	7.83452	7.07625	6.76501	7.87139	7.49529	7.45483	7.07003	8.08891	6.99605	7.14021
200055_at	9.64975	10.0612	9.81934	10.6199	9.24252	9.61355	9.47991	8.75733	9.60949	9.8371	9.73451	9.98538	9.69983	10.3164	9.96564	10.3005
200056_s_at	9.01248	8.60395	8.99126	8.29557	8.28154	9.07967	8.20098	8.71774	8.80532	8.43566	8.97306	8.87468	9.08053	8.6998	9.03017	8.18014
200057_s_at	11.8747	11.8377	11.5999	11.9862	11.7176	11.4876	11.7856	12.1049	11.4936	11.6175	11.6714	11.892	12.0025	12.1106	11.8072	12.266
200058_s_at	9.74796	9.28064	9.50114	9.56107	9.29314	9.03936	9.27996	9.95857	9.50953	9.28939	9.57286	9.84657	10.0807	9.78839	9.11089	10.1894
200059_s_at	12.6979	12.0886	11.6081	11.9414	12.2847	11.6227	12.2616	12.2418	12.2531	12.4389	12.4704	12.3313	12.3398	12.4215	12.1157	11.9069
200060_s_at	9.49497	9.57955	9.96658	10.4803	9.75308	9.6704	9.66735	10.5242	9.49966	9.72173	9.75308	10.1748	9.63802	10.453	9.71527	10.1934
200061_s_at	14.0376	13.5442	13.2051	13.7156	13.2843	13.3705	13.1259	13.4797	13.1102	13.3345	13.4438	13.4565	13.5649	13.8765	13.4669	13.5034
200062_s_at	13.7557	13.4695	13.0978	13.3444	12.9489	13.0796	13.0433	13.5083	12.8014	13.1122	13.1554	13.3471	13.6993	13.2182	13.5178	13.5894
200063_s_at	13.2111	12.8481	13.0344	13.1773	12.9881	12.8347	13.0277	13.2919	12.6556	13.1222	13.2379	13.0247	12.8419	13.1578	12.9148	12.9152
200064_at	12.5176	12.6689	12.099	12.517	11.9658	11.8894	11.9901	11.9139	11.7872	12.1222	12.3722	12.3376	12.5712	12.3319	12.5581	12.7325
200065_s_at	12.5678	11.4449	11.49	12.0348	11.3486	11.5323	11.4443	11.3494	10.7954	11.3992	10.8683	12.1167	10.6617	11.5081	12.0549	10.2814
200066_at	9.82511	9.73502	10.3349	10.0319	10.2386	9.82395	9.95818	10.1191	10.2414	10.1736	10.2476	9.97781	9.48019	9.92918	9.33845	9.26739
200067_x_at	10.4065	10.4626	10.3534	10.0837	10.0825	10.1903	10.2766	9.9633	10.1815	10.5779	10.3829	9.99331	9.96858	10.5878	10.4953	9.89199
200068_s_at	11.2853	11.5652	11.5426	11.112	11.3296	11.2587	11.8344	11.7474	11.4879	11.5405	11.4919	11.6279	11.8808	11.9008	11.5652	12.2008
200069_at	7.98428	7.81897	7.83279	7.23031	7.68339	7.6901	7.32949	7.74217	7.70049	7.78498	7.67888	8.76783	8.74172	8.1949	7.37987	8.91701
200070_at	7.74806	6.47108	7.64964	7.10558	7.39719	7.78232	7.93682	7.78531	7.49636	7.74257	7.38994	7.77426	7.55087	7.24512	8.04255	7.11537
200071_at	9.25696	9.41517	9.93276	9.54059	9.4094	9.93704	9.48438	9.69854	9.20345	9.64858	9.84439	9.34429	9.39538	9.81547	9.31227	9.31463
200072_s_at	11.0167	10.8115	10.4753	10.7626	10.5686	10.1916	10.0309	10.6432	10.5825	10.5287	10.3279	11.2592	10.6602	11.1506	10.422	11.0258
200073_s_at	10.8128	10.5716	10.6632	11.0707	10.8161	10.3112	10.6141	10.8972	10.3295	11.012	10.7906	11.31	11.2194	11.1897	9.93318	11.0092
200074_s_at	12.3287	11.8784	11.268	12.3716	11.51	11.2123	11.4069	12.2629	11.4239	11.8503	12.0044	12.4359	12.9332	12.1418	12.2476	12.2017
200075_s_at	11.0741	9.50416	10.0956	10.2734	9.64555	10.1953	10.5203	9.31032	9.10295	10.5203	9.00091	9.63426	8.20081	9.03302	10.08	7.82666
200076_s_at	8.74104	8.69119	8.26202	8.97709	8.15525	8.08604	8.11192	8.3296	7.86789	8.38681	8.55998	8.84232	8.5946	8.66456	8.94284	8.59968
200077_s_at	12.6965	12.7066	12.4947	13.1991	12.4442	12.581	12.5835	12.1475	12.4711	12.6727	12.0564	12.9153	12.6932	12.8414	12.8698	12.7667
200078_s_at	9.99441	9.04249	10.2317	11.1237	9.85834	10.2733	9.78931	9.51501	9.76143	9.7712	9.67516	10.938	10.4799	9.92902	11.2029	10.395
200079_s_at	10.3558	10.5984	10.6722	10.7613	10.3271	10.2289	10.4672	10.9544	10.2419	10.6669	10.5931	10.6028	10.1172	10.5549	10.2681	9.71508
200080_s_at	12.3808	12.4165	12.366	12.5022	12.4958	12.3644	12.3982	12.5503	11.9042	12.1898	11.9565	12.6389	12.398	12.0025	12.3804	12.474
200081_s_at	12.2067	12.89	12.8093	13.1009	12.5312	12.6411	12.4346	13.3473	12.5241	12.6563	12.7453	13.0938	13.4491	13.1613	13.2048	13.1474
200082_s_at	12.652	12.7245	12.6438	12.757	12.3534	12.461	12.3706	13.1309	12.3174	12.7267	12.8595	12.7868	13.1745	13.1828	12.8463	12.6634
200083_at	9.41107	9.92167	9.13679	10.0462	9.41164	9.29739	9.4834	9.80487	9.09869	9.18589	9.23306	9.48185	9.98105	9.91435	10.1717	9.93471
200084_at	10.6501	10.4075	10.8219	10.7332	10.3157	10.4933	10.3799	10.1903	10.2976	10.5603	10.6746	10.9633	10.8308	11.057	10.7986	10.6115
200085_s_at	11.17	11.3354	11.6718	11.5825	11.3668	11.5908	11.3997	11.8553	11.816	11.6587	11.2471	11.6027	11.217	11.6526	11.1902	11.2903
200086_s_at	11.1893	11.1127	11.3055	11.4897	11.1281	11.142	10.9286	11.3923	11.263	11.0723	11.1981	11.7612	10.6102	10.9757	11.3419	10.2675
200087_s_at	11.4286	11.2215	11.1507	11.6373	11.0301	11.2715	11.2937	11.1693	11.0372	10.9996	11.2413	11.8983	11.9588	11.2214	11.8415	11.6283
200088_x_at	12.9995	13.284	12.9685	13.2975	13.0292	12.912	13.0579	13.4481	12.4237	13.2433	12.7725	13.4083	13.6625	13.3091	13.2198	13.4084
200089_s_at	11.9709	12.6493	12.3556	12.6443	12.4776	12.3042	12.0353	12.9758	12.6797	12.3492	12.7937	12.5325	13.1471	12.4688	12.5518	12.499
200090_at	10.2009	10.7246	10.8015	10.58	10.3599	10.7659	10.198	10.5269	10.0582	10.1663	9.32278	10.3345	10.8419	10.3585	11.2389	10.4065
200091_s_at	12.6071	12.5419	12.4296	12.7522	12.1379	12.4294	12.3215	12.3131	11.9912	12.4668	12.3645	12.654	12.9578	12.396	12.5018	12.6962
200092_s_at	13.2524	13.4936	13.171	13.3762	13.3566	13.2482	13.2706	13.3762	13.1023	13.3937	13.4222	12.9555	13.5819	13.152	13.1513	13.283
200093_s_at	11.2106	11.6571	11.6167	12.1605	11.6769	11.5881	11.8171	11.5612	11.7108	11.9513	12.0204	11.5918	11.7036	11.7912	12.1302	11.4213
200094_s_at	11.4817	12.5796	12.222	12.6785	11.8522	12.216	11.9425	12.5569	11.9723	12.0105	11.4053	12.3631	12.7316	12.3411	12.6906	12.4071
200095_x_at	13.4307	13.6199	13.2713	13.6246	13.1167	13.1429	13.1418	13.3755	12.9707	13.401	13.3854	13.5778	13.9044	13.5807	13.4568	13.815
200096_s_at	11.2871	11.6091	11.2653	11.4669	11.7511	11.7423	12.2366	10.6911	11.4966	11.8746	11.3681	10.2708	10.5087	10.9126	11.4204	10.8262
200097_s_at	10.313	10.7565	10.444	10.7709	10.5852	10.3818	10.9506	10.8841	10.2144	10.8728	10.6405	10.6469	11.048	10.6314	10.8332	10.924
200098_s_at	10.5108	10.2875	9.6163	10.6701	9.70338	9.75104	9.79699	9.71878	9.60077	9.88277	9.8248	10.9563	10.2302	10.3876	10.476	9.9993
200099_s_at	12.928	13.0292	13.3092	13.59	13.2068	13.1296	13.0508	13.5789	13.1204	13.3184	13.5153	13.6788	13.6645	13.3751	13.4999	13.3592
200593_s_at	10.2369	10.1789	9.60814	9.99095	9.79707	9.4944	9.83675	10.1853	9.10816	9.86254	9.04295	10.7239	9.71199	10.0403	9.57427	10.0238
200594_x_at	11.0097	11.3028	10.8252	11.0989	10.9828	10.7063	11.0738	10.974	10.3568	11.0738	10.6294	11.3637	11.1659	11.2619	10.9486	11.5453
200595_s_at	9.1795	9.7082	9.72266	10.0078	9.6246	10.094	9.86592	10.0471	9.70411	9.67321	9.9632	9.76761	9.37007	10.0832	10.1071	9.57085
200596_s_at	9.08671	10.0506	9.73951	10.0224	9.49317	9.99972	9.41217	9.83555	9.9518	9.55956	9.69676	9.80089	9.34954	10.0549	9.74999	9.50467
200597_at	6.43266	7.72199	7.14592	7.66331	7.10741	7.15832	5.95716	7.8183	7.53244	6.34969	6.6694	7.99251	7.59245	7.62611	7.53568	7.619
200598_s_at	11.4745	10.9796	11.0282	11.5431	10.5134	10.6241	11.1076	10.2329	10.5992	11.4025	11.1484	12.0303	11.7111	11.2471	10.6681	10.7393
200599_s_at	12.2988	11.7277	11.8999	12.3141	11.4986	11.5509	11.7221	11.2382	11.4026	12.0646	11.9055	12.7218	12.5578	12.091	11.791	11.789
200600_at	10.7456	10.4959	9.94086	6.91567	9.93713	9.60502	9.9523	9.29643	9.71013	9.71331	10.118	4.76421	3.9884	10.3728	3.79691	3.98472
200601_at	9.09112	9.79574	9.57646	8.46563	9.77408	9.59064	10.405	9.271	10.0436	10.2216	9.35285	9.04782	8.50902	9.21638	8.64757	8.74886
200602_at	9.86258	10.2217	9.57183	8.68886	9.75412	10.3311	10.1987	9.57421	9.44571	9.44697	9.13153	6.33804	9.66152	8.69252	9.77407	9.52415
200603_at	11.2123	10.3549	10.5007	10.6715	10.5473	10.7088	10.637	10.7768	10.4446	10.5172	10.7584	10.5068	10.6867	10.8238	10.8961	9.74954
200604_s_at	10.4352	9.4701	9.3529	9.40163	9.60585	9.3983	9.56773	9.57891	9.62948	9.56971	9.67621	9.27515	9.02247	9.86773	9.42619	8.11005
200605_s_at	11.404	10.6644	10.4831	10.4814	10.6246	10.634	10.8316	11.0347	10.6699	10.5921	10.7097	10.4448	10.4161	10.7589	10.6417	9.91538
200606_at	9.51555	9.03006	12.2033	9.76693	12.076	12.4319	11.4408	11.8119	12.2211	10.7789	11.1994	9.2713	8.63045	7.71948	10.1667	9.22752
200607_s_at	10.6331	9.87395	9.75014	9.32496	9.30176	9.14569	9.34033	10.963	9.11255	9.1473	9.68045	9.97633	10.6772	9.86996	9.89852	10.5846
200608_s_at	10.5336	9.89307	10.0237	9.72749	9.67517	9.73204	9.68176	10.7301	9.32548	9.60649	10.1252	10.3335	10.9077	10.1102	10.2489	10.8874
200609_s_at	10.4603	10.9684	11.0813	10.6115	11.3974	11.2479	11.9592	11.0637	11.701	11.4345	11.5497	10.5871	9.75386	11.3274	10.9301	9.57824
200610_s_at	11.3178	10.9559	11.0297	11.4694	11.0274	10.7228	10.7877	11.3114	10.6375	10.9862	11.3136	11.3981	11.3955	11.4479	11.3127	11.2701
200611_s_at	9.79933	10.0683	10.2186	9.91552	10.7332	10.3496	11.329	10.2544	11.1574	10.8812	11.1163	9.45977	8.71088	10.6004	9.88301	8.71766
200612_s_at	9.00949	9.49449	8.62401	8.73056	8.8779	8.65531	8.88008	9.56431	8.63099	9.04058	8.8849	8.661	8.62844	8.95574	8.72161	9.02038
200613_at	11.4799	10.8902	10.8329	10.4348	10.9096	10.8939	11.1818	10.3958	11.0818	11.1407	11.0703	10.5012	10.1682	12.0876	10.8569	10.1635
200614_at	12.3664	12.3875	11.7173	12.2489	11.5954	11.6336	12.0226	11.5371	11.6893	11.7546	11.5725	11.8159	11.6912	11.8929	12.0426	11.8253
200615_s_at	9.27386	9.2028	9.05396	8.85421	9.07946	8.5336	10.1536	8.7949	8.75841	10.2769	9.86857	7.8751	8.08613	8.86736	8.15258	8.55968
200616_s_at	10.4129	10.0301	8.79429	10.6618	8.74118	8.79417	9.70588	9.52869	8.93489	9.40881	9.1006	10.4497	10.0782	9.86014	10.9463	10.7851
200617_at	9.31505	9.08792	7.8679	9.50323	7.88397	7.83692	8.38137	8.49534	7.86995	8.44679	8.22597	9.4915	9.20288	9.00749	10.2543	10.0104
200618_at	9.87859	9.66082	10.0193	8.63164	10.0482	10.0176	11.0868	10.3216	10.1979	11.07	10.236	9.73722	4.46794	10.5767	8.82442	4.46239
200619_at	9.84026	9.84891	9.42199	9.72455	9.20883	9.0955	9.53953	9.35565	9.25385	9.71203	9.4516	9.63977	10.3793	9.82816	9.36871	10.544
200620_at	10.7629	10.7315	11.3436	10.9493	11.3661	11.7024	11.6612	11.4084	11.7469	10.9636	10.7625	10.6422	11.3544	10.7222	11.8316	10.9046
200621_at	9.43549	9.49175	9.6649	10.0843	10.0933	9.88717	10.9578	9.69273	10.6967	10.5691	11.048	9.7138	9.50751	10.0749	9.69653	9.7719
200622_x_at	8.48093	7.71561	8.99942	9.10142	8.48946	8.80351	9.20014	7.82752	8.61541	9.94293	9.059	9.70227	9.2178	8.56035	9.1586	8.57521
200623_s_at	7.50438	7.57618	7.4244	8.0493	7.20087	7.45706	7.18509	7.78261	7.56674	7.6384	7.51025	9.03557	8.96915	8.24835	8.73144	8.78526
200624_s_at	10.6321	10.7397	10.7269	10.638	10.7206	10.4137	10.6579	10.8447	10.4008	10.8665	10.7841	10.8743	11.0774	10.9507	10.6591	10.9467
200625_s_at	11.1535	10.7898	11.4918	10.3466	11.4085	11.543	12.0681	11.1245	11.6371	11.893	11.6358	10.7239	9.5391	11.2187	9.97191	9.7965
200626_s_at	10.7114	10.7735	10.6835	10.6375	10.6748	10.5115	10.887	11.0544	10.326	10.8557	10.74	10.8224	11.2307	10.9727	10.6019	11.1439
200627_at	12.1174	12.1348	11.9768	12.1572	11.631	11.6356	11.8347	11.9528	11.4359	12.0112	12.1761	12.2881	12.2326	12.1235	12.0621	12.3138
200628_s_at	8.62712	9.89566	10.1633	8.96647	10.1009	9.466	8.97612	7.8046	9.37281	9.19197	9.63125	8.4001	8.05914	9.82511	8.16519	7.97617
200629_at	9.10522	10.6014	10.8327	9.60637	10.8441	10.2106	9.56501	8.70865	9.99121	9.84911	9.93994	9.05513	8.65793	10.2161	8.82193	8.60638
200630_x_at	11.9567	12.3383	12.1387	12.1855	12.6834	11.9116	12.2008	12.3868	11.7763	12.4343	11.7223	12.1471	11.9977	12.6392	12.0729	12.3342
200631_s_at	11.3273	12.0127	11.5234	11.5794	12.0741	11.2357	11.7709	12.1014	11.1898	11.8928	11.4003	12.0706	12.202	12.2728	11.4431	12.1585
200632_s_at	10.6711	9.24207	10.4813	9.57466	8.98603	10.6303	7.51016	10.5253	10.4914	7.13392	9.26467	7.9725	12.0269	9.2279	11.4072	12.1697
200633_at	13.367	12.957	13.1606	13.5805	13.4308	12.9007	12.9713	13.3794	13.3536	13.1255	13.2556	13.3448	13.1325	13.5677	13.6101	13.1415
200634_at	12.0838	12.2255	11.8844	11.7544	12.0023	11.7403	12.5201	11.9637	11.9801	12.439	12.4031	11.7257	10.6863	12.1345	11.1557	11.1925
200635_s_at	7.29278	8.56424	8.07441	8.84449	8.07675	8.54635	9.1669	8.60486	10.2071	8.81162	8.41854	8.07868	7.73462	7.51279	8.13085	8.14508
200636_s_at	9.06232	10.2208	9.82706	10.5059	9.9136	10.333	10.6325	10.1559	11.824	10.5234	10.4177	9.79342	9.6378	9.19737	10.1511	9.63454
200637_s_at	6.86035	7.79857	7.65405	8.19771	7.47793	8.05327	8.72651	8.0241	9.91914	8.42199	8.03353	7.54353	7.06482	7.01336	7.62105	7.23736
200638_s_at	11.9586	11.4335	11.7308	10.9939	11.241	11.7131	11.8905	11.5201	11.5346	11.5777	11.5795	11.1543	11.3494	10.9226	11.4125	11.4474
200639_s_at	12.1468	11.1611	11.8771	11.1776	11.3704	11.8985	12.1925	11.7571	11.5397	11.7156	11.7192	11.2025	11.7713	10.9397	11.327	11.576
200640_at	12.303	11.4658	12.1613	11.2274	11.5859	12.1362	12.3594	11.8855	11.9903	11.8048	11.7919	11.3753	11.7757	11.1276	11.567	11.7593
200641_s_at	12.3279	11.8739	12.1792	11.2791	11.5833	12.0313	12.3919	11.7454	11.9474	11.9116	11.8254	11.3333	11.4632	11.1097	11.566	11.6947
200642_at	12.0755	12.4392	10.8595	12.0225	10.9841	10.8409	11.1824	12.1236	11.1146	11.3634	11.2835	11.8578	12.5487	11.6119	12.1435	12.1327
200643_at	8.65716	8.66889	8.46187	8.98869	8.33041	8.56927	8.6028	8.53114	8.66156	8.55881	8.48559	8.16126	8.72767	8.86757	8.90095	8.72148
200644_at	11.1742	9.64567	10.4571	11.7347	10.6041	10.8089	11.0878	8.98854	9.88984	9.81029	9.94989	11.1067	11.971	10.1276	11.4225	12.1928
200645_at	10.2994	11.1889	10.4644	11.804	10.6506	11.0552	10.7431	11.0395	10.75	10.3191	10.381	11.115	10.6902	10.6005	11.188	10.7334
200646_s_at	6.99524	7.05457	6.74204	6.46139	7.16424	6.85585	7.67335	7.24982	6.97977	6.78548	6.99151	7.05972	7.1847	6.98532	6.42198	6.75635
200647_x_at	11.4599	11.5262	11.6349	10.601	11.084	11.2767	11.1247	11.3933	11.3101	11.3243	11.5185	11.2103	11.0985	11.5769	11.2056	11.3235
200648_s_at	8.89243	8.219	10.9013	8.45955	10.749	11.1612	8.42655	10.3972	11.1278	8.03596	7.18705	8.5603	8.06763	7.5398	8.12201	7.99058
200649_at	7.53942	7.94634	7.47124	6.35481	7.78814	7.60863	8.2706	7.73596	7.97017	7.35349	7.41777	7.59053	7.9387	7.4875	7.00453	7.34016
200650_s_at	13.4739	12.9867	12.9531	12.7872	12.8629	13.1644	13.2067	12.9509	13.0724	13.4688	13.4858	12.6174	12.3536	13.2168	13.4369	12.3491
200651_at	13.033	13.1401	13.3568	13.2952	13.1971	13.1418	12.9423	13.5039	13.1411	13.3274	13.3909	13.1208	13.8183	13.3124	13.2984	13.5129
200652_at	10.9145	10.8277	10.118	10.8809	10.3189	10.0209	10.2652	10.4452	9.96939	10.1898	10.236	11.2951	10.5474	10.5721	11.0293	10.1871
200653_s_at	11.4316	10.0584	10.4836	10.3078	10.2141	10.7751	10.2848	10.3031	10.9827	10.3228	10.8224	10.5073	9.5165	9.67867	10.3149	9.98802
200654_at	11.235	11.513	10.958	11.5279	11.0527	11.2298	11.567	11.0249	11.1418	11.2384	11.3422	10.7724	11.6154	11.2215	11.6627	10.9253
200655_s_at	12.1689	10.9994	11.5034	11.2216	11.1318	11.6439	11.4276	11.476	11.8675	11.3182	11.6323	11.6083	10.105	10.6506	11.3283	11.1035
200656_s_at	10.4155	10.4606	9.87564	10.5515	9.96539	10.3303	10.429	9.94419	10.0371	10.2055	10.3327	9.80163	10.8626	10.1072	10.6967	9.78084
200657_at	12.6217	11.5627	12.1264	12.3654	11.983	12.0614	11.4891	12.0778	12.0415	11.8919	12.1358	12.5597	11.7448	12.4638	12.205	11.8224
200658_s_at	11.4562	10.3282	9.7622	10.4746	9.42245	9.15809	9.88675	10.2064	9.37206	10.1289	10.095	10.5307	10.2525	9.90831	9.76225	9.44237
200659_s_at	8.9953	8.45654	8.13653	9.13788	8.20539	7.86185	7.94844	8.78016	8.2766	8.40158	9.01568	9.53017	9.58748	8.49979	8.60473	8.72186
200660_at	11.1973	11.6103	11.8774	10.4534	12.5359	12.6057	12.4195	11.278	12.1757	12.3192	11.754	9.96074	10.0215	10.6682	10.4927	10.1667
200661_at	10.0328	11.1857	9.62191	7.87237	10.3673	9.70664	9.94566	9.64123	11.0733	9.65845	10.3959	8.74078	7.84318	9.819	7.95017	8.36798
200662_s_at	10.3868	11.2494	10.7921	11.324	10.5541	10.7021	10.7917	11.386	9.78276	10.6668	9.7076	12.0027	11.8242	10.8405	11.5408	11.2191
200663_at	12.2502	11.7674	11.4135	10.8827	11.6702	11.6576	12.0395	11.0077	11.817	11.8287	11.7849	11.935	11.6271	11.9047	12.1177	10.6091
200664_s_at	9.30051	9.02528	9.98857	8.68551	10.2841	10.4056	9.81166	8.54927	9.9952	9.85084	9.96434	8.08589	8.40995	8.62532	9.39058	8.0634
200665_s_at	7.30477	4.31539	9.96271	4.46172	11.9589	8.52698	12.309	10.3958	9.04029	11.7421	11.6524	4.19825	4.34302	12.0539	3.95834	5.68885
200666_s_at	9.39287	9.09876	10.3563	8.69806	10.5686	10.6204	10.0885	8.87584	10.1406	9.99091	10.054	8.15958	8.87467	8.63496	9.42782	8.69554
200667_at	9.97796	9.74891	10.7868	10.2755	10.2896	10.7586	10.7356	10.0057	10.3947	10.5635	10.0959	10.0907	10.4234	10.1834	10.6349	10.0477
200668_s_at	10.9574	11.0491	11.4806	11.3049	11.3156	11.4406	11.4855	11.0079	11.2481	11.6096	11.4629	11.1081	11.3704	11.1177	11.2562	10.8377
200669_s_at	10.2914	10.3752	10.7938	10.4982	10.4857	10.7573	10.8791	10.2351	10.5245	10.9094	10.6907	10.3645	10.6053	10.399	10.4406	10.4041
200670_at	7.61811	8.1513	8.54561	9.13311	7.85749	8.57663	7.16332	7.84057	8.48076	7.02179	8.01253	8.58223	9.50163	7.94186	9.16917	8.35256
200671_s_at	6.90068	6.92405	6.71241	3.93502	6.83624	7.12785	8.28104	6.95387	6.73394	7.46798	7.13846	5.02581	5.98879	6.86242	5.16267	7.00981
200672_x_at	7.47808	7.79146	7.28812	5.46661	7.87942	7.86103	8.94977	8.02522	8.05616	7.94947	7.81014	6.30371	6.86508	7.7781	6.73441	8.33286
200673_at	11.794	11.9012	12.1398	11.4994	12.1744	12.2191	12.4251	12.3659	12.176	12.1127	12.0617	11.382	11.2952	11.8627	11.8107	10.8143
200674_s_at	13.6274	13.2468	12.7771	13.6554	13.0886	12.7759	12.9949	13.4522	13.0699	13.2622	13.277	13.5064	13.8532	13.524	13.4707	13.5404
200675_at	9.80196	9.75531	9.31753	10.2577	9.2809	9.90227	10.0097	9.90226	9.89539	9.30571	9.78891	10.4149	10.5241	9.86519	10.0487	10.8288
200676_s_at	6.644	6.84549	6.78041	6.14745	6.53327	6.70798	5.14887	7.22918	6.78901	5.3769	6.63922	7.81426	8.20462	7.64506	7.39472	6.73646
200677_at	11.9839	12.4602	11.2948	10.2654	11.9397	11.4034	12.82	12.1278	11.8391	12.78	11.8375	10.4991	11.6991	11.5733	11.0557	11.1341
200678_x_at	10.2635	10.5059	9.66007	8.28459	10.3791	10.3562	9.66867	9.92056	10.4138	9.0559	8.98283	8.43458	8.30473	8.67362	8.29673	8.07172
200679_x_at	11.6222	11.0205	11.3131	11.2088	11.3349	10.6906	10.563	11.3649	11.0068	11.2859	11.52	11.9217	11.1536	11.6054	11.0118	11.1208
200680_x_at	12.7843	12.2524	12.5071	12.3956	12.585	12.0567	12.0751	12.6126	12.4388	12.4976	12.7985	12.8317	12.3655	12.7362	12.4227	12.6589
200681_at	11.3651	11.4966	11.2698	12.0212	10.9685	10.7868	11.1447	11.3801	10.6356	11.1395	11.1158	12.0444	12.2281	11.5627	11.6342	12.1355
200682_s_at	10.8208	10.9566	10.6062	11.4679	11.003	10.7681	10.2423	10.7711	10.7715	10.6615	11.0635	10.593	11.1836	10.9535	10.9981	11.2004
200683_s_at	8.76276	9.05317	9.25794	9.57719	9.39734	9.1727	8.06358	9.44406	9.32952	8.3413	9.23996	9.64591	10.0431	9.59192	9.70791	9.44496
200684_s_at	8.02402	8.1917	8.17346	8.41861	8.19117	8.03452	7.03951	8.38525	8.11695	6.91171	8.33084	8.87706	9.43138	8.75733	8.67542	8.74245
200685_at	6.72408	7.41624	7.17356	5.68789	6.58629	7.17938	6.01788	7.93075	6.56927	5.62617	6.11134	7.76845	7.81011	7.20069	6.99681	6.70738
200686_s_at	10.1502	10.2732	10.2202	10.5489	10.0294	10.2261	10.4158	10.8435	9.47113	10.169	9.92068	10.274	10.3805	10.3034	10.4497	10.4907
200687_s_at	8.6284	8.99799	9.08589	8.86808	8.36541	8.43658	8.16896	9.31383	8.29378	8.33757	8.76324	9.14363	8.60282	9.20407	8.44803	8.52563
200688_at	6.23716	7.57089	5.61762	6.17263	5.45358	5.71451	5.47161	6.07621	5.60256	5.8606	5.38953	5.97139	6.32837	6.46019	5.62998	6.13263
200689_x_at	13.0011	13.3357	12.7933	13.1843	12.5222	12.831	12.9869	13.1781	12.5669	13.1602	12.8518	13.0473	13.4095	13.1483	13.1925	13.188
200690_at	8.43876	8.22172	7.96141	7.7141	7.68742	7.56566	7.86464	7.91839	7.42749	8.17275	8.09152	8.32265	9.52374	8.44007	8.22706	8.82587
200691_s_at	10.5505	10.8302	10.6863	10.6777	10.3432	10.3541	10.4224	11.1211	10.5083	10.4709	10.8217	11.233	11.7475	10.9144	11.1147	12.0612
200692_s_at	10.2023	10.1766	10.1755	10.2249	9.83399	9.77881	9.73384	10.3669	9.83869	10.1107	10.4736	10.5432	11.2457	10.2814	10.5689	11.3283
200693_at	12.0797	12.0298	12.1861	11.6018	11.976	12.0912	12.1983	12.1837	11.7867	12.0597	11.9403	11.8451	11.7716	12.1219	11.5222	11.6235
200694_s_at	9.10835	8.95011	9.17225	9.63023	9.2368	9.06803	9.33665	9.0369	9.52199	9.28445	9.61291	9.15154	8.6614	8.46124	9.03204	9.03319
200695_at	9.69181	9.23855	9.15029	9.62938	9.00295	9.11113	9.38389	8.89207	9.05837	9.41229	8.99258	9.40734	9.77705	9.19612	9.63137	9.5661
200696_s_at	8.02285	7.97013	10.4753	6.23015	11.6622	11.5333	11.1567	9.88385	10.8933	9.7519	9.26044	6.14509	5.86266	7.86177	6.04405	8.39805
200697_at	10.4581	9.46478	9.66154	9.6574	9.79952	10.1861	9.22914	9.63407	10.5455	9.588	10.0296	9.8511	9.55359	9.93101	10.2879	10.0208
200698_at	10.394	9.6902	9.23345	9.99268	9.85036	9.35243	9.52086	9.21928	9.2625	10.0026	9.68932	10.0889	8.38696	10.5186	9.93583	8.31555
200699_at	10.1788	9.87216	9.10309	9.34659	9.64655	9.14188	8.56464	9.76485	9.25221	9.17061	8.93107	10.2999	8.36004	10.6074	9.34825	7.90872
200700_s_at	11.3881	10.4635	10.4564	11.0332	11.0076	10.6463	10.892	9.5114	10.4464	11.3009	10.8625	10.4654	8.08333	11.0846	10.5921	8.12977
200701_at	10.1054	11.0175	10.6438	9.33078	11.7965	10.9128	11.5465	11.4414	11.1556	11.3101	10.8687	9.80393	9.6085	10.1642	8.90518	8.62754
200702_s_at	8.30119	8.27593	8.26275	8.87694	8.30918	8.13165	8.34212	8.01997	8.71157	8.27201	8.46147	8.24987	7.7027	7.4609	7.92829	8.08789
200703_at	12.0535	12.0376	12.1051	11.6878	12.0195	12.1957	12.0464	11.3908	12.1325	12.2618	12.2028	12.0145	11.798	11.9937	11.8624	11.8953
200704_at	6.35485	10.0838	9.88554	9.142	10.5247	10.433	9.8075	10.1421	10.7165	9.04567	9.65377	5.1183	7.50269	8.98467	6.31195	8.68231
200705_s_at	12.2526	12.5476	12.0578	12.2821	11.8239	11.8597	12.3442	12.6771	11.8152	12.4861	12.3885	12.4738	12.7168	12.6112	12.6648	11.9105
200706_s_at	6.06697	10.08	9.83608	8.92055	10.4633	10.3293	9.49117	9.60563	10.5389	8.91477	9.59603	4.65048	7.04404	9.05211	6.26529	8.25039
200707_at	8.83932	8.44026	8.45562	8.3597	8.23025	8.27194	9.21365	9.14765	8.21887	8.48563	8.04205	8.18996	8.36157	8.7069	8.10856	9.09097
200708_at	10.0691	10.1501	10.237	11.3799	9.98168	9.82504	9.79295	10.5312	9.86545	9.95904	10.2535	10.5161	10.047	9.79556	11.2184	9.96597
200709_at	11.778	10.4261	10.7702	10.1084	10.6042	10.7617	11.7699	10.9337	9.79754	11.1216	11.1394	9.56979	10.5355	10.8759	10.2728	10.4225
200710_at	9.66679	10.8663	9.71762	10.6172	10.0072	9.80126	9.70207	10.5705	10.3979	9.50864	9.28934	10.2496	8.26262	9.65984	11.0332	8.41713
200711_s_at	9.55719	10.0146	9.96861	10.2157	9.95752	9.9301	10.56	9.99835	9.87794	10.2372	9.89822	10.1135	10.1979	10.4736	10.4179	10.239
200712_s_at	9.2808	9.18869	9.42444	9.02955	9.84632	9.17078	9.89683	8.91574	10.0367	10.0165	10.7201	8.8024	9.05803	9.7099	8.72746	8.99397
200713_s_at	10.6966	10.6938	10.9364	10.2404	11.3006	10.6704	11.6423	10.6957	11.6417	11.4896	12.0191	10.454	10.7484	11.3176	10.2573	10.9296
200714_x_at	9.55608	9.6607	9.49498	9.47793	9.66304	9.80992	9.67612	9.46034	9.76244	9.27691	9.28838	9.68431	9.30248	9.74215	9.28934	9.55321
200715_x_at	11.7555	12.6008	11.9643	12.9589	11.8674	12.2881	10.9472	12.7992	12.0681	11.6095	12.076	12.7273	13.4	11.8633	13.1744	12.85
200716_x_at	13.5555	13.4487	13.3208	13.6962	13.2017	13.3987	12.8868	13.5177	13.2949	13.105	13.3301	13.5033	13.8708	13.3781	13.6464	13.6209
200717_x_at	13.6245	13.4796	13.268	13.5969	13.1738	13.1039	13.2446	13.5998	13.2017	13.3279	13.4745	13.4335	13.6221	13.4195	13.6641	13.6639
200718_s_at	12.3305	12.3137	12.1466	12.5471	12.3118	12.2741	12.57	12.2947	12.15	12.5596	12.524	12.3351	12.3265	12.5543	12.5536	12.3116
200719_at	7.51089	7.63522	7.00128	7.62339	7.34252	7.53061	7.64986	7.90181	7.2388	7.22883	6.43492	8.31664	8.42366	8.01801	8.16522	7.67915
200720_s_at	9.09942	8.94459	9.10312	8.95413	9.24421	9.33148	9.60558	8.42072	8.94848	9.63281	9.40533	8.91838	8.66049	9.5985	8.96913	8.49478
200721_s_at	7.88702	8.21741	7.9059	8.36095	8.11005	8.45305	8.62636	7.76607	7.8112	8.32724	7.69895	7.98862	7.68575	8.65359	8.4326	7.85021
200722_s_at	9.74131	9.6008	10.0316	9.92327	9.90106	9.85204	9.99807	9.28425	9.53739	10.1713	10.0073	9.79515	9.74375	10.2028	9.58383	9.31002
200723_s_at	10.8951	10.8239	11.1852	11.0549	11.0506	10.9427	11.3866	10.8672	10.8121	11.2645	11.0743	10.9087	10.8223	11.3337	10.78	10.7759
200724_at	4.50387	4.3928	4.40463	4.67598	4.28623	4.1998	4.79091	4.782	4.57774	4.37776	4.59574	4.55829	4.55464	4.47817	4.48852	4.30381
200725_x_at	13.1865	12.9808	12.8471	12.7686	12.6887	13.0592	12.4022	13.0739	12.8462	12.6707	12.8041	13.1713	13.5176	13.2149	13.1242	12.7975
200726_at	11.8736	11.5228	10.9763	11.6499	10.7371	10.8723	10.8605	11.35	10.4784	11.2795	11.2932	11.7817	11.9003	11.708	11.648	11.978
200727_s_at	9.82581	9.33138	8.98217	8.2114	9.16715	9.08209	10.1454	9.40047	9.31968	9.87296	9.53983	9.13971	8.5611	9.87376	9.29845	8.20627
200728_at	11.3052	10.9419	10.9527	9.89382	10.7419	10.787	11.0803	10.8555	10.8846	10.8796	10.8015	10.598	10.7552	11.1274	10.8761	10.4069
200729_s_at	10.8306	10.1129	10.1819	9.16718	10.2707	10.2661	10.9819	10.4243	10.2013	10.7405	10.7005	10.0107	10.3084	10.6323	10.4129	9.88571
200730_s_at	9.10752	10.8933	9.30672	9.28562	9.26945	8.98657	9.73157	8.66485	9.12772	9.33731	10.549	10.1438	9.19848	8.92635	9.12153	9.10221
200731_s_at	8.77945	10.6874	8.84099	8.99543	8.63183	8.35426	8.76195	8.24194	8.64474	8.25463	9.69807	10.1837	9.32041	8.22569	8.76183	9.08656
200732_s_at	9.47276	11.68	9.45022	9.9644	9.55428	9.11775	9.42876	9.41076	9.54562	8.83204	10.2363	11.0189	10.2059	8.88825	9.60458	9.90318
200733_s_at	9.44491	10.3241	9.61848	9.60042	9.55184	9.41481	9.79183	8.99015	9.18946	9.56075	10.6074	10.1789	9.67754	9.06864	9.58755	9.4735
200734_s_at	9.45765	9.1862	9.59026	9.89238	9.73678	9.65246	9.82617	8.86049	9.75853	9.97671	10.4202	9.03298	9.05317	10.0774	8.829	9.14076
200735_x_at	12.695	13.0057	12.8727	13.3914	12.6559	12.706	12.5228	12.8125	12.6298	12.8454	12.7356	13.3394	13.4142	13.0693	13.0625	13.2449
200736_s_at	11.2627	10.1183	10.3914	11.497	11.0874	10.3138	11.684	11.3376	11.5191	11.5997	11.6711	11.1023	11.5069	11.1301	11.259	10.3552
200737_at	10.8102	9.43438	9.56698	10.0614	9.36782	9.92531	9.82605	9.77964	10.338	10.1106	10.8549	9.70411	9.61187	10.23	11.3924	8.58531
200738_s_at	12.7964	11.7516	11.8612	12.2601	11.6546	12.1681	11.9307	11.9378	12.3221	12.2058	12.6778	11.8405	11.7634	12.3632	13.0893	10.9654
200739_s_at	10.0472	9.77924	8.54408	8.94665	8.54778	8.34584	9.05122	8.89797	8.47824	9.2167	9.02424	8.36843	9.98991	9.23283	8.82813	8.82813
200740_s_at	11.6798	11.3464	10.312	10.537	10.4584	10.1828	11.0596	10.7858	10.3038	11.1804	11.1017	10.308	11.7938	11.041	10.7476	10.905
200741_s_at	13.2354	13.641	12.6671	13.4104	13.1004	13.1027	12.752	13.2887	13.028	13.0116	13.0898	13.4953	13.4573	13.2303	13.3859	13.4645
200742_s_at	8.123	8.89942	7.74784	8.19231	8.24736	7.7799	7.69894	8.29115	8.28241	6.51298	6.76401	7.39295	6.82622	7.50628	7.36083	6.76213
200743_s_at	8.9897	9.8205	8.81619	9.02101	9.31559	8.63445	8.34348	9.30195	9.10395	7.70576	7.69171	8.49517	7.43692	8.84689	8.49648	7.60369
200744_s_at	10.8445	9.79276	9.61501	10.1363	9.69057	9.70628	10.4684	9.72406	9.76508	10.3117	10.3968	9.22248	10.1697	10.3374	9.74441	10.0473
200745_s_at	11.0588	10.2867	10.0163	10.0258	10.0818	10.1611	10.8995	10.7426	9.99731	10.1304	9.97866	9.65868	10.9464	10.5188	10.2588	11.0745
200746_s_at	11.0702	10.2564	9.9557	10.3577	10.3033	10.2806	10.7791	10.4596	10.2508	10.1794	10.2749	9.97777	11.0978	10.6763	10.4955	10.7762
200747_s_at	7.68382	8.02424	7.42737	8.08431	7.82716	7.72665	8.2093	8.17922	7.90906	7.83542	7.51384	8.23638	8.64362	8.0748	8.18858	9.03328
200748_s_at	13.6393	13.6165	13.0094	12.4463	13.2391	13.187	13.488	12.769	12.9517	13.2476	13.2802	11.7656	11.6217	12.5235	12.6648	12.3089
200749_at	10.5194	10.2336	10.4185	10.5891	9.87714	9.97941	10.383	10.2833	9.77314	10.4727	10.3608	10.1591	11.3245	10.5533	10.8331	11.3128
200750_s_at	12.6316	11.9425	11.8536	12.1324	11.6284	11.6673	11.4896	11.5942	11.4707	12.0736	11.9904	12.0893	11.9803	12.1318	11.7589	11.9332
200751_s_at	10.9054	10.9749	10.5159	10.7004	10.5976	10.4447	10.3083	10.6398	9.8212	10.7391	10.6738	11.289	10.9706	11.0066	10.695	10.0318
200752_s_at	8.08164	7.18932	8.66944	6.99637	8.22906	9.01484	9.51935	7.73399	8.55755	9.25171	8.4909	6.47169	6.67893	7.17475	7.33203	5.75163
200753_x_at	9.83448	9.36402	9.5381	9.88434	9.75441	9.33612	9.37693	10.0732	9.43239	9.89088	10.0151	10.0253	10.064	9.99114	9.51757	9.91685
200754_x_at	11.3491	11.1018	11.1892	11.311	11.4476	10.899	10.9916	11.7766	11.2869	11.3756	11.4798	11.6447	11.5656	11.7047	11.1152	11.9665
200755_s_at	10.5985	10.0419	9.0226	9.36255	10.107	9.6254	9.65557	9.05346	9.60139	9.45629	10.4791	9.35172	9.28424	11.1786	9.57507	9.19545
200756_x_at	10.1225	9.6559	8.6791	9.15369	9.66718	9.22574	9.03747	8.40411	9.25059	9.05455	10.0511	8.95126	8.76384	11.0066	9.21491	9.32594
200757_s_at	10.0541	9.78963	8.79451	8.97828	9.65846	9.23416	9.43468	8.81334	9.31326	9.02409	10.0398	8.93731	8.6787	10.7398	9.24852	9.20871
200758_s_at	9.09824	9.40546	9.60727	9.16043	9.40791	9.64554	9.20551	9.65214	9.8683	8.95339	8.9633	8.45092	8.53755	8.52378	9.2736	8.72909
200759_x_at	8.90366	9.35639	9.38102	9.02885	9.26098	9.70386	8.89326	9.56882	9.8844	8.67082	9.0855	8.31332	8.62122	8.33841	9.23215	8.77347
200760_s_at	10.0248	11.1307	9.26025	10.7332	10.5013	9.63431	11.0187	9.68847	10.7902	10.511	10.3976	9.64555	10.3106	9.44988	10.4591	9.64699
200761_s_at	10.355	11.4474	9.72898	11.1196	10.8435	10.1723	11.2104	10.2691	10.8743	10.7623	10.7558	10.0779	10.8887	9.81122	10.9108	10.2408
200762_at	10.0343	11.9138	9.43169	7.23396	9.99681	8.67167	10.115	11.7502	8.95461	10.3026	10.2708	10.4571	8.18447	10.0353	7.33652	9.79165
200763_s_at	13.1544	13.5095	13.2571	13.41	13.321	13.2617	12.802	13.4198	13.5011	13.0936	13.4091	13.3169	13.5756	13.3529	13.5067	13.5727
200764_s_at	3.607	9.90811	9.81135	8.91881	9.63349	9.9107	10.1131	9.86547	9.93605	10.0617	9.85424	9.23036	8.47371	9.17329	8.96108	8.60745
200765_x_at	3.13917	10.6045	10.4484	9.34855	10.2503	10.5182	11.0506	10.7057	10.7536	10.7948	10.4306	9.83154	9.29378	9.92337	9.53112	9.49736
200766_at	7.08243	8.13461	7.74673	7.09752	8.34601	8.035	7.29264	7.03853	8.17304	6.77286	7.41553	6.38235	6.50983	6.62547	7.0245	6.8847
200767_s_at	6.83862	7.74032	6.85962	7.4313	7.49872	7.11609	7.26755	7.36532	6.85991	7.20697	6.75255	7.58602	7.06936	7.78791	7.42524	7.23268
200768_s_at	10.6144	9.41897	10.0004	10.0755	10.1741	9.87255	9.47231	10.4348	10.152	9.44646	9.96481	9.94671	9.55982	10.3299	9.97892	10.5698
200769_s_at	9.15416	7.9612	8.27074	8.56424	8.50127	8.17187	8.16294	8.84166	8.66245	8.20874	8.66685	8.57155	8.11497	8.91492	8.50705	8.76281
200770_s_at	7.95852	8.80644	9.23743	10.0539	8.79264	8.5915	10.0502	8.33344	8.68624	9.81503	8.98146	7.57657	8.89749	8.78942	9.9936	9.52126
200771_at	8.86999	10.3298	10.2644	10.6394	10.3707	9.74734	10.1465	9.71555	10.0227	10.0541	10.2099	9.62474	10.5876	10.4133	11.2627	10.6444
200772_x_at	12.6536	12.2921	12.5025	12.4495	12.5727	12.2237	12.2553	12.778	12.3541	12.2288	12.4752	12.953	12.4281	12.5156	12.2855	12.6929
200773_x_at	12.1785	11.9924	12.1195	12.179	12.1652	11.9141	11.8755	12.4134	11.8839	11.89	12.0023	12.4009	12.2488	12.045	11.9017	12.2874
200774_at	11.0183	11.5729	10.9917	11.3601	11.3207	11.0981	11.3957	11.3642	10.9144	11.2776	10.8399	11.4911	10.9652	11.5643	11.2612	11.3181
200775_s_at	11.7466	11.9286	11.8235	11.9179	11.7359	11.6001	11.9095	12.1674	11.5763	11.983	11.9027	11.9797	11.9368	12.0856	11.7418	12.2853
200776_s_at	11.9134	11.1454	11.0554	10.8309	10.7142	11.0707	11.242	10.3748	11.1768	11.2408	11.6549	10.7176	10.3411	11.0982	11.0438	10.2916
200777_s_at	12.0682	11.3897	11.2473	11.1221	10.8927	11.1534	11.294	10.6412	11.407	11.2492	11.7832	11.0623	10.5828	11.3991	11.2026	10.4884
200778_s_at	10.731	11.1633	10.578	10.6658	10.6618	10.4319	10.8967	10.581	10.868	10.898	10.7926	10.4097	10.7165	11.0288	10.5096	9.37921
200779_at	10.1724	11.0872	10.7858	11.3476	11.4242	11.3065	10.1822	11.1884	11.4298	10.3263	11.1143	11.3002	11.2824	10.7979	11.2038	10.7867
200780_x_at	12.8381	12.9943	13.0198	12.4917	12.7447	12.8467	13.3558	13.2097	13.4744	12.879	13.2543	12.1834	12.5511	12.7985	12.5412	12.8454
200781_s_at	13.036	13.3515	13.4172	13.7015	13.3522	13.3071	13.1415	13.7547	13.3026	13.3946	13.4791	13.5193	13.5995	13.6188	13.6617	13.5665
200782_at	11.5019	11.1863	10.5778	10.3336	10.7722	10.6937	11.0775	11.1424	10.9342	11.3111	11.3491	10.1769	9.39593	12.0736	11.2943	9.12668
200783_s_at	9.37392	9.12998	8.94204	8.3931	9.36715	8.2542	9.41174	9.74101	8.05294	9.44152	8.99356	9.85672	9.13661	9.5663	7.40435	8.77756
200784_s_at	6.64517	6.86295	6.65482	6.62695	6.57721	6.95924	6.6325	6.23943	6.78975	6.33271	6.53164	6.61138	6.65278	6.79587	6.34009	7.07464
200785_s_at	5.63683	6.04608	5.34562	5.8812	5.73816	5.93977	5.59096	5.21381	6.01977	5.44676	5.611	5.23627	5.814	6.1546	5.41071	5.70862
200786_at	11.1312	11.628	11.6601	11.1575	12.3531	11.4219	12.076	11.4085	11.2901	12.1698	11.5604	10.9654	11.6522	11.8805	10.986	11.6294
200787_s_at	8.6242	7.64472	7.2827	8.40029	8.29693	9.16825	9.69557	7.77532	7.80266	9.13342	8.71146	8.40247	7.98852	9.78689	8.51075	7.77658
200788_s_at	9.40725	8.71821	8.58382	8.96119	9.52168	10.1652	10.5546	9.015	8.80567	10.2218	9.77305	9.07891	8.6598	10.9153	9.09635	8.39434
200789_at	8.88649	10.1925	8.63835	11.0805	9.00311	8.70523	8.25315	9.81417	9.20955	8.44258	9.32047	10.8801	10.491	8.08738	11.243	9.7525
200790_at	12.9168	10.4534	11.2558	12.3762	9.79589	10.5472	11.2037	9.86989	9.82711	11.5613	11.3282	12.2636	12.1484	12.2975	13.8909	11.9171
200791_s_at	8.92759	9.95828	10.1851	7.43077	10.4916	10.2447	10.5718	11.2554	11.2592	10.0363	10.4225	8.58466	8.44475	9.77369	8.76786	9.11117
200792_at	11.5647	11.8713	10.7041	12.0725	11.4998	11.073	10.5008	12.2078	11.3973	11.0408	12.0173	12.1316	11.7738	11.9061	11.8407	11.6788
200793_s_at	9.32311	9.08061	8.32898	9.57957	9.05805	8.93442	8.19513	9.43852	9.17668	7.85206	8.70987	9.92086	9.05362	9.16267	9.72595	9.3174
200794_x_at	9.4487	11.7661	10.9181	10.8834	11.123	11.0743	11.0615	11.2168	11.3354	10.8878	10.9068	12.437	11.1034	11.0773	10.8887	10.9561
200795_at	3.39815	3.44084	3.20581	3.65307	3.54451	3.36485	3.69092	3.28094	3.82346	3.52258	3.57718	3.33558	3.37275	3.53876	3.37345	3.5997
200796_s_at	7.64293	8.09098	7.82927	7.42075	8.44159	8.44279	8.54711	7.82023	8.56295	8.48761	8.31244	7.6046	7.21304	8.17673	7.16251	5.76321
200797_s_at	9.97889	10.9059	10.4467	9.84396	10.7822	10.9715	10.4592	10.9124	10.9499	10.0936	10.0545	10.4241	10.1603	10.7124	9.74334	9.81186
200798_x_at	9.51581	9.87103	10.0828	9.36506	10.5403	10.4375	10.6286	10.0019	10.4517	10.525	10.538	9.34008	9.4274	10.1867	9.30964	9.1305
200799_at	10.5494	10.5063	10.9842	3.26278	11.0175	10.9724	10.8228	11.4872	11.3569	10.8889	10.7974	9.23041	7.94212	10.2456	11.2853	7.47162
200800_s_at	9.67393	9.88475	10.1127	9.3023	10.008	10.0508	9.69579	10.5455	10.5382	9.86872	9.71151	9.95208	7.69982	9.25113	10.4202	8.24675
200801_x_at	13.5421	13.3045	13.5981	13.1567	13.7456	13.4974	13.8529	13.1096	13.7198	13.7899	13.7711	13.1589	12.1351	13.5541	12.7883	12.588
200802_at	10.2648	9.60073	10.8762	10.416	10.431	10.7718	9.46358	9.89473	10.3027	10.4106	10.211	10.1965	9.99981	10.3979	10.3266	9.24586
200803_s_at	11.137	11.3348	11.5497	11.6632	11.3539	11.4256	11.6423	10.937	11.6373	11.6452	11.6339	11.9004	11.7415	11.2396	11.3533	11.2734
200804_at	11.1216	11.6415	11.5441	11.6557	11.2912	11.5313	11.4304	11.54	11.4952	11.3577	11.1715	12.3995	12.2554	11.5342	11.7158	11.8926
200805_at	9.26067	8.95807	9.15311	8.97319	9.28601	8.86336	9.04535	9.18919	9.197	9.30948	9.26276	8.8821	9.06425	9.0471	8.45967	8.94163
200806_s_at	12.2544	11.4443	11.8589	12.9563	11.1609	11.3669	11.154	11.821	11.0774	11.6096	12.0798	13.1367	12.5566	12.3925	12.9826	12.4948
200807_s_at	12.8019	12.1832	12.5572	13.3889	11.8733	12.036	11.8765	12.6053	11.8216	12.326	12.6553	13.4788	13.0486	12.9121	13.3847	13.1001
200808_s_at	9.00158	6.80847	6.50173	6.25399	7.27263	7.34463	7.78021	7.69287	8.16029	6.99583	7.65783	5.90092	5.28763	7.91315	7.21806	6.5658
200809_x_at	13.0671	13.4281	13.0431	13.411	13.171	13.0646	13.2165	13.5902	12.5756	13.3523	12.8874	13.5538	13.8673	13.4563	13.3379	13.5944
200810_s_at	10.0997	10.8204	9.7878	10.9875	10.1821	10.0673	9.39467	10.2304	10.3887	9.77385	8.83011	10.4035	10.2745	9.97337	10.5203	10.7419
200811_at	9.14163	9.89667	8.77506	10.1935	9.29374	9.14188	8.52322	9.31936	9.37187	8.77666	7.72533	9.70327	9.41486	9.18369	9.68598	9.9645
200812_at	10.8128	10.6108	10.6256	10.431	10.2168	10.2863	10.3413	10.8236	10.0641	10.7168	10.6342	11.1324	10.9569	11.309	10.9754	10.7809
200813_s_at	7.26122	8.35713	8.49998	7.79036	8.43332	8.45891	8.43189	8.56114	8.8483	8.03363	8.65257	8.12275	8.81692	8.45725	8.10884	8.66144
200814_at	10.5378	10.5217	11.0722	10.1561	11.0275	11.0303	10.0968	11.181	11.3089	10.6212	10.6404	10.6472	10.3316	10.2426	10.4895	9.6056
200815_s_at	7.84949	8.7366	8.73106	7.6202	8.2635	8.64805	9.15521	8.85789	8.53048	9.11507	8.60969	7.82882	7.44566	8.38348	7.47836	8.54154
200816_s_at	7.77954	9.16841	9.05321	8.36185	9.10251	9.23778	8.77267	9.38953	9.3038	8.02677	8.80201	8.75434	9.53312	9.04845	9.04823	9.58507
200817_x_at	13.3764	13.6217	13.2144	13.5923	13.0836	13.1181	13.1077	13.3868	13.0255	13.376	13.42	13.567	13.9946	13.5754	13.4114	13.9273
200818_at	12.4969	12.1875	11.7154	11.6701	11.5983	11.495	11.3598	12.3381	11.7029	11.6597	11.7174	12.3273	12.6081	11.8448	11.5573	11.9216
200819_s_at	13.3	13.6568	13.363	13.8076	13.276	13.354	13.1832	13.5027	13.0446	13.4802	12.7835	13.6707	13.7438	13.5308	13.6583	13.805
200820_at	10.3007	10.3841	10.2874	11.2507	9.93948	10.2662	10.0875	9.82858	10.072	10.4146	10.2872	10.4015	11.0046	10.5897	11.0402	10.3069
200821_at	9.1665	8.00167	8.81474	8.99184	9.29107	8.68364	9.25881	8.29064	8.71878	8.61023	9.23439	8.09091	8.68509	8.59966	8.86649	8.87933
200822_x_at	10.9969	11.2191	11.0242	11.4276	9.82779	11.2665	11.0514	11.5967	11.3328	11.362	11.7267	12.064	11.42	12.1047	11.9894	11.5095
200823_x_at	12.6792	12.6767	11.7251	13.0439	12.2987	11.9036	11.9538	12.8576	12.2183	12.3653	12.5354	12.7744	13.4851	12.5799	12.9349	12.6591
200824_at	9.70731	8.80553	11.06	6.28957	11.4052	11.3601	11.4052	9.80604	11.0557	11.1605	10.832	6.08868	5.95779	10.582	5.73383	6.14085
200825_s_at	8.93776	8.33636	8.30981	9.41336	8.17235	8.25301	9.62286	8.24502	7.93096	8.91249	8.45724	9.10129	8.72272	9.05345	8.87311	9.09778
200826_at	11.8309	11.6921	11.6564	11.7139	11.57	11.3742	11.0838	11.8584	11.3722	11.7278	11.9454	12.3679	12.6613	12.0908	11.8052	12.0809
200827_at	8.55137	8.02631	7.53329	8.20716	7.96635	7.38874	7.64082	8.31842	7.51885	8.10468	9.04281	7.10458	6.81286	8.71352	9.00917	6.47254
200828_s_at	10.6965	11.1587	11.2391	11.1508	11.1674	11.1603	11.2461	10.9539	10.9653	11.3649	11.1426	10.9268	11.5042	11.0434	11.1923	11.4236
200829_x_at	9.92723	10.3286	10.5287	10.5782	10.5164	10.4505	10.7098	10.3731	10.2262	10.7292	10.4458	10.3442	10.8881	10.3419	10.6146	11.0396
200830_at	11.2658	10.7678	10.1691	10.4983	10.1003	10.1977	10.9626	9.61676	9.90798	11.1737	10.7614	10.2329	9.81184	11.3291	10.3368	10.4878
200831_s_at	8.57879	10.2381	9.56565	9.73649	7.83095	9.49068	8.30121	9.41567	7.66031	8.30812	8.28201	9.46568	9.1842	8.9524	11.6621	9.73695
200832_s_at	8.98985	10.9362	10.4015	10.7695	8.70481	10.4487	8.43338	10.841	7.94788	8.48569	8.81154	10.5439	10.4611	9.84922	12.4025	10.8726
200833_s_at	11.4885	11.385	11.3401	10.3318	11.4099	11.3264	11.4862	10.7848	11.5096	11.4692	11.2901	10.9845	11.1139	11.8543	10.17	11.226
200834_s_at	13.4367	13.284	13.3567	13.2824	13.2485	13.3323	12.934	13.3676	13.5521	13.2824	13.6743	13.3362	13.5335	13.2376	13.1796	13.3462
200835_s_at	8.47596	7.70832	6.0891	7.51318	7.09867	6.72587	7.86201	7.60866	7.61107	7.42077	6.74579	7.4775	7.16497	7.81602	6.35589	6.70833
200836_s_at	8.28373	7.96964	7.40318	7.86419	7.60791	7.43307	8.0815	7.497	7.84099	7.94535	7.6856	7.61164	7.99045	8.08505	7.43388	7.93402
200837_at	10.7406	9.7206	10.3482	10.8503	10.1546	10.3636	10.2438	10.082	10.4546	10.1211	10.3098	10.448	10.8224	10.0723	10.9581	9.91033
200838_at	9.31647	11.5543	11.8183	8.60229	11.7418	12.359	11.7428	9.60186	11.7373	10.7925	11.7735	7.40343	6.75391	9.84623	8.38213	6.61798
200839_s_at	10.041	12.0611	12.2841	9.29901	12.2713	12.6149	12.3095	10.5224	12.309	11.4493	12.1033	8.2173	7.82013	10.5239	9.26964	7.30337
200840_at	11.836	11.9594	11.9882	12.1774	11.8561	11.6508	11.9461	12.2828	11.6842	12.0324	12.1869	12.0352	11.4883	11.9976	11.8785	11.3122
200841_s_at	9.82752	9.39633	8.75844	9.88632	8.44522	8.75364	9.13318	8.87395	7.77365	8.97028	7.38499	10.1961	8.59044	9.4301	9.00985	8.72123
200842_s_at	10.5229	10.1454	9.78719	10.6944	9.59916	9.67095	10.0564	9.96239	8.57006	9.83486	8.58349	11.0374	9.66338	10.2865	10.0998	9.92866
200843_s_at	9.97921	9.77396	9.27143	10.3997	9.14307	9.14535	9.18071	9.267	8.04919	9.40875	8.34711	10.6748	9.29359	9.85713	9.6	9.45816
200844_s_at	12.9489	11.593	11.964	12.3702	11.1942	11.4763	12.0262	12.4291	11.123	12.2713	11.7934	11.8066	11.7441	11.5312	11.9522	11.1747
200845_s_at	11.7097	10.4059	10.5245	11.28	10.1303	10.2029	10.8504	11.0498	9.69965	11.0785	10.5024	10.7738	10.7974	10.4504	11.2686	10.4263
200846_s_at	10.85	10.3823	10.1736	9.86631	9.95888	10.1721	10.73	10.3776	10.1795	10.8344	10.0577	10.6524	11.1496	10.6766	10.6704	10.97
200847_s_at	10.6217	10.9129	10.1729	11.8948	10.7032	10.814	11.431	10.9387	10.7883	10.8049	10.9301	11.2603	10.8724	10.48	11.4579	10.4401
200848_at	8.14522	8.91631	8.21548	7.87984	7.96808	8.26351	7.55254	8.77016	7.59367	8.17208	7.87681	8.27915	8.17605	8.58279	7.95304	8.36017
200849_s_at	7.71014	8.49597	8.17785	7.71407	7.8408	8.05023	7.45616	8.51474	7.78273	7.97782	7.82391	8.10873	7.7426	8.36878	7.79814	8.30161
200850_s_at	9.63023	10.3799	9.69385	9.53784	9.5604	9.76344	9.10047	10.113	9.51237	9.70123	9.77875	9.94621	9.6005	10.0549	9.58628	9.59296
200851_s_at	9.60301	10.2313	10.2071	9.64736	10.0029	10.3886	10.2015	10.2817	10.1336	10.0291	9.81218	9.70754	9.59145	9.48523	10.0858	9.22913
200852_x_at	9.51657	9.01189	9.1006	9.70842	8.96855	9.25324	8.63917	8.91814	9.24575	8.66656	9.27823	9.64693	9.72222	9.44477	9.18189	9.88885
200853_at	11.3383	11.1687	11.564	11.9359	11.46	11.1817	11.3244	11.6446	11.3992	11.7839	11.7432	12.1484	11.4427	11.8427	11.4444	11.0987
200854_at	6.64181	6.57092	7.36943	8.50076	6.97144	6.96634	6.74694	7.61867	7.46021	6.56926	6.8957	7.8438	7.88544	6.98585	7.39409	8.69735
200855_at	5.76667	5.74705	5.93985	6.41562	5.89131	5.98353	5.70834	6.44927	6.04726	5.59398	5.62766	6.78942	6.53917	6.04646	5.93221	7.01544
200856_x_at	5.63844	5.35967	5.93642	6.67237	5.49023	5.92636	5.61669	6.69637	5.57838	5.11794	5.4092	6.8726	6.84551	5.80555	6.1595	6.62188
200857_s_at	6.9095	6.68378	7.36236	8.50896	7.26779	7.21688	6.77988	7.84069	7.46118	6.99796	7.14554	8.03343	7.86946	7.29981	7.4457	8.32397
200858_s_at	12.1551	12.0889	12.0428	12.7559	11.8681	12.1787	11.7868	12.643	11.714	12.0617	12.1891	12.5789	12.882	12.3149	12.6929	12.5404
200859_x_at	9.14802	8.93521	8.62998	7.04678	8.88967	8.64939	9.48513	8.76862	9.33476	8.92449	8.88608	6.56027	6.27741	9.59222	6.20131	7.92873
200860_s_at	9.44456	10.1771	9.94119	10.0253	9.84875	9.9522	9.47486	10.2813	9.69335	9.51917	9.4509	9.87467	9.51253	9.53433	9.89035	9.2809
200861_at	6.98103	7.58505	7.39011	7.93047	7.47798	7.2231	7.3505	7.63083	7.13841	6.97575	6.89814	7.59682	7.59852	7.40573	7.59531	7.48731
200862_at	9.39102	9.36783	8.85336	11.3227	9.23756	9.52785	9.46147	10.5314	9.58714	9.72303	9.71189	9.76088	10.2196	9.40567	11.6979	11.1644
200863_s_at	11.0683	11.6851	11.8899	11.9354	12.171	12.1445	12.0025	11.5328	12.6793	12.0733	12.4063	11.2398	12.4111	10.9583	12.0694	12.3353
200864_s_at	8.17872	8.40112	8.80973	9.31929	9.66318	9.34475	9.25685	9.04661	9.55308	9.35303	9.49024	9.152	10.8848	7.91123	9.8326	10.3794
200865_at	3.068	3.13759	3.31613	3.35565	3.29713	3.13371	3.08594	3.12493	3.26184	3.39546	3.32538	3.4307	3.29615	3.49217	3.1111	3.31141
200866_s_at	9.76184	11.6868	9.48011	9.95385	10.4128	10.7397	10.3739	9.14641	9.72722	9.97212	9.98711	9.14902	9.60914	9.98014	9.85153	9.40733
200867_at	8.5505	8.59237	9.77055	8.38425	9.07057	9.04766	8.29684	8.48283	9.37508	8.34348	9.31528	8.17394	8.41122	8.42668	8.79374	7.80045
200868_s_at	9.19199	8.74449	10.3095	8.63614	9.37577	9.43733	9.10927	8.35721	9.81376	9.49754	10.0007	7.90986	8.51642	8.89875	8.63614	7.87716
200869_at	13.1347	13.2383	13.1873	13.3179	13.0515	13.1551	12.5322	13.2002	13.0067	12.9595	13.5726	13.3046	13.6776	13.0397	13.1848	13.5331
200870_at	10.8059	10.9639	11.1104	11.4325	10.1545	11.0997	11.5136	10.8092	10.0131	11.496	10.8291	11.6941	11.5222	11.6216	11.0369	11.698
200871_s_at	10.9294	12.5408	10.6441	11.1559	11.5664	11.7694	11.6267	10.4705	11.0313	11.1678	11.0373	10.3202	10.7008	11.0923	11.0608	10.7541
200872_at	12.7859	13.1098	12.6962	6.01095	13.4817	13.4663	13.369	13.0858	13.3119	13.5777	13.2904	11.7107	12.2432	12.5682	11.6073	12.7729
200873_s_at	11.8326	11.5693	11.4744	11.8796	10.9056	11.0061	10.9496	11.729	10.948	11.3011	11.522	11.8241	12.3993	11.516	11.6227	11.9184
200874_s_at	8.14964	7.78937	8.0385	8.68635	7.745	7.77696	7.67315	8.27303	7.2909	7.79614	8.05202	8.29521	8.34766	8.28874	8.41775	8.78482
200875_s_at	10.1734	9.47139	10.3386	10.6424	9.94661	9.54311	9.40893	10.9359	8.78082	9.95296	10.6604	10.592	10.7781	10.7435	10.138	10.8072
200876_s_at	11.3758	11.4722	11.5207	11.7917	11.4948	11.4062	11.5324	11.1704	11.4511	11.8091	11.4102	11.6138	11.5237	11.8299	11.7663	11.5066
200877_at	11.8451	11.7701	11.7968	11.4582	11.5233	11.3486	11.7531	12.1165	11.2181	11.9954	11.9707	11.9313	12.0619	12.1767	11.8644	11.8171
200878_at	9.17769	10.6733	10.4284	4.4531	10.2608	10.5016	10.0433	11.3163	11.4376	10.1249	11.1592	4.56622	8.49356	9.1801	7.18764	7.16433
200879_s_at	5.63275	7.12814	6.45501	4.69384	6.15513	6.40342	5.97834	7.14041	7.48145	6.2707	6.9714	4.52504	4.45362	5.90225	4.80353	4.91987
200880_at	9.1543	9.25538	9.2604	9.44842	9.64932	8.89128	9.66049	9.10444	9.10555	9.41338	9.3097	9.60656	9.98207	10.0168	10.1871	10.2319
200881_s_at	10.8892	10.4838	11.0359	11.1435	11.5875	10.8055	11.095	11.0295	11.0066	11.2956	11.1642	11.1713	11.2662	11.6508	11.3679	11.1018
200882_s_at	10.888	11.4367	9.61096	10.4805	10.2269	10.1372	10.0104	10.7286	10.171	10.3713	10.3332	10.8415	10.3322	10.9053	10.4916	10.0803
200883_at	9.50915	9.62492	10.2859	10.6859	9.84274	10.0601	9.45329	10.4939	9.91265	9.83576	9.83042	10.6644	10.2892	10.096	10.4371	9.98168
200884_at	8.87401	11.129	10.0646	11.3524	8.82329	9.76137	9.55193	8.42566	9.55525	9.35184	8.95466	11.2421	11.3748	6.17031	11.6232	11.2069
200885_at	10.3894	9.36125	9.81831	10.3195	10.1403	9.91584	10.0811	9.44605	9.94448	10.6663	10.5297	9.86725	7.94441	10.1227	10.5557	8.37349
200886_s_at	12.1307	12.3344	11.92	12.2565	12.1845	12.453	12.2246	11.6234	12.2161	12.361	12.6289	11.8378	11.318	12.4584	12.3858	11.2881
200887_s_at	10.1858	10.7454	11.2786	8.60706	11.6996	11.4032	10.6306	9.16082	10.0052	10.9623	10.1462	8.91403	8.75831	9.68002	9.19476	8.86752
200888_s_at	12.0218	12.5583	12.2935	12.8379	12.3027	12.3772	12.163	12.7786	12.0817	12.3988	12.5328	12.7358	12.6994	12.6529	12.7143	12.4003
200889_s_at	9.61295	8.83859	8.90348	10.1205	8.56688	8.54901	8.71773	8.52664	8.78641	9.00639	9.05258	9.04324	7.38031	9.13773	9.87683	7.30302
200890_s_at	8.99879	8.41404	8.27994	9.82703	8.03078	8.00268	8.42271	8.0955	8.2903	8.49479	8.54438	8.60553	7.04757	8.51871	9.3789	6.86169
200891_s_at	11.4486	11.0301	11.044	11.9364	10.7072	10.4801	11.0186	10.5859	10.7576	10.9333	11.3102	11.1739	9.84008	11.2416	11.7534	9.74708
200892_s_at	10.1284	9.78548	9.70385	9.94587	9.61466	9.43108	9.01566	9.89579	9.5966	9.81243	9.77133	10.1879	9.87613	10.2232	9.20982	9.77078
200893_at	11.5937	11.3542	11.4756	11.4617	11.3597	11.149	10.9917	11.4965	11.2037	11.4566	11.3704	11.704	11.5343	11.8283	10.9564	11.7316
200894_s_at	7.5925	6.34076	7.6974	9.12601	5.82877	7.11854	6.67934	6.81426	6.89255	7.61675	7.47286	9.43439	9.64609	8.41563	8.66407	9.23131
200895_s_at	8.46052	7.70904	8.57324	9.95754	7.03771	8.24536	7.91286	8.03872	8.13493	8.25473	8.5347	10.1843	10.243	9.35803	9.71025	10.3141
200896_x_at	10.6455	10.6967	10.862	10.3661	10.2214	10.4372	10.1462	11.005	10.4782	10.5272	10.466	10.9832	10.4007	10.5472	10.1559	10.2868
200897_s_at	9.0224	9.51298	9.54975	8.62502	11.0645	10.2862	11.44	9.36365	10.8754	11.1411	11.1566	7.32535	7.42892	9.98157	5.99823	8.33178
200898_s_at	8.45554	8.70761	8.90517	9.02557	8.75174	9.00241	9.42647	8.28065	8.41113	9.22946	8.23036	8.44098	7.73243	9.04364	8.53718	7.56617
200899_s_at	9.38315	9.55737	9.48201	8.97797	9.50504	9.92935	10.0033	9.32118	8.98505	9.43828	8.79853	9.26558	8.54723	9.825	9.2268	8.3672
200900_s_at	8.17839	8.61794	8.77527	8.07804	8.0225	8.5804	8.6741	8.27663	7.84665	8.83563	7.92639	8.81811	7.6217	9.13106	8.55563	7.36937
200901_s_at	7.93763	8.46982	8.76947	8.08569	7.86428	8.5336	8.65935	8.44412	7.70682	8.68044	7.71171	8.70795	7.92266	8.81493	8.35067	7.88806
200902_at	10.7889	10.2769	10.0365	10.4051	9.93617	10.1495	9.63102	10.2106	10.0675	9.89556	10.1658	10.3823	10.3881	10.5481	10.4955	10.0198
200903_s_at	10.2332	9.9651	9.73394	10.6729	9.66157	9.6282	9.81	10.5466	10.3476	10.2644	11.0562	10.4806	10.9393	9.84947	10.1678	10.358
200904_at	7.34057	8.3138	8.65514	5.48213	8.95926	9.39347	7.68995	7.6464	8.27177	7.48491	6.82133	5.9515	5.04747	8.06053	5.67256	5.02786
200905_x_at	9.95251	10.4114	11.2142	7.9917	11.2312	11.3444	11.0963	9.89738	10.882	10.3918	9.92068	7.62277	6.72027	10.2888	7.85715	5.81408
200906_s_at	6.72757	6.95747	6.83725	6.08251	8.66265	7.43335	9.53175	7.02782	8.51465	9.00938	8.45853	5.4034	5.30024	7.26686	4.79474	6.63135
200907_s_at	8.09548	8.70609	8.53746	7.65124	10.2386	9.16425	10.6609	8.37363	9.89103	10.3429	10.2792	6.406	6.59404	9.03156	5.49333	7.6807
200908_s_at	6.34309	6.31422	6.33129	6.60561	6.19332	6.36362	6.70741	6.19956	6.20554	6.71903	6.37326	6.36622	6.57292	6.4428	6.29391	6.99262
200909_s_at	13.0914	12.8011	12.7659	13.113	12.5229	12.6822	12.4016	12.8665	12.671	12.552	12.8022	13.2416	13.1433	12.9879	12.8412	12.9796
200910_at	11.3761	11.5394	11.0187	11.6005	10.3543	10.4653	10.5469	11.1092	10.3199	10.7148	10.8156	11.4951	11.2027	10.7101	11.554	11.0074
200911_s_at	10.7074	9.66205	9.40571	9.88014	8.77867	9.07215	10.0759	9.8191	8.80459	9.84278	9.81774	8.50447	10.763	9.61975	9.56547	10.8895
200912_s_at	11.631	11.9106	12.0091	11.6668	11.616	11.9852	11.4215	11.4008	11.9024	11.1531	11.9102	11.1157	12.2493	11.5298	11.5424	12.348
200913_at	8.20022	8.58401	8.33364	8.25182	8.05365	8.00982	7.98509	8.48903	8.02789	8.42604	8.38427	8.71703	8.29626	8.87182	8.37824	7.99833
200914_x_at	10.1675	9.55915	9.19183	9.32777	9.20614	9.17231	9.25638	10.2217	9.77005	9.39223	9.67099	8.21852	9.2534	8.97032	9.56285	9.60709
200915_x_at	11.4476	11.1323	10.6428	10.483	10.7951	10.6513	10.6477	11.339	11.1464	10.6893	11.0967	9.49333	10.1274	10.4608	10.8068	10.7144
200916_at	12.0663	11.5391	10.2855	9.55749	11.2683	11.3399	12.0726	11.1861	11.2818	11.8581	11.7412	11.4819	6.87065	11.5105	6.12032	7.02825
200917_s_at	9.21567	8.27026	8.01984	8.47829	8.17587	8.3507	8.40985	7.60991	8.23071	8.08424	8.25392	8.94723	8.20664	8.66871	8.55896	7.84529
200918_s_at	10.4538	9.58967	9.50313	9.90245	9.66528	9.7823	9.85415	9.21918	9.93019	9.55457	9.61973	10.5476	9.67233	10.1294	10.0456	9.59856
200919_at	10.6839	9.11932	9.17459	8.85242	9.15979	9.27077	9.46294	9.32366	9.41902	9.1985	9.30831	9.31051	9.61715	9.92073	9.37515	9.6001
200920_s_at	9.62679	9.12119	10.1428	10.5851	10.5695	10.6068	11.1046	10.9191	10.1071	10.0652	9.16716	10.1706	9.00558	7.96657	8.76714	9.55189
200921_s_at	9.72305	9.21728	10.3861	10.6623	10.6032	10.5948	11.291	11.1685	10.1381	10.3762	9.62503	10.762	9.48872	8.2623	9.26879	9.86217
200922_at	8.13121	8.41921	7.93451	7.57016	8.01048	8.05043	8.02302	8.15776	8.17102	7.9174	8.26379	8.52923	8.9091	8.20082	8.67409	8.41986
200923_at	8.47101	9.16733	10.5629	7.36568	11.5441	11.4947	11.2265	10.6682	10.9969	10.6108	10.5743	4.70604	7.91102	9.37973	5.10107	5.04129
200924_s_at	8.85294	9.07828	10.1162	9.31654	10.4045	9.70887	10.8033	9.71408	9.84296	10.4312	10.3831	9.04206	7.47004	9.17046	9.21071	7.92151
200925_at	12.6794	11.9294	12.0007	12.3383	11.8057	11.9046	11.8216	11.7848	11.8382	11.9406	11.8575	12.9204	12.4718	11.9243	12.3808	12.5887
200926_at	13.6386	13.6134	13.4708	13.5785	13.6416	13.5078	13.5162	13.7303	13.5383	13.6203	13.6348	13.5861	13.4097	13.6353	13.5171	13.3216
200927_s_at	8.92011	9.35845	9.46332	9.11095	10.3028	9.37006	9.96417	9.24225	9.39977	9.82068	9.43842	9.38928	10.0387	9.30323	9.74364	10.2302
200928_s_at	3.12315	3.59547	3.98108	3.74077	4.27665	3.57558	3.57721	3.66606	3.94775	3.68296	4.1818	3.78693	5.33032	3.4957	4.4898	4.82592
200929_at	10.6274	10.6421	10.3882	11.312	10.499	10.4188	10.6585	10.5117	11.122	10.813	11.2747	10.3122	10.143	9.90783	10.9544	10.0075
200930_s_at	4.80869	4.45229	3.30791	3.80117	3.64748	3.80852	3.95543	3.4379	3.81461	3.74081	3.74818	4.23773	3.61183	3.88936	3.62627	3.54414
200931_s_at	11.928	10.6474	10.0463	9.9729	10.4773	10.4633	11.2263	10.1304	10.7766	10.3883	10.0348	9.55535	8.56694	10.5355	9.78473	8.96939
200932_s_at	9.68073	9.98604	9.99224	9.67017	9.7274	9.9179	10.0126	9.99282	10.0197	10.073	10.1433	10.0761	9.40553	9.97082	9.92429	9.45855
200933_x_at	13.1848	13.0629	12.999	13.2756	12.9407	13.0128	12.5677	13.2598	12.9086	12.8727	13.1205	13.2139	13.4983	13.3155	13.3743	13.4448
200934_at	11.0813	11.4221	11.3713	10.7577	11.1598	10.9638	10.7106	11.7039	10.8358	11.0978	11.4367	11.2641	10.0426	11.6303	10.7175	9.96035
200935_at	8.37258	7.35068	6.97761	7.94979	7.55833	6.90268	8.4235	6.39293	6.91796	7.76248	8.04201	8.00446	8.07617	7.43161	7.93816	7.1168
200936_at	13.7378	13.5236	13.0862	13.2477	12.9003	13.0507	13.1283	13.3482	12.7036	13.1182	13.0294	13.5039	13.4258	12.9205	13.4202	13.3378
200937_s_at	11.9817	11.986	11.8256	12.1097	11.6169	11.6942	11.6931	12.5715	11.6211	12.1398	12.2785	12.3259	12.8435	12.2921	12.3469	12.3621
200938_s_at	3.59991	3.81557	3.96083	3.60082	3.47778	3.7314	3.94285	3.52428	3.7314	3.82175	3.63084	4.24282	4.0135	3.80667	3.4336	4.00969
200939_s_at	3.79598	3.49104	3.64354	3.67453	3.60254	3.74361	4.05041	3.67234	3.82036	3.82293	3.79565	3.39942	4.17319	3.94054	4.01614	4.5668
200940_s_at	6.76782	6.92427	6.85613	5.81615	6.63478	6.96021	7.19486	7.6616	7.24357	6.2662	6.51955	6.26273	9.13574	7.35273	8.181	9.1672
200941_at	9.33254	9.72599	9.41588	9.56959	9.38872	9.34074	8.92635	10.3322	9.43187	8.93715	9.22598	10.4054	10.7879	9.41586	10.4597	10.4109
200942_s_at	10.4291	10.5964	10.804	10.9627	10.4871	10.5332	10.2299	10.5273	10.5711	10.5638	10.6701	11.1441	10.8196	10.5617	10.9118	10.6111
200943_at	12.3011	12.2349	11.9716	11.6237	11.8262	11.8869	12.1211	11.9683	11.6066	12.1678	12.0919	11.9559	12.4485	11.9752	11.9737	11.5669
200944_s_at	12.2154	11.9607	11.9292	11.7138	11.8314	11.8533	12.103	11.9491	11.6405	12.032	11.9602	11.9136	12.4119	11.9519	11.9496	11.6084
200945_s_at	9.54054	9.98746	9.85877	9.92738	10.1028	10.2773	10.8772	9.40447	10.0526	10.3257	10.1684	8.87583	9.87901	10.314	10.2239	9.75645
200946_x_at	8.24594	8.66421	9.41679	9.63455	8.18096	9.42078	8.93097	9.76286	9.12848	8.64203	8.5435	10.1702	10.2593	9.38059	10.4333	10.1899
200947_s_at	8.72206	9.15478	9.75403	9.84626	8.56354	9.81011	9.25244	10.4574	9.27473	9.02612	8.59527	10.6831	10.695	9.84302	10.9165	10.6043
200948_at	8.74498	9.15631	9.01495	10.1173	8.4981	9.23854	9.33953	8.57876	9.10604	9.33334	9.58897	10.2752	9.56234	9.95491	9.71383	9.17363
200949_x_at	12.1351	13.3242	12.9851	13.0349	13.0371	12.9278	12.9252	13.2539	12.8044	12.9562	13.0086	13.1697	13.2938	13.0785	13.083	13.2549
200950_at	11.7083	10.9106	10.8108	10.5238	10.5706	11.0932	10.8859	10.363	10.7076	11.2418	10.8912	11.3522	10.6221	11.1292	10.4657	10.8055
200951_s_at	4.03238	3.84631	8.81814	3.74783	7.43959	8.19383	8.99387	6.30326	6.85632	8.76451	8.51916	3.9564	3.91237	4.27182	3.85424	5.41764
200952_s_at	3.41702	3.67048	6.40859	3.71067	5.15262	5.78037	7.84838	5.25824	4.62515	6.41008	5.76378	3.7447	3.77517	3.91646	3.40455	4.12095
200953_s_at	3.49117	3.64553	10.4086	3.7818	9.54214	10.1779	10.4279	8.96144	8.30585	9.806	10.0364	3.51621	3.23794	5.27095	3.53734	3.54088
200954_at	9.04918	9.08271	9.63117	10.0144	9.49105	10.0417	10.103	9.50383	9.77518	9.79106	9.50094	9.6089	9.00624	9.74804	9.74407	9.78485
200955_at	9.74826	9.6051	9.80692	9.54831	9.63937	9.56384	9.70425	10.3393	9.48	9.84576	9.76594	10.3221	9.91451	10.1946	9.93555	10.063
200956_s_at	9.63803	9.44528	9.20437	9.33352	8.88092	8.66749	8.3765	9.57699	8.54742	9.27779	9.33703	9.95348	9.39498	10.3524	8.76838	9.50172
200957_s_at	9.70765	9.634	9.47176	9.49864	8.94343	8.77428	8.44351	9.7521	8.8874	9.34578	9.44777	10.08	9.53967	10.3453	9.03786	9.8463
200958_s_at	10.1731	11.1234	10.0767	10.4135	10.0946	9.85196	10.6012	10.6075	10.1083	10.6146	9.97616	10.1202	10.6619	10.4486	11.4985	10.7016
200959_at	9.84082	9.28217	9.73737	9.32078	9.70011	9.45851	9.60203	9.78222	9.2908	10.1072	9.46217	9.99968	8.41279	9.90124	9.10187	9.3875
200960_x_at	10.92	12.0368	11.4095	11.3246	11.6962	11.1838	11.2539	11.2686	11.0438	11.5034	11.0765	10.8779	11.3687	11.6313	10.9124	11.238
200961_at	9.05189	9.15014	8.75135	9.95695	8.47887	8.30091	8.36968	8.93096	8.57112	8.34858	8.80924	9.51982	7.85279	8.91694	9.69442	8.63273
200962_at	5.40745	4.88025	4.21556	7.22271	5.84543	5.93845	5.27643	6.56499	4.72053	5.47712	4.8232	7.8603	9.30929	6.44985	6.93075	6.44274
200963_x_at	12.8991	13.3227	13.3821	13.4684	13.267	13.3297	13.162	13.5967	13.1834	13.3253	13.3237	13.3282	13.7618	13.3863	13.5142	13.6131
200964_at	10.3339	9.17713	9.55847	9.72827	9.49626	9.50909	10.1718	9.99225	9.67515	9.51501	9.43951	9.69325	9.38592	9.77633	9.67848	10.5248
200965_s_at	7.33432	9.19134	9.82558	7.79624	9.51168	10.276	8.80124	8.89253	10.0013	8.12642	8.51188	8.35696	8.01208	6.58383	8.21033	8.4509
200966_x_at	12.1987	12.9392	12.693	12.2796	12.1141	12.7793	12.4034	12.5087	12.7664	12.6598	12.5454	11.9806	11.3814	12.7228	12.6015	12.0539
200967_at	11.5054	10.7729	11.5272	12.5699	11.8502	11.2306	11.5131	11.6661	12.0389	11.6101	12.1096	12.2347	12.507	12.1452	12.5624	12.0264
200968_s_at	10.7519	10.0293	10.7246	11.9028	11.0692	10.4363	10.657	10.8988	11.4948	10.795	11.4133	11.6295	11.7523	11.3912	11.8959	11.1284
200969_at	9.70685	9.00518	9.59444	10.4639	8.969	9.88772	9.61001	8.26424	8.94574	9.30057	8.77568	9.53826	9.9578	9.14714	10.6463	10.1335
200970_s_at	8.90253	8.50775	8.98407	9.83681	8.5023	9.29516	9.07094	8.0345	8.78252	8.77156	8.6605	8.99989	9.61438	8.81311	9.91323	9.67675
200971_s_at	10.7159	10.1933	10.5359	11.0687	10.0804	10.7238	10.3367	9.82882	10.537	10.3619	10.6755	10.3326	10.7217	10.6422	11.132	10.7033
200972_at	10.0828	10.6477	10.0564	9.12794	10.2973	10.2893	10.3293	9.9277	11.0394	9.82475	10.3452	9.77264	10.8224	10.1973	10.478	10.2707
200973_s_at	9.22849	9.89228	9.28466	8.31958	9.59168	9.58168	9.36168	8.95449	10.2329	9.11206	9.51245	8.92206	10.3829	9.5652	9.69588	9.14646
200974_at	5.88551	5.88141	6.87252	7.03273	8.14284	6.89383	7.59738	6.30918	6.30619	7.62423	6.93238	6.35006	7.29057	8.17052	5.55868	7.31731
200975_at	10.3211	10.5346	10.3708	10.5235	10.5261	9.84037	9.9394	11.1509	10.3166	10.5104	11.2252	10.8397	10.3579	11.0453	11.6649	9.62324
200976_s_at	10.3	11.0806	10.2869	9.77867	10.6989	10.4898	10.3423	9.3407	10.3432	10.9066	10.1945	10.0103	9.2739	10.0188	10.2528	9.48126
200977_s_at	10.8949	11.59	10.4613	10.3938	11.072	10.8303	10.9885	10.0281	10.5515	11.4611	10.5388	10.5885	9.37088	10.4209	10.4006	9.56683
200978_at	11.684	11.9248	11.3695	10.9095	11.2368	11.0179	11.033	11.747	11.2646	11.4127	11.4433	11.7392	11.0397	11.3283	11.1212	10.9838
200979_at	7.36006	5.53124	6.57831	6.52517	6.2276	5.77833	5.70997	6.7697	6.00427	6.20693	5.84236	7.12524	7.90852	6.77636	7.11473	7.00786
200980_s_at	10.3063	9.04592	9.97218	9.94119	9.50604	9.52062	9.34118	9.87698	9.59194	9.71457	9.71457	9.97211	10.2322	10.0577	9.4387	10.0837
200981_x_at	12.5334	12.6574	12.7195	12.1146	12.3992	12.6064	13.0868	12.9301	13.0552	12.566	12.9566	11.7951	12.2544	12.4789	12.2008	12.5322
200982_s_at	9.67084	8.74788	5.75256	8.35417	6.98722	5.64306	4.68197	5.6936	5.28172	5.31038	7.16895	7.42849	6.09011	9.20148	5.53551	5.7926
200983_x_at	12.0548	10.2104	11.5781	8.83705	11.7284	12.3688	12.5191	10.153	12.0048	12.2113	11.6531	8.66271	9.22303	10.9738	9.63571	8.375
200984_s_at	11.3514	9.26929	10.6206	8.15045	10.9777	11.2715	11.8419	9.32344	11.0762	11.4405	11.1016	8.04455	8.87452	10.587	9.22817	7.98793
200985_s_at	11.8526	9.97892	11.0195	8.50783	11.4392	11.5402	12.2109	9.7578	11.3185	11.8491	11.4219	8.5271	9.2725	11.036	9.58304	8.30007
200986_at	4.14469	6.35244	5.14962	4.74283	4.8598	5.14079	4.48812	4.27387	4.1867	4.27408	4.16538	4.56464	4.57513	6.99825	4.49194	4.59839
200987_x_at	9.08637	9.14337	9.40864	9.5559	9.05713	8.96672	9.58522	8.93916	9.27634	9.78375	9.97929	9.3124	9.12647	9.22281	9.17825	8.93577
200988_s_at	6.32509	6.4819	6.43841	6.97772	6.13644	6.2172	7.11805	6.80137	6.04243	6.64712	5.90579	6.74787	6.55005	6.28569	6.76458	6.36146
200989_at	12.2423	12.1465	11.6714	11.0348	11.525	11.7488	11.9189	11.4495	12.2199	11.6302	12.1144	10.7861	11.0933	11.4035	12.6855	11.3121
200990_at	9.8295	9.01435	9.33184	9.76476	9.02293	8.92224	9.15551	9.72442	8.97124	9.45661	9.51866	10.0328	9.98804	8.24548	9.25171	10.0003
200991_s_at	9.86219	9.94783	8.64495	9.63473	8.70892	8.53375	8.65352	9.43186	9.17154	9.23077	9.30722	9.72916	9.59765	9.7067	9.66051	9.15593
200992_at	9.98192	9.49095	9.84398	9.84709	9.36979	9.72385	9.66048	10.0817	9.64353	9.52559	9.82269	9.82305	10.5743	10.3457	10.1058	10.3331
200993_at	10.0022	9.55713	9.79943	9.82695	9.2914	9.77493	9.46017	9.97263	9.51969	9.55421	9.77736	10.0344	10.7501	10.2858	9.8161	10.4405
200994_at	9.93157	9.21189	9.48781	9.67863	8.9298	9.5072	9.22954	9.694	9.0268	9.0713	9.50638	9.85904	10.3995	9.95999	9.56214	10.1075
200995_at	7.91873	7.94065	7.99522	7.17287	7.27816	7.84024	7.77282	8.09348	7.44239	7.20313	7.42801	8.15229	8.73701	8.6255	7.27071	8.47078
200996_at	11.23	10.456	10.8915	11.3909	10.9079	10.9852	11.3006	10.3183	10.9677	11.1936	11.3975	10.4667	10.6424	10.9541	11.1573	10.7664
200997_at	10.293	10.0007	10.1141	10.4753	10.0139	10.0824	10.7705	9.82874	10.1545	10.8787	10.3385	10.3509	11.415	10.2064	10.314	10.7298
200998_s_at	8.92465	7.47894	9.38699	8.62492	9.5961	9.64707	8.80968	7.47754	8.99435	8.79521	9.26173	8.32194	8.08259	9.79197	7.86114	8.3315
200999_s_at	10.9782	9.52736	11.4093	10.716	11.622	11.6496	10.6444	8.97582	10.9396	10.8116	11.2005	10.4819	9.87246	11.7204	10.5284	9.74909
201000_at	9.33307	10.0688	9.57108	10.3775	8.98115	9.01443	8.77408	9.13473	8.93118	8.99343	8.99033	9.86065	8.61462	9.18895	9.52655	8.83699
201001_s_at	10.1856	9.31633	10.9243	9.52654	10.0345	10.8633	11.3956	10.2707	10.9009	10.925	11.4371	8.88704	9.72468	10.2501	9.37232	9.5592
201002_s_at	9.6233	9.36989	10.339	9.39357	9.7793	10.3124	10.7054	10.4513	10.71	10.299	10.7789	9.26162	9.70704	10.1415	9.52202	9.80678
201003_x_at	8.69141	9.21205	8.68366	9.3304	9.41398	8.72444	9.37099	9.36153	9.19168	9.3462	9.18355	9.93649	9.0349	8.60348	9.10578	8.71315
201004_at	11.1549	10.2224	10.4513	11.5898	10.6583	10.8535	10.5924	10.0987	10.7946	10.4671	10.5107	11.1561	11.9337	10.7793	11.3827	10.947
201005_at	10.9698	11.1441	11.703	12.1391	10.8181	12.1467	11.7864	11.619	11.9382	11.4425	11.5402	11.5751	11.9549	9.41768	12.3724	12.2264
201006_at	4.59162	4.23769	4.16537	5.3391	4.19648	3.73277	4.127	4.4588	4.23805	3.93459	5.12102	5.39129	4.89572	4.33478	4.8645	4.98787
201007_at	9.92623	10.7368	10.0842	10.1744	10.1245	10.1253	9.97844	10.804	10.4472	9.78807	10.0857	10.428	10.6516	10.1584	10.3428	9.85251
201008_s_at	9.47764	8.63401	10.8098	9.25391	10.8013	11.3386	10.0115	11.0677	10.6734	10.3169	9.41382	10.2312	9.3551	9.98487	10.3746	9.11143
201009_s_at	8.95798	8.16437	10.3856	8.96884	10.5091	10.9471	9.42548	10.6779	10.3789	9.8687	8.85606	9.87795	8.9403	9.69382	10.0022	9.05782
201010_s_at	9.69875	8.92687	11.0441	9.61129	11.1714	11.6526	10.2168	11.4729	11.0048	10.6874	9.79321	10.6393	9.81474	10.5033	10.7277	9.58051
201011_at	9.47508	9.08235	9.41929	10.0077	9.5224	9.76619	10.0388	10.011	9.53149	9.7747	9.60021	10.2228	9.3502	10.1308	9.06693	9.63232
201012_at	10.6394	11.5583	13.3137	4.51065	12.534	13.3508	12.6871	12.3503	13.1968	12.6089	12.1549	4.86824	8.18126	11.5366	4.08387	7.72861
201013_s_at	11.0226	10.4212	10.1078	11.2822	9.52341	9.43847	9.48978	10.579	9.4033	10.4416	10.7409	11.126	11.1918	10.9937	11.0581	10.4057
201014_s_at	10.7494	9.74215	9.64761	10.9077	9.0922	8.95239	9.03096	10.0946	8.54219	10.0681	10.0653	10.6554	10.6835	10.3822	10.4408	9.63638
201015_s_at	7.48859	8.03832	10.9633	8.72522	10.2972	11.073	11.1666	10.2538	10.9403	10.0743	9.62239	7.95195	8.42366	6.16208	8.67949	9.02742
201016_at	9.27519	7.52199	8.26714	9.32978	7.97946	8.15423	8.61531	8.43549	8.06581	8.95497	8.98911	8.93874	9.18881	9.22761	8.78547	9.09982
201017_at	8.99692	7.70397	8.53644	9.08906	7.72224	8.26628	8.09401	8.65099	8.25184	8.09916	8.09326	9.49683	9.55286	8.80236	8.14375	9.08981
201018_at	8.86963	7.87208	8.27238	8.52672	7.39153	8.09136	7.11208	8.83192	7.8262	7.07127	7.78019	9.31891	9.87564	8.49731	8.49784	9.37589
201019_s_at	10.5268	9.196	9.80481	10.3486	9.42779	9.77184	9.87785	9.95956	9.52754	10.0967	10.0782	9.87722	10.8582	10.4604	9.45056	10.6906
201020_at	8.43491	8.57715	8.81364	7.70534	9.52535	8.35811	8.43567	9.09454	8.93648	8.80058	9.31753	8.46904	7.47309	9.1666	8.34269	8.25331
201021_s_at	11.6962	11.6099	11.6455	11.422	11.9803	11.8194	12.0677	11.8646	11.2818	12.0389	12.129	11.2742	11.8403	11.5	11.3271	11.6017
201022_s_at	12.5366	12.6153	12.4828	12.0088	12.8103	12.5127	12.8778	12.6791	12.1624	12.7644	12.8443	12.0264	12.454	12.3775	12.121	12.4441
201023_at	9.25765	9.93373	10.3333	10.4647	9.95109	10.2174	10.5615	9.77225	9.5496	10.3108	9.64378	9.878	9.63165	9.26773	10.6171	9.06136
201024_x_at	10.2634	9.62732	10.1314	10.2575	9.80518	9.90869	9.94602	9.93343	9.86876	10.2314	10.1825	10.3081	9.94085	10.199	9.49994	10.0872
201025_at	7.46734	6.48768	6.94582	7.00483	6.66291	6.72146	6.895	6.61723	6.58291	7.21613	7.17867	7.00599	7.04876	7.2184	6.57422	7.27723
201026_at	6.73528	6.19851	6.30073	6.56162	6.34625	6.38539	7.08483	6.64818	6.13919	6.80841	6.58011	6.82308	6.37259	6.62796	6.23356	7.01539
201027_s_at	8.66668	8.02342	8.55281	8.47922	8.187	8.24111	8.2437	8.28371	8.08406	8.59662	8.3284	8.59271	8.18804	8.47843	7.97494	8.64591
201028_s_at	9.62027	9.976	8.82367	10.2669	9.46213	9.17405	8.89052	9.77656	10.8432	9.13259	10.7953	7.30699	9.7564	9.69765	9.55407	9.4996
201029_s_at	10.4896	10.7767	9.77207	11.0795	10.3398	10.0812	9.94948	10.8617	11.4608	10.0844	11.6496	8.29593	10.6671	10.7069	10.5363	10.7236
201030_x_at	11.9182	12.5487	12.2059	11.8486	10.9076	11.8098	11.3836	11.7858	10.2047	11.9833	11.414	13.0717	12.8473	12.6197	5.00546	12.6071
201031_s_at	10.8016	10.7753	10.9034	10.9617	11.2795	10.7479	11.3094	11.4854	10.8795	11.1187	11.072	11.4276	11.1489	11.1559	10.9288	11.693
201032_at	10.1966	8.52132	10.6511	8.79152	10.3791	10.6706	10.5783	10.0835	11.5976	10.6574	11.3465	8.42387	9.12806	9.07472	8.81175	8.97976
201033_x_at	13.6535	13.6689	13.2832	13.6961	13.2248	13.357	13.2158	13.4494	13.3384	13.3608	13.4032	13.7359	13.7924	13.5662	13.5362	13.7304
201034_at	8.86241	9.08515	9.22296	8.97744	9.1777	9.66433	8.3466	8.70389	8.84014	8.0604	9.2654	9.09813	10.0394	9.77164	9.4536	9.17592
201035_s_at	8.16994	7.97542	8.5111	9.3028	9.0358	8.52768	7.71626	8.74213	8.46043	8.1603	7.82514	9.32341	9.52999	8.50319	8.69343	8.83195
201036_s_at	7.81309	7.58887	8.08834	9.49434	8.66168	8.14845	7.34544	8.28317	7.9649	7.84242	7.29781	9.51054	9.47601	8.35319	8.79003	8.88597
201037_at	9.73092	10.2085	9.16315	8.28203	9.94335	9.99267	10.8839	9.89738	10.2402	10.7925	10.5841	6.75871	8.84816	9.86542	10.0019	8.92818
201038_s_at	7.71391	8.75689	7.66071	8.41693	8.1615	7.51688	7.0365	8.49907	8.21091	7.42777	8.24759	8.31108	9.26158	7.86419	8.23648	9.04116
201039_s_at	9.14019	8.38771	8.33527	8.81811	8.72559	8.04258	7.59522	8.44328	7.98238	7.7889	9.75395	8.97556	8.23854	8.59428	8.51669	9.06064
201040_at	9.5505	8.94182	7.94891	6.94961	8.81853	8.32781	9.36577	8.83093	8.94434	8.97303	8.82852	8.86177	7.62145	9.47422	7.02301	8.38537
201041_s_at	8.17975	9.57711	10.7087	8.7836	8.97237	11.1631	11.4319	10.915	11.1658	10.8947	11.0659	8.27367	7.43486	9.25092	9.67714	7.82382
201042_at	8.87423	10.6712	6.80116	5.11266	9.31325	6.73118	10.1352	5.06645	8.69788	10.34	11.41	5.24051	5.69159	5.38865	5.84841	5.34246
201043_s_at	8.44497	9.40337	8.46404	9.14656	8.78707	7.85133	7.82701	8.88245	8.65408	8.24348	8.77049	8.58009	8.14195	8.9041	8.3954	8.32078
201044_x_at	5.54734	6.54297	7.41367	6.02989	6.00995	7.86955	8.13068	6.9888	8.01676	7.74896	7.69462	5.64165	5.56495	6.32557	6.37205	5.32685
201045_s_at	6.33558	6.19569	6.05075	6.23244	5.72394	6.09181	6.75282	5.41349	5.71665	6.46398	5.91579	6.11899	6.15147	6.3046	6.20131	5.52455
201046_s_at	9.58897	8.98496	9.10413	9.34882	9.36412	8.83753	8.2527	9.14638	8.79448	8.52428	10.2617	9.61326	9.12512	9.35645	9.20728	9.63925
201047_x_at	10.3108	10.3104	10.3407	10.2062	10.0932	10.5811	10.8776	9.83297	10.0659	10.5588	10.0074	10.0033	10.3075	10.1006	10.5369	9.99421
201048_x_at	7.29352	7.2373	7.33991	7.17196	6.93324	7.50244	8.07568	6.93274	7.22566	7.88618	7.17291	7.09555	7.75038	7.23945	7.69847	7.27779
201049_s_at	13.5677	13.8428	13.6696	13.9497	13.6467	13.6458	13.3286	13.7349	13.3838	13.6609	13.6303	13.8615	14.1364	13.721	13.7997	13.944
201050_at	7.16268	8.7527	7.67911	7.96263	8.38173	7.93655	8.02604	7.39279	7.76557	7.28367	7.07926	7.36506	7.11521	8.37223	7.9473	7.18774
201051_at	9.77812	10.8946	9.64096	10.3039	10.1868	9.38866	9.248	10.7248	10.1622	9.18941	10.1437	10.3157	11.2202	10.0122	10.0576	11.0615
201052_s_at	9.9477	9.25627	9.63668	9.18395	9.1826	9.24771	9.56216	9.66577	8.42678	9.78186	9.76291	8.69514	9.02759	9.54111	8.92248	8.94869
201053_s_at	8.41371	8.49592	8.04583	8.45325	8.26785	7.67277	8.46894	9.36821	6.89349	8.8571	8.42758	8.59264	9.31723	8.40485	8.77813	8.31485
201054_at	9.75852	10.4922	10.7594	10.5743	10.6888	10.2175	10.8964	10.5618	10.5918	10.4618	10.5889	10.9186	11.3772	11.0464	10.0025	11.6733
201055_s_at	7.79513	8.32351	8.43012	8.15726	8.69782	8.33838	8.80233	9.01282	8.72118	8.43956	8.56482	8.55933	8.41769	8.48667	7.63978	9.19885
201056_at	6.70861	6.77071	6.59153	6.98756	6.89851	7.17311	6.41499	6.26192	6.89483	6.18508	5.873	7.55093	6.98594	7.05429	6.79832	6.9539
201057_s_at	8.87299	8.25903	8.76353	9.27563	8.98685	9.16478	8.91708	8.21581	9.19107	8.38738	8.30231	8.82911	8.45478	8.69603	8.46931	8.81634
201058_s_at	6.66452	9.27365	6.08857	4.84502	9.6445	7.31295	9.88876	4.9511	10.8175	7.5878	10.5814	4.87238	4.17949	10.3723	4.24078	4.41614
201059_at	9.3609	10.1247	9.58219	9.78808	9.58852	9.93073	10.0881	9.31666	10.0084	9.98793	9.759	9.7659	9.50017	10.0289	9.84357	9.36774
201060_x_at	6.00233	8.93768	9.59882	3.91617	10.3095	9.81539	9.19425	10.6942	10.4162	8.53722	9.72123	9.74384	4.99561	9.28877	3.87588	4.3296
201061_s_at	5.56149	8.74418	9.39004	3.76664	10.2038	9.46581	8.55696	10.8187	10.827	7.94209	9.26138	9.54659	3.60958	8.95549	3.41066	3.85431
201062_at	3.18874	3.35481	3.28814	3.09832	3.35901	3.41997	3.12725	3.30085	3.39952	3.28897	3.54268	3.46952	3.20476	3.30753	3.25841	3.25355
201063_at	9.20321	9.46802	9.22945	9.06667	9.57018	9.38831	9.34245	9.01355	9.11508	9.3454	9.52318	8.52185	9.24642	10.5475	8.81397	8.76272
201064_s_at	9.0545	8.88604	9.56351	9.50083	9.00135	9.25981	9.36343	9.53866	8.82631	9.50832	9.41305	9.2674	9.78314	9.71968	9.10912	9.47198
201065_s_at	9.42904	9.82614	9.40743	9.18232	9.65652	9.92105	9.15646	9.64088	9.56188	9.46035	8.98593	10.0035	9.86109	9.60891	9.5215	10.107
201066_at	11.4722	9.8967	10.2036	10.8415	9.6467	9.67204	9.83481	10.7666	9.8695	9.81193	10.1457	11.417	11.1939	10.606	11.0097	11.3924
201067_at	8.34642	9.20025	7.95988	8.28918	8.11192	8.02231	7.07472	7.22756	7.94338	7.63196	7.73874	9.84832	9.05417	9.0416	8.83169	8.94949
201068_s_at	11.3402	10.8671	10.9302	11.0713	10.8892	10.7199	10.2222	10.027	10.7104	10.6065	11.2196	11.3643	10.909	11.3748	10.873	11.2936
201069_at	4.27643	4.35027	5.10385	4.25968	9.93801	6.73431	7.60073	4.67268	7.41535	6.49857	8.24629	4.81399	4.49875	9.46924	4.34103	4.84474
201070_x_at	9.08994	8.90945	8.70579	8.71789	8.77082	8.63279	8.81716	9.05675	8.98961	8.78357	8.36787	9.06525	8.6658	8.81189	8.8323	9.76475
201071_x_at	10.8507	10.7044	10.7247	10.5935	10.7013	10.6233	10.7521	10.921	10.8787	10.8008	10.5266	10.8904	10.9697	10.7478	10.8565	10.9497
201072_s_at	7.87318	7.8733	6.71355	7.30865	7.56022	6.71464	7.86616	7.95788	7.20873	7.31069	7.0258	8.35447	7.64882	7.81662	7.85345	7.71203
201073_s_at	7.28316	7.08117	6.30155	6.6957	7.21899	6.26668	7.4002	7.57969	6.84175	7.09091	6.95735	7.66125	7.67328	7.34526	7.58326	7.94828
201074_at	8.73334	8.54928	7.72065	8.23539	8.69632	7.73281	8.70957	8.95741	8.05956	8.49312	8.48701	9.49319	9.60075	8.95707	9.21048	9.19489
201075_s_at	7.80454	7.58264	6.75859	7.22878	7.71736	6.53413	7.6507	7.87686	6.93299	7.61363	7.43938	8.39896	8.67271	8.02	8.19869	8.12803
201076_at	8.47604	8.21795	8.03697	9.56577	8.40237	8.27905	7.52801	9.03862	8.43362	8.09989	8.64026	9.56091	9.50801	8.84804	9.1454	9.31332
201077_s_at	10.817	10.1606	9.96949	11.1707	10.5916	10.1288	9.87917	11.0977	10.7168	10.4098	11.2535	11.0166	10.9897	11.2179	10.7289	10.4878
201078_at	10.7732	10.2535	10.5616	10.3676	10.6835	10.9223	10.8774	10.3949	11.0979	10.7332	10.5517	10.6526	11.0328	10.1933	11.0032	11.0866
201079_at	9.56292	9.3624	9.20967	10.5801	8.18911	9.32029	9.23979	7.9365	9.02694	8.55822	8.6226	10.1142	10.9409	7.35166	10.6194	10.0092
201080_at	7.21555	7.44251	6.93393	7.44781	6.91404	6.88547	6.77013	7.5123	6.96131	6.68984	6.99654	7.48398	7.50549	7.86273	7.90232	7.20101
201081_s_at	5.83906	5.93177	5.47091	5.8561	5.30502	5.44993	5.79045	5.60256	5.36338	5.79045	5.81458	5.55589	5.40815	6.48278	6.36378	5.97817
201082_s_at	6.6114	6.58296	6.28632	5.60151	5.98497	6.15488	6.9304	7.41345	6.33314	6.43505	6.29714	4.99323	5.04967	6.92573	6.24522	6.36688
201083_s_at	7.63732	7.27544	7.27398	7.7283	7.43626	7.10402	7.64342	7.60735	7.19619	7.75268	7.49461	7.69089	7.72837	7.76144	7.67442	7.47254
201084_s_at	10.0285	10.0112	10.1345	10.3293	10.3119	10.0008	10.3055	10.4514	10.0388	10.1591	9.96055	10.5095	10.5121	10.5854	10.3758	10.568
201085_s_at	9.0202	9.08458	8.40971	8.83998	8.39545	8.38902	8.90825	9.42903	8.52755	8.05261	7.89523	8.71207	9.73153	8.50313	8.39055	10.4608
201086_x_at	10.0007	9.93337	9.60371	9.80679	9.68317	9.5887	9.50536	9.83079	9.77491	9.39675	9.42541	9.79834	10.3299	9.77584	9.67557	10.6095
201087_at	8.86975	7.38883	7.42971	6.38521	7.4379	7.41755	8.46959	7.43917	7.41381	8.37063	7.72946	5.20318	6.09607	7.77033	6.9881	6.25646
201088_at	11.6568	11.0771	11.21	11.2801	11.0764	10.6971	11.2549	11.4207	10.1041	11.4156	11.5682	10.952	10.8718	11.401	10.8196	10.6238
201089_at	8.65879	8.80249	8.93132	9.63682	9.15692	9.59317	8.8758	8.43142	8.73552	8.93132	9.01442	9.97168	9.49173	8.82575	8.59447	9.10527
201090_x_at	13.5128	12.8688	12.9188	12.8928	12.9846	12.5125	13.2532	13.1553	12.6925	13.4012	13.3604	13.4339	12.8249	13.63	12.3655	13.4392
201091_s_at	10.543	10.1619	9.73079	10.8186	10.5057	9.9289	9.81518	10.1794	9.46021	10.7048	10.7781	10.9874	10.6778	10.2603	9.89837	10.5062
201092_at	11.0089	10.5232	10.6199	10.2023	10.4146	10.2286	10.2289	10.9152	10.1575	10.5513	10.7375	10.7298	10.3936	10.9137	10.1685	10.542
201093_x_at	10.549	10.5229	9.96652	9.61526	10.1563	9.81513	10.1748	10.557	10.2129	10.2714	10.1697	10.2538	9.79312	10.5051	10.0669	9.476
201094_at	13.1001	13.4648	12.6759	12.9803	12.5229	12.703	12.5047	13.0287	12.8371	12.6313	12.8754	12.9391	12.9675	12.456	12.8173	12.9665
201095_at	10.5802	9.21679	7.74202	8.98447	8.8833	8.57878	9.78255	8.81782	8.60777	9.632	9.13976	7.86467	8.3062	9.99936	8.70091	7.92343
201096_s_at	11.0994	10.317	10.121	11.1236	10.8255	10.1385	11.7233	9.81251	10.6657	11.3366	11.0668	9.95985	10.7083	11.1002	11.0772	10.2486
201097_s_at	11.9236	11.3416	11.0442	11.7389	11.7888	11.1423	12.2938	10.8038	11.4962	11.9662	11.7919	11.0483	11.6538	11.9807	11.8497	11.0885
201098_at	9.89282	10.5119	10.0331	9.89798	10.0757	10.318	10.2514	9.30091	10.3643	10.2832	10.2742	9.76912	10.355	10.5794	10.7551	10.0718
201099_at	9.43225	9.05781	8.47747	8.5752	8.36241	8.59065	8.93412	8.25829	8.45459	8.44396	7.93392	9.12931	9.0393	9.39805	8.62286	9.45883
201100_s_at	10.3056	10.2042	9.92346	9.62504	9.62848	9.85052	10.0147	9.52869	9.92228	9.65709	9.6782	9.6423	10.208	10.416	9.79026	10.591
201101_s_at	9.53026	9.2899	9.15959	9.83985	9.44617	8.95341	9.78472	9.69967	9.44942	9.65266	9.26719	9.67958	9.33231	9.94549	9.29442	9.42724
201102_s_at	8.00193	7.83222	7.74202	7.84327	7.1694	7.71246	7.54658	8.14563	7.8742	7.56799	7.75435	8.08264	8.03307	7.6962	8.4076	7.20274
201103_x_at	10.8446	10.488	9.84803	10.0744	10.2691	10.2472	9.90502	10.229	10.1908	9.97675	10.0101	10.2462	9.6919	10.4918	10.4567	10.1002
201104_x_at	10.3271	9.97511	9.12218	9.59259	9.59916	9.6339	9.26031	9.33681	9.70188	9.34592	9.30521	9.53072	9.09113	9.91342	9.5732	9.58481
201105_at	13.0313	11.6163	11.4536	4.6808	13.1047	11.2577	11.7755	12.4129	11.5635	12.939	13.1061	11.8827	4.7966	13.2985	7.33935	9.17019
201106_at	11.0519	12.2515	11.2082	11.787	11.2453	11.287	10.8003	11.1474	11.3967	10.8972	10.1284	12.5953	12.0642	10.9334	11.4368	12.1409
201107_s_at	6.28546	5.3782	7.79032	4.82596	9.87804	8.34798	9.65389	7.79489	8.78477	9.42462	9.6662	4.97274	6.1633	4.7955	5.32826	5.60542
201108_s_at	8.83741	7.96891	10.6826	5.50441	12.2184	11.0657	12.0337	10.8355	11.299	11.8805	12.194	7.17588	8.69053	6.27496	7.98903	9.06996
201109_s_at	8.16951	7.46607	10.1838	4.2606	11.7354	10.5976	11.526	10.6244	10.7095	11.3818	11.7471	6.70516	8.72085	5.78509	7.64334	9.27083
201110_s_at	7.65961	6.23323	9.44714	3.692	10.6362	9.7953	10.5096	9.96375	9.66786	10.3098	10.6293	6.37244	8.50319	5.35356	7.27412	8.97875
201111_at	10.2915	9.10525	9.77963	9.93053	9.92285	9.63374	10.0641	9.97511	10.2371	10.1849	11.4105	10.5404	10.7911	10.4485	9.44627	10.7401
201112_s_at	11.741	11.0617	11.5492	11.2415	11.4563	11.0655	11.3378	11.7871	11.7356	11.5901	12.3893	11.5343	11.5627	11.7005	10.7634	11.573
201113_at	9.72606	9.9145	9.9876	10.2713	9.46591	9.38855	9.7421	10.9052	9.43569	9.75232	9.82342	10.6464	9.34807	10.3515	10.1117	10.1304
201114_x_at	11.7011	11.3426	11.72	11.3959	11.4838	11.5514	11.3819	11.4592	12.2282	11.8432	12.591	11.2135	11.48	11.7261	11.2342	11.5047
201115_at	9.15983	8.48011	8.4632	9.88225	8.6752	8.15009	7.56448	8.80226	7.83957	8.80866	8.44023	9.61064	10.4115	9.04366	8.96618	9.85147
201116_s_at	8.06464	7.65242	6.35004	8.889	7.77512	7.15693	8.06464	8.06464	5.99224	6.7235	5.65426	9.24175	8.06464	7.42035	7.95212	8.89959
201117_s_at	7.33162	6.56083	5.33388	8.11213	6.81216	6.34669	7.45768	7.62128	5.09709	5.6566	4.67153	8.46358	7.72812	6.42046	7.23785	7.95038
201118_at	9.85913	10.7767	8.94963	9.85058	9.27572	8.65853	9.33214	9.70997	8.65485	9.55775	8.99387	10.1257	9.45482	9.06864	9.6633	9.19895
201119_s_at	12.2164	11.4647	11.4482	12.0689	11.1598	11.4352	11.763	11.2635	11.2244	11.9567	11.3635	12.5753	13.1259	11.8847	11.8835	13.2059
201120_s_at	10.2398	9.74117	9.70195	9.70602	9.47711	9.31721	9.36992	9.55384	9.12498	9.72499	9.3311	10.0309	9.30695	10.2896	9.80665	9.17175
201121_s_at	11.0384	10.4728	10.5394	10.6069	10.3229	10.2973	10.2845	10.3881	10.0466	10.4341	10.2217	10.7966	10.1402	10.9901	10.562	9.7122
201122_x_at	9.54457	10.5598	10.5396	10.4534	10.0986	9.90312	10.108	10.4944	10.1799	10.2433	10.4704	11.3675	8.71377	10.7556	10.9261	9.68325
201123_s_at	10.618	11.8532	11.8292	11.6129	11.1092	11.1093	11.4902	12.0343	11.0771	11.6153	11.3725	12.5265	9.10428	12.1507	12.3024	11.6733
201124_at	4.93138	6.03835	4.81113	5.31761	5.97747	5.7623	5.50961	6.14831	5.50452	5.31062	5.60656	7.23282	6.11992	6.42679	6.25317	5.38712
201125_s_at	8.63664	8.85672	8.28117	7.80022	9.61187	9.08679	10.2553	9.22793	8.88008	9.56095	10.181	9.57199	9.43844	9.49747	9.3061	9.25825
201126_s_at	7.92566	7.63498	8.13826	7.39939	7.94314	8.41356	8.22433	7.79149	8.25829	8.018	8.34198	7.42405	7.89764	7.99066	7.69669	7.68254
201127_s_at	7.88174	8.6118	7.40014	9.00918	7.19987	7.43405	7.97191	8.18864	6.77916	7.92801	7.64262	8.81022	7.84261	8.45471	8.8481	8.00364
201128_s_at	10.2705	10.9141	9.83454	11.3389	9.54345	9.80793	10.4674	10.8567	8.85261	10.2372	10.0099	11.3465	10.3463	10.8284	11.6221	10.7926
201129_at	8.63467	9.05287	8.91255	9.15438	8.64173	8.29517	8.8494	8.86076	8.18102	8.62097	8.27246	9.6226	9.47636	9.12727	8.75692	9.20796
201130_s_at	5.56397	6.60071	8.31345	8.58671	8.25621	8.76515	9.01465	8.54367	9.136	8.2723	8.83342	7.94785	7.54691	3.78398	8.36462	7.68258
201131_s_at	8.90746	9.56054	11.3473	11.4249	11.4154	11.7674	11.7609	11.5513	11.8718	11.2688	11.8981	10.7525	10.7519	3.29469	11.3671	10.9172
201132_at	9.51753	9.52699	9.24478	9.85062	9.11373	9.4952	9.47649	9.57119	9.033	9.14746	8.92501	9.92654	8.84574	9.24318	9.75458	8.68045
201133_s_at	8.40001	8.96706	8.5339	8.58066	8.84136	8.82512	9.32796	9.20312	9.34018	9.03598	8.70541	8.92118	8.45855	8.96614	8.87949	8.12442
201134_x_at	13.2019	12.6027	12.0997	13.0315	12.4963	12.3578	12.5186	12.6988	12.587	12.5136	12.5089	13.1186	12.3035	12.4461	12.6616	12.1964
201135_at	10.6386	10.6515	9.9339	11.5824	10.1933	10.4971	10.2926	10.3159	9.99058	10.3294	10.649	11.8287	10.8458	10.9911	11.5394	10.6288
201136_at	11.6046	10.1879	11.3613	6.68991	11.1426	11.3238	10.7448	11.4506	11.7454	11.1554	11.4212	6.35722	5.72758	11.1193	9.50501	5.4811
201137_s_at	3.99373	4.47769	6.72914	4.38156	3.82635	4.26454	4.14064	4.05309	4.19536	4.91621	4.25886	4.88138	5.78916	5.03168	4.20997	4.46489
201138_s_at	9.58681	9.24121	9.17813	10.1263	8.8044	8.86518	9.11122	9.42294	8.726	9.41404	9.66942	9.11432	10.1119	9.73094	9.97342	9.98211
201139_s_at	9.66571	9.08532	9.23595	10.1145	8.84239	8.80671	8.82534	9.35921	8.46542	9.47556	9.61144	8.97192	10.3733	9.61912	9.9608	9.87203
201140_s_at	5.41328	7.9035	8.06451	8.36432	7.6427	7.91966	8.09498	7.71346	7.71797	7.916	7.5409	7.8997	6.73147	8.00381	7.33714	7.69597
201141_at	3.5902	5.89068	5.54034	6.83177	5.77655	3.63071	3.98609	4.09001	4.14572	3.5348	3.69231	4.46255	5.29324	6.64434	6.70333	6.63233
201142_at	9.70498	9.54455	9.21234	9.88104	8.83675	8.71608	8.65083	9.60902	9.30091	9.00578	9.58322	9.37231	9.37569	8.97135	9.31642	9.04253
201143_s_at	9.77001	9.52519	9.24576	9.82843	8.94382	8.87046	8.84609	9.79613	9.25529	8.85294	9.21443	9.2773	9.28033	8.84087	9.32963	9.17629
201144_s_at	11.502	10.5787	10.8796	11.2881	10.3245	10.2513	10.6617	10.5507	10.5697	10.8778	11.0277	10.658	10.1623	10.1964	10.4376	10.2498
201145_at	10.6607	10.4998	9.41545	11.1316	9.76085	9.96656	9.90335	10.1675	9.79979	10.1255	10.2029	11.4008	10.2017	10.7582	10.1496	10.2793
201146_at	9.26448	9.80844	10.6743	9.20839	10.4262	10.6748	9.69001	9.79951	10.7239	9.70897	9.94325	8.89889	8.97339	9.79534	9.34124	7.82953
201147_s_at	3.90528	3.53048	8.36647	4.15027	9.03506	8.16828	8.79449	7.17388	8.04895	7.65837	7.7971	3.79107	3.86817	6.35616	3.50286	3.93496
201148_s_at	4.67751	5.21639	7.45145	5.13363	7.99237	7.54461	8.17304	6.78686	7.38348	7.09199	7.27788	5.18863	5.42467	6.41835	5.20222	5.6727
201149_s_at	4.00582	3.89475	7.83233	4.71708	8.49803	7.82724	8.40572	6.8278	8.07778	7.00964	7.5391	3.69772	4.03422	6.23323	4.19302	5.66978
201150_s_at	3.31858	3.41115	9.28089	3.34256	9.79783	9.57057	8.26179	7.56368	8.90499	6.65282	7.71684	3.4281	3.71066	6.85166	3.73197	4.10841
201151_s_at	8.90636	8.64824	7.61949	7.08821	7.48753	7.59614	7.78445	7.18845	7.19277	7.79811	8.07394	8.075	8.01441	8.59068	7.30756	9.3498
201152_s_at	10.1053	9.96821	9.27757	8.60041	9.24474	9.1245	9.33653	9.02671	9.18564	9.33841	9.36832	9.57717	9.08367	9.96489	8.75067	10.1721
201153_s_at	10.183	10.0855	9.32808	8.80638	9.3832	9.27511	9.45268	9.24262	9.16375	9.40934	9.74713	9.63403	9.64032	10.1924	9.07512	9.81992
201154_x_at	12.441	13.29	12.9155	13.1802	13.0077	12.8297	12.5964	13.4662	13.2991	12.888	13.2487	13.0989	13.5533	13.085	13.0955	12.9774
201155_s_at	8.37831	7.91472	8.60136	8.68891	8.16546	8.33325	8.20278	8.5011	8.50951	8.21102	8.22652	8.47628	7.87976	8.59259	8.08374	8.25813
201156_s_at	4.62785	8.33467	8.63579	8.98452	8.32591	8.73352	8.64871	8.2255	8.46382	8.58384	8.34136	8.61125	7.21934	8.6435	7.97936	8.26184
201157_s_at	10.2746	10.1506	9.87826	8.37815	9.69244	9.58034	9.5899	9.69563	9.50875	9.96128	9.47828	8.70525	8.70184	9.24536	9.3358	8.89406
201158_at	7.32438	7.48581	6.80418	6.46448	7.14413	6.98039	5.7249	7.49756	6.46905	5.99196	6.69165	7.07589	7.58487	6.79108	7.35431	6.86169
201159_s_at	6.93498	6.91051	5.94372	5.79109	6.13644	6.37478	5.1018	6.72188	5.81774	5.51105	5.97216	6.16758	7.04554	6.12022	6.60326	6.38051
201160_s_at	10.0109	10.3685	11.8725	11.2122	10.555	11.6528	11.5021	11.7005	11.0393	11.3514	10.7933	11.6356	12.2013	11.2081	12.0298	11.5571
201161_s_at	8.93552	9.60928	11.2982	10.2827	9.63831	11.012	10.7475	10.9384	10.2891	10.5617	9.84353	11.0096	11.9067	10.4859	11.4334	11.0268
201162_at	5.65841	5.3235	9.9406	5.8931	11.7874	9.82464	11.8213	8.10537	10.3406	10.9047	11.9015	5.83472	6.60115	8.60203	5.66073	7.45452
201163_s_at	2.82806	2.931	10.3025	2.70591	11.8485	10.3465	11.8375	8.09577	10.3589	11.1072	11.805	3.11212	3.4834	8.88609	3.12377	3.93581
201164_s_at	8.61378	9.00163	9.20731	8.89959	9.30847	9.24917	9.14527	9.44939	9.19562	8.85354	9.07199	9.05249	9.02785	8.80891	8.95631	9.07463
201165_s_at	9.01245	9.22459	9.32999	9.20839	9.2862	9.47778	9.48992	9.87925	9.39516	9.09659	9.17586	9.29264	9.42244	9.13163	9.19023	9.45016
201166_s_at	10.1269	10.3465	10.6259	10.3295	10.6237	10.625	10.6497	10.9955	10.6099	10.259	10.5583	10.5291	10.44	10.3706	10.3738	10.7193
201167_x_at	7.00204	6.46372	6.75185	6.99177	6.8777	6.7065	7.57022	7.18716	6.85448	7.13416	6.59712	6.72241	7.00229	6.8187	6.98008	7.43496
201168_x_at	7.65339	7.13147	7.32925	7.50282	7.41398	7.52178	8.20934	8.01902	7.67656	7.67317	7.41434	7.62636	7.79352	7.65507	7.73421	8.12215
201169_s_at	8.56641	7.13649	7.88182	5.68082	8.47566	8.11769	7.87409	6.33467	9.1324	7.82487	7.94213	4.49694	5.32048	6.60343	6.87159	4.77365
201170_s_at	10.0867	9.06383	9.77891	7.36189	10.465	10.127	9.87046	8.49444	10.8075	9.50119	9.8528	3.33678	6.8196	8.43887	8.76122	7.3542
201171_at	7.25986	7.70715	7.64776	8.01766	8.19683	8.14184	9.44728	7.05049	7.60151	8.43	7.77313	6.57967	6.56637	7.2208	7.88093	6.92754
201172_x_at	10.702	11.1289	10.8321	11.054	11.312	11.2239	11.7456	10.1553	11.1032	11.3927	10.7353	9.77212	9.76547	10.4145	10.9704	10.4268
201173_x_at	10.2417	9.35284	9.79172	10.0938	9.3969	9.24366	9.56627	9.93305	9.35835	9.90826	9.7623	9.79836	8.90722	10.1912	9.55013	9.35104
201174_s_at	8.324	8.23012	8.27131	9.33461	7.60781	8.18059	8.36652	7.83337	8.02389	8.15183	8.06917	9.25852	8.70206	8.45296	9.34807	8.50181
201175_at	10.6488	10.3106	9.95138	10.9596	9.70009	10.0299	9.79844	9.73391	9.83109	9.84287	9.75196	10.5128	11.0641	10.0394	10.4793	10.7715
201176_s_at	10.1386	9.79466	9.98104	10.1102	9.83354	10.0156	10.7308	8.99562	9.97996	10.5922	10.1224	9.76088	9.93638	10.4093	10.2461	9.86061
201177_s_at	9.52222	9.84167	9.86275	8.78329	9.33724	9.59217	9.2176	10.0828	9.29118	9.34298	10.0469	9.86247	10.8689	10.1044	9.41589	10.1451
201178_at	8.62593	8.95702	9.21447	8.46091	9.39338	8.98367	8.31617	9.60685	9.50251	8.39794	9.21909	9.20664	9.01947	9.11543	9.20683	8.66149
201179_s_at	8.74201	7.96298	9.13827	8.60887	8.84827	8.94342	8.27785	8.8219	8.80995	9.28332	9.13875	8.58915	8.39511	9.13639	8.47476	7.90099
201180_s_at	10.7134	9.97108	10.9727	10.5333	10.8287	10.8275	10.67	10.9497	10.8954	11.2705	11.2256	10.5938	10.3759	11.0358	10.5907	10.2815
201181_at	6.76168	6.56842	7.59273	6.81078	7.30152	7.60872	7.11828	8.04206	7.48165	7.74416	7.58808	7.24571	7.5782	7.1761	7.66765	7.64957
201182_s_at	7.96275	8.07147	7.91144	7.98746	7.5974	8.23205	8.06624	8.49211	8.01042	7.67142	7.46913	7.79569	7.62092	8.24855	7.74507	8.41754
201183_s_at	8.21942	8.09553	8.22576	8.02348	7.85828	8.58643	8.07469	8.61789	8.23453	7.96922	8.22219	7.94721	8.23828	8.71601	8.41249	8.75623
201184_s_at	8.14465	8.1857	8.32787	8.21459	8.04121	8.45538	8.00728	8.49967	8.42124	8.09966	8.31522	8.07371	8.37542	8.63991	8.43795	8.81939
201185_at	8.33571	8.64179	8.47064	4.18283	9.17161	9.13882	8.39326	8.19981	8.56491	7.8048	7.36273	4.50238	4.64463	8.63346	6.25776	4.53763
201186_at	8.11174	8.30941	8.24009	8.89764	9.11931	8.74333	9.78213	8.26785	9.19964	9.22813	9.18	8.42468	8.01984	9.06691	8.87914	7.08891
201187_s_at	5.03258	5.03258	4.9422	5.48429	5.09797	5.13267	5.24025	5.10574	5.00143	5.03258	5.18864	5.00434	4.99847	5.03258	5.2428	4.81687
201188_s_at	7.90503	7.91596	8.3399	6.37313	7.86963	8.17282	8.20127	8.34934	8.11852	7.79584	7.98139	6.41183	7.73907	6.95685	8.93515	7.90295
201189_s_at	8.83186	8.92297	9.4106	7.02961	8.92187	9.21006	9.37123	9.65709	9.13613	8.98394	8.87652	7.54861	8.28453	7.9611	9.99338	8.815
201190_s_at	8.31515	8.89892	8.21341	9.75096	8.18059	8.52329	8.32225	8.80625	8.30475	8.00799	7.85076	9.02003	10.048	9.09247	9.86656	9.32789
201191_at	7.21363	7.94124	7.3559	8.99584	7.24589	7.56184	7.25127	7.88298	7.31122	7.15634	6.8766	8.21275	9.27469	8.21616	9.17607	8.59618
201192_s_at	8.0314	7.85046	8.12526	9.60142	7.90237	7.96011	8.04645	8.08264	8.07926	8.39378	8.7804	8.68463	9.69583	8.76309	9.42203	9.50371
201193_at	10.3728	11.2795	9.41661	12.4018	9.81747	9.43964	10.0618	10.8714	9.7337	9.73463	9.81027	12.3556	11.8873	9.10415	12.4013	12.5852
201194_at	8.88027	9.44394	9.76733	9.74754	10.0984	9.78304	8.82514	9.17388	10.3632	9.25827	9.63993	9.35966	9.56534	9.40659	10.2451	8.93732
201195_s_at	7.8764	9.08198	10.3783	5.39803	11.1228	10.2307	11.5093	10.7339	10.6074	11.1885	11.17	8.44005	4.23743	8.38516	8.80791	5.57203
201196_s_at	9.28671	8.83	9.36795	11.6697	8.92237	9.07352	8.61525	8.65528	8.89438	9.40969	9.77777	11.2177	11.6194	8.92527	12.0489	11.7917
201197_at	9.28496	8.96766	9.35383	11.1432	8.87922	9.10774	8.92272	9.20321	8.64743	9.33004	9.4326	11.2395	11.4774	9.03558	11.4633	11.6012
201198_s_at	9.73139	9.2527	9.13562	9.15941	9.17818	8.95202	9.31084	8.82293	8.85749	9.72958	9.48723	9.40664	8.90272	9.70076	9.23792	9.5202
201199_s_at	10.1217	9.80475	9.74314	9.6672	9.75294	9.47246	9.85608	9.43467	9.57907	10.108	10.08	9.88869	9.40682	10.208	9.79343	9.84933
201200_at	9.58977	10.4628	10.0074	10.2637	10.2384	10.0607	10.053	10.9059	9.49044	9.52867	9.79848	9.28081	9.61255	6.81121	10.1602	9.02967
201201_at	12.7207	12.3698	13.2494	11.5594	11.9257	13.2264	11.0111	11.6276	12.5392	11.7295	11.276	10.5689	11.7833	10.3336	11.0065	10.8682
201202_at	11.4465	10.9101	12.3029	11.7237	12.3653	11.8203	11.8727	12.3391	11.0059	12.257	12.437	12.334	12.049	12.1256	11.3564	12.0526
201203_s_at	6.99686	6.42383	6.78678	6.56469	6.99919	7.0751	7.58401	6.03798	6.32187	7.01577	6.84521	5.83838	5.55025	6.82104	6.96607	5.99599
201204_s_at	8.57224	7.81018	8.67044	8.13275	9.15934	8.99526	9.46325	7.72874	7.92893	8.84432	9.0232	6.8352	6.06641	8.79056	8.2999	7.2456
201205_at	5.05302	5.07255	5.09457	5.20357	5.07836	5.16044	5.8484	5.1205	5.02984	5.3129	4.95875	4.88769	4.58642	5.37502	4.92964	5.36768
201206_s_at	7.61876	6.76692	7.86897	6.90387	7.8154	7.55083	8.39412	6.6618	6.90972	7.72265	7.59824	5.40646	5.31639	7.53153	7.23804	6.49235
201207_at	7.60641	8.43717	9.23903	7.51581	9.17204	9.30549	9.89939	8.55314	9.18155	8.94217	8.70338	7.46675	8.14343	7.71398	8.22244	7.93406
201208_s_at	6.39581	7.09635	7.53329	6.03761	7.43604	7.86702	7.98757	6.9895	7.7623	7.46798	7.36958	6.50784	6.58277	6.76713	6.66289	6.09422
201209_at	10.7794	9.73473	10.5623	10.6126	10.5542	10.238	10.0454	10.698	10.4362	10.0677	10.632	11.2951	10.8838	10.6384	10.7897	10.7284
201210_at	10.8528	10.9291	10.6714	10.8294	10.8784	10.743	10.9089	10.7863	10.8145	10.784	10.8815	10.7718	10.8252	10.974	11.0608	11.4283
201211_s_at	8.9243	8.86891	8.31549	8.83571	8.66605	8.45514	8.7552	8.33847	8.60122	8.83512	8.53369	8.6366	8.45674	8.81219	9.02161	8.59034
201212_at	8.22803	8.75002	8.99798	9.19829	9.03022	9.35716	7.65461	8.58819	9.84394	8.03804	8.79552	7.92428	7.78402	8.10522	10.415	7.33231
201213_at	5.55892	5.65798	5.75061	6.5092	5.93016	5.79963	5.74042	6.46441	5.79665	5.95118	5.51686	7.5385	6.49253	6.13292	7.00471	6.01481
201214_s_at	7.43189	8.19314	8.72061	9.60235	8.33949	8.87938	8.92429	8.86784	8.32401	8.89197	8.04688	9.1702	8.87431	9.08144	9.59352	7.46895
201215_at	12.3021	11.5114	11.8644	9.33281	11.6335	11.9249	12.0928	11.1602	11.6576	11.8442	11.9895	11.2387	8.46506	11.1382	3.20279	8.68914
201216_at	10.3621	11.0126	10.2329	10.9311	10.7017	10.0167	9.98514	10.6033	10.2499	10.1914	10.3377	11.3841	11.213	10.6021	10.9258	10.7745
201217_x_at	12.9579	13.4379	12.6725	13.5211	12.8409	12.8635	12.3634	13.5367	12.9677	12.7101	12.8824	13.4277	13.6502	13.0305	13.4154	13.375
201218_at	9.62149	10.9371	10.5401	10.3491	10.2107	10.6339	10.4986	10.8971	10.2609	10.4002	10.5987	9.03262	10.6132	10.3326	10.4279	10.5382
201219_at	7.24246	8.48806	8.19484	7.79045	7.59849	8.07932	7.46048	8.22623	7.90831	7.92945	7.28428	6.89078	7.44843	7.69333	7.54135	7.70966
201220_x_at	9.6223	10.9154	10.681	10.3115	10.2638	10.7973	10.4873	11.0737	10.7938	10.5143	10.6079	8.99737	10.2956	10.4156	10.0498	10.6249
201221_s_at	8.496	8.56581	8.37579	8.68248	8.4514	8.02966	8.22247	8.65706	8.26319	8.55916	8.52793	8.85405	8.74374	8.68573	8.64677	8.64766
201222_s_at	10.2221	10.9588	11.1153	11.2481	11.3226	11.1032	11.8586	10.914	10.74	11.5915	11.4777	10.771	11.6616	11.1039	11.1682	11.703
201223_s_at	9.24431	10.2842	10.3932	10.1664	10.4587	10.3499	11.0267	9.82699	9.76339	10.6855	10.3111	9.81576	10.8408	10.3864	10.2165	11.0254
201224_s_at	8.10337	8.08177	8.20584	8.11361	8.16637	7.97002	8.34496	8.99354	8.24667	8.1844	7.82752	8.03343	7.91678	8.31583	8.14474	8.815
201225_s_at	9.14714	8.84415	9.27636	8.88115	9.34478	9.143	9.2401	9.90777	8.89928	9.37131	9.17432	9.23856	9.27194	9.27656	9.03798	9.71565
201226_at	9.78495	10.2161	9.78015	9.51206	9.77279	9.82217	9.56431	9.64251	9.92526	9.98636	10.232	10.9737	10.0182	10.4828	10.4292	9.86869
201227_s_at	10.6021	10.7223	10.3579	10.2163	10.409	10.4424	10.4033	10.5217	10.4319	10.5898	10.838	11.6103	10.9725	11.0654	11.138	10.597
201228_s_at	5.74114	5.61696	5.0213	5.73064	5.17866	4.59252	5.28676	4.74227	5.27683	5.64078	5.53014	6.02275	5.58729	5.26527	5.95929	5.61881
201229_s_at	7.43599	5.94794	6.03222	7.16537	6.36622	5.56737	6.47432	6.13561	6.33126	6.8683	6.85583	6.46305	7.48033	6.75671	6.6112	7.38324
201230_s_at	7.28416	6.92472	6.52804	7.24409	6.73235	6.4044	5.77317	6.83579	6.40149	6.2807	6.68271	8.23021	8.5306	7.32511	7.82572	7.50785
201231_s_at	12.7696	12.8477	12.1953	12.1212	12.095	12.0418	11.8901	12.7832	12.3375	12.4581	12.8149	11.6482	11.9506	12.9064	12.4761	11.8246
201232_s_at	9.57406	8.52071	9.17729	9.78806	9.08882	9.10516	9.05227	8.37093	9.0262	9.3843	9.48279	9.26183	9.35955	9.75838	9.37486	9.09006
201233_at	8.14137	7.37924	7.85332	8.41317	7.76108	7.83324	7.77479	6.93851	7.7067	8.13565	8.1869	7.98345	7.9878	8.35853	8.17912	7.66132
201234_at	9.52695	8.84588	9.31992	8.78841	9.4894	9.19816	9.58113	9.58096	9.92807	9.61178	9.70907	8.70577	8.05364	9.74225	8.25086	9.12188
201235_s_at	5.09198	5.55666	6.93802	6.09349	6.04701	7.17736	6.44312	5.66824	6.32994	6.0916	5.46602	5.69681	5.98985	5.25951	6.36056	5.76325
201236_s_at	4.57514	6.26176	8.54702	6.6259	7.50425	8.99511	8.56439	6.91897	7.23947	7.31069	6.55786	6.39591	7.39634	5.5021	7.78691	5.97637
201237_at	8.45935	8.27032	7.50129	8.14984	7.83542	8.3448	7.63242	8.36481	8.35477	7.31863	8.33067	9.04754	9.66556	8.60806	8.2354	8.9805
201238_s_at	10.3325	9.87323	9.42879	9.95439	9.67398	10.1057	9.34446	9.63513	9.59628	9.42088	10.0959	10.419	10.8678	10.3194	9.97503	10.4
201239_s_at	11.1563	10.9271	10.5903	11.0486	10.6399	10.7008	10.9015	10.3907	10.4881	10.8871	10.3375	10.8807	11.2606	10.8496	10.9344	10.9827
201240_s_at	11.4834	11.5464	11.1464	11.3449	11.2655	11.2349	11.4367	10.9762	11.1851	11.3695	10.9641	11.685	11.9852	11.6678	11.6624	11.8532
201241_at	10.1887	10.3056	10.2834	10.1343	10.2415	10.12	9.72484	10.6769	10.4487	10.2826	10.6212	10.6107	10.6215	10.4962	10.4909	9.45019
201242_s_at	9.51807	9.70428	10.7944	10.7104	11.156	11.1526	10.4744	10.1236	11.0232	10.1048	9.69834	8.58847	8.43023	8.83289	9.97825	9.76008
201243_s_at	9.72498	10.4109	11.269	11.0644	11.7596	11.3135	10.7882	10.1935	11.5567	10.5657	10.7547	9.44121	9.50588	9.54137	10.5475	9.61998
201244_s_at	8.85706	8.62434	7.61148	8.59501	8.08494	7.43608	8.52048	8.17069	8.31574	8.47924	8.2839	8.53064	9.09339	8.51389	9.02065	8.74141
201245_s_at	9.49266	9.44579	9.02094	8.66059	8.73064	9.34519	9.70681	8.58019	8.96432	9.55404	8.77701	8.59579	10.8596	9.16157	8.97068	10.8038
201246_s_at	6.95679	6.847	6.96017	7.04594	6.63841	7.01814	8.07364	7.14808	7.02921	7.61494	7.18921	6.74778	8.64324	6.71592	7.13865	8.94308
201247_at	6.233	7.59751	6.56983	7.48333	7.03344	7.14203	6.79707	7.96395	7.06861	6.62236	6.6652	7.85328	7.79097	7.07709	8.19716	7.76121
201248_s_at	6.1844	7.14354	6.25946	7.42532	6.72201	6.79637	6.29469	7.33991	6.69148	6.32595	6.72279	7.37725	7.42828	6.69847	7.85071	7.70323
201249_at	3.58434	4.12894	5.56668	3.92179	4.3759	4.82006	4.36724	3.78952	4.65749	4.57643	4.45887	3.66504	3.64362	3.97896	4.02415	3.78536
201250_s_at	7.21869	7.93494	9.1148	6.96174	8.45621	9.11212	8.77063	7.34523	8.90038	8.88339	8.90771	7.0764	6.57727	7.16122	8.13978	6.48165
201251_at	10.9304	11.7497	10.9925	9.94608	11.2536	10.9415	12.1191	11.9683	12.1135	11.4817	11.4121	9.33476	9.71932	10.9022	9.62316	10.663
201252_at	9.69731	9.61537	9.44342	9.89104	9.19024	9.30668	9.64488	8.92003	9.43232	9.99104	9.73984	9.43092	9.28229	9.6226	9.53956	9.32245
201253_s_at	10.1568	10.4906	9.98112	10.5905	9.92766	10.1717	10.3309	10.6783	10.3417	9.9961	10.1479	10.7414	10.1283	10.8009	10.4551	10.1722
201254_x_at	12.4738	12.9961	12.9554	13.1965	12.7242	12.7498	12.6305	13.4438	12.6385	12.8667	12.9891	13.1814	13.5828	13.3344	13.3086	13.3629
201255_x_at	9.43844	9.52115	9.02471	9.28033	9.04947	8.98381	9.53006	9.57525	9.39349	9.24752	9.00539	9.52474	9.09346	9.24053	9.00965	9.95997
201256_at	10.2317	10.3425	10.0162	10.206	9.73403	9.77138	9.94606	10.4784	9.7867	9.91623	10.1545	9.43268	10.9499	10.1416	10.6005	10.1465
201257_x_at	13.0547	13.1806	13.4615	13.6986	13.4574	13.2774	13.3095	13.6602	13.3915	13.4991	13.5632	13.8414	13.7797	13.5885	13.7349	13.4874
201258_at	12.2603	13.1132	12.4255	12.9053	12.2388	12.2812	11.8484	12.7143	12.2847	12.3489	12.4686	12.8344	13.1682	12.7232	12.6996	12.7253
201259_s_at	10.6466	10.108	10.424	10.255	10.181	10.4056	9.07637	10.1965	10.3408	9.22131	9.9677	9.75956	9.89373	9.31795	10.6171	10.0619
201260_s_at	10.0666	9.42377	9.91683	9.84469	9.59248	9.90841	8.67032	9.59109	9.66918	8.61457	9.65751	9.36142	9.74411	9.03004	10.1342	9.87397
201261_x_at	5.31475	5.45635	5.41409	5.58769	6.35695	5.42702	5.48712	5.46061	5.69746	5.43285	5.08121	5.61163	5.30995	8.1313	5.24612	5.45536
201262_s_at	4.3088	4.53061	4.45439	4.35802	4.48126	4.30324	4.3168	4.08442	4.31249	4.29671	4.34474	4.25208	4.60169	5.26834	4.34822	4.42065
201263_at	10.4913	10.588	10.4297	10.8265	10.6398	10.364	10.7573	9.46154	10.5148	10.9481	10.7533	9.85777	9.48887	10.2906	10.406	9.2237
201264_at	9.81032	9.13252	9.42644	9.89246	9.39216	9.48062	9.6813	9.35396	9.46751	9.56271	9.87747	9.74515	9.09656	9.59311	9.56651	9.29535
201265_at	3.96826	4.023	3.59085	3.96066	3.80275	3.83358	3.97533	3.93911	4.0963	3.84509	4.03304	3.99266	4.04281	4.09055	4.14377	4.20845
201266_at	11.6057	12.8095	9.14029	11.0006	9.44442	9.19854	11.318	10.6008	9.55131	10.872	10.1967	10.4531	10.4192	11.2512	11.3493	10.4899
201267_s_at	10.6006	9.74357	10.5461	10.3963	10.4016	10.0604	10.1493	10.2535	10.3207	10.7608	10.6636	10.3702	9.62115	11.2615	9.83337	9.13599
201268_at	12.4185	11.8047	11.3295	11.8786	11.2439	11.0449	10.9723	11.7557	10.8924	11.58	11.7474	12.1745	12.4447	11.336	11.6661	11.7026
201269_s_at	4.22956	4.27383	4.20895	4.27351	4.05721	4.12327	4.30624	4.19153	4.3051	4.25446	4.23512	4.58856	4.27597	4.02774	4.2749	4.44318
201270_x_at	8.88536	8.15362	8.10203	8.13894	8.57427	8.47431	8.33956	7.85345	8.05945	8.48341	7.56848	8.5199	8.25201	8.62229	8.21903	8.43183
201271_s_at	8.69842	8.57213	9.01938	8.28326	8.64941	8.73462	8.77941	8.9411	9.65652	8.90418	9.68259	8.87114	8.64941	8.89877	8.50555	8.58973
201272_at	5.2106	11.479	9.64665	5.61624	10.3317	9.66015	9.50923	10.0398	10.167	9.93652	11.0456	4.88147	4.83958	10.1161	5.26464	6.06886
201273_s_at	12.3517	11.8704	11.6883	12.1543	11.8105	11.6632	11.7339	11.908	10.8235	11.8042	11.265	12.3131	11.7912	11.6298	12.2087	12.0441
201274_at	10.495	10.0956	10.5823	10.7271	10.3744	10.2555	9.59141	9.94485	10.3358	10.8283	10.7641	10.4779	9.89189	10.6726	10.3453	9.76509
201275_at	10.4813	10.8564	10.3213	10.2249	9.94622	10.3247	9.83734	11.2282	9.6676	10.3094	10.0441	11.0845	9.96887	10.2494	10.6281	9.75962
201276_at	7.00434	7.52249	7.11022	7.06905	7.13519	7.9276	8.34402	7.31993	7.3181	7.35877	6.7261	7.74775	7.57929	7.24022	7.55916	7.60597
201277_s_at	11.6548	11.5239	11.7708	11.1366	11.8081	11.4141	11.5303	11.7946	11.5414	11.7926	11.9051	12.0421	10.9997	12.1889	11.5421	11.5767
201278_at	7.71681	6.03691	4.56206	3.78831	7.70005	4.6143	7.39165	6.9788	5.60066	6.55918	6.15127	3.97119	4.04647	9.29491	3.32863	4.37291
201279_s_at	8.01778	6.09432	5.04542	4.39181	8.12664	5.13223	7.94452	7.1352	5.99261	6.97095	7.17282	4.03924	4.9561	9.47062	4.45029	4.83836
201280_s_at	7.94666	5.45326	4.75701	3.72905	7.92066	4.23093	7.35593	7.23351	5.24389	6.3867	6.05053	3.74285	3.71157	9.22274	3.67721	3.97292
201281_at	9.48339	8.94884	9.93017	9.27404	9.23554	9.57889	9.60399	9.06958	10.1742	9.60793	10.5024	9.02453	8.88811	9.46339	8.8971	9.3932
201282_at	7.27623	7.14073	7.02419	7.67274	7.39276	7.18823	7.92207	6.80456	6.69181	7.54893	6.80712	7.43189	7.34399	6.95787	7.57986	7.68685
201283_s_at	4.13035	4.95936	4.84441	4.37322	5.32936	4.84332	5.08996	4.55392	5.28991	4.87889	5.19302	4.43307	4.96399	4.47027	5.06595	4.60613
201284_s_at	8.81261	7.76412	7.6684	9.63062	8.05719	7.28461	8.05978	8.19016	8.44429	8.41671	8.42424	8.7798	9.44479	7.95184	8.83419	8.59553
201285_at	9.3318	9.26992	8.35135	8.5608	8.76295	9.34411	8.04944	9.03546	8.69777	7.89879	8.52108	9.05842	9.32525	8.57493	9.10325	9.08268
201286_at	9.78359	9.89948	10.2713	7.39106	9.85902	10.9392	8.51105	9.28622	10.7435	8.79695	9.63395	7.71459	9.6743	7.63654	9.33082	9.00764
201287_s_at	10.7626	10.4101	11.2158	8.05865	10.7545	11.4327	9.7678	9.75198	11.5035	9.72614	10.398	8.03576	10.2233	8.35098	10.083	9.73669
201288_at	6.98495	3.97367	9.14442	3.99347	8.9428	8.31384	10.2826	8.39899	8.99321	10.2844	9.50547	3.71113	9.6248	5.2656	3.82456	8.0437
201289_at	10.1348	10.1518	10.1786	6.83318	10.3076	10.9661	11.9818	10.0274	11.0198	11.6725	11.4029	5.79849	6.25622	11.0142	7.22254	6.67451
201290_at	11.0267	11.7552	11.4844	11.2426	12.1276	11.291	11.6621	12.3737	11.9826	11.6079	11.9098	12.3805	12.2153	11.5082	11.2747	11.7374
201291_s_at	10.3971	10.8727	10.4584	8.91475	10.169	9.12789	9.10973	11.6059	9.30026	10.1027	10.3755	10.1265	10.5592	11.1598	8.83747	10.743
201292_at	9.40416	9.95718	9.51727	8.21372	9.50632	8.19505	8.21925	10.7248	8.57529	9.27528	9.67263	9.24167	10.0223	10.2822	8.16863	10.1065
201293_x_at	13.748	13.6534	13.3528	13.644	13.8491	13.4113	13.5479	13.3436	13.4731	13.7826	13.5176	13.7908	13.5706	13.6253	13.4823	13.586
201294_s_at	5.5984	7.96261	6.48058	6.43537	7.54502	7.45478	6.09473	6.59096	7.70704	5.37371	6.97714	6.55481	5.84994	6.81038	6.68933	5.78769
201295_s_at	4.86658	6.56436	5.26864	5.10648	6.76474	6.45218	4.828	5.66664	6.28125	4.08066	5.9267	5.06184	5.05994	5.54293	6.21657	5.00841
201296_s_at	8.1919	9.57434	8.85283	8.75688	9.17789	9.41016	8.92968	8.98085	9.25039	8.78036	9.1195	8.79166	9.14771	8.85346	9.71005	9.54021
201297_s_at	7.64697	7.59788	7.72647	6.06035	7.63773	7.50067	8.01336	8.23937	7.39142	7.91126	8.10273	7.36597	6.97992	8.1422	7.6984	5.95797
201298_s_at	9.27389	9.00296	9.65054	7.58864	9.44664	9.14043	9.87505	9.48306	9.31487	9.96374	9.95749	8.60961	7.97406	9.77843	8.7759	7.56948
201299_s_at	8.3763	8.66559	8.04052	6.38104	8.22957	8.09188	7.8152	9.46425	8.12271	7.73618	8.11132	8.18659	7.70914	8.91271	8.11132	6.8702
201300_s_at	11.395	9.62449	11.5725	9.96126	11.4061	11.2469	10.6559	10.7291	10.5766	10.6975	11.2943	8.98161	10.4225	10.3044	10.4942	10.1102
201301_s_at	9.52498	11.1853	10.2589	9.03019	10.3689	10.2911	10.3334	10.364	10.7486	10.0651	9.97734	9.99179	7.39411	8.82035	9.56656	6.60948
201302_at	8.51409	10.6864	9.63063	8.43652	9.98689	9.93964	10.2903	9.71921	10.334	9.76406	9.47938	9.52357	7.05125	8.27282	9.35813	5.88267
201303_at	10.375	10.4814	10.5948	10.1806	10.2179	9.92879	9.86688	10.4924	10.2914	10.2507	10.175	10.3192	10.3647	10.3901	10.276	9.77444
201304_at	9.75578	9.15666	8.75761	10.0253	9.32268	9.20698	8.1393	9.15474	9.34813	8.22258	9.44127	10.7846	10.5971	9.83724	9.8982	10.2484
201305_x_at	10.4265	11.1421	11.1201	10.7148	11.363	10.7479	10.7364	11.5131	10.7523	11.1976	11.0445	10.9077	10.8752	11.4635	10.1821	10.4892
201306_s_at	11.4878	12.4271	12.2099	11.9142	12.3705	11.8104	11.7419	12.5953	11.8726	12.1816	12.0315	12.2642	11.8908	12.5359	11.6932	11.6406
201307_at	8.74214	8.7551	8.80649	9.52923	9.08806	8.71469	9.56268	8.7882	8.38156	9.72797	9.45555	9.40853	9.20111	9.3882	9.4851	9.63073
201308_s_at	5.72605	5.6056	5.8867	6.54171	5.92498	5.63044	6.51291	5.43173	5.40927	6.98525	6.18867	6.42406	6.04463	6.33412	6.61645	6.37955
201309_x_at	8.14329	5.75191	5.22218	7.7283	9.04462	5.75282	6.71261	5.66578	7.74201	7.40631	6.83291	6.23323	6.3721	9.44561	6.56096	6.17231
201310_s_at	9.60736	7.28697	6.38453	9.04255	10.4542	7.20789	8.38862	7.65002	9.32974	8.8883	8.58475	7.89384	7.91326	10.8741	8.1167	7.73971
201311_s_at	8.96845	8.62169	7.32192	6.3647	8.33678	7.66171	8.28236	7.81223	7.15017	8.04216	6.21109	7.52463	3.98713	8.12248	3.95508	3.57188
201312_s_at	10.537	10.079	8.41724	7.67253	9.57594	9.06172	9.89248	9.72843	7.9404	9.26057	7.1247	9.14269	3.10587	9.65813	3.01464	3.06386
201313_at	7.83803	6.99422	6.38565	5.19265	4.64273	6.05762	6.12739	6.50516	7.05843	6.88996	7.20904	8.63595	4.90501	7.98669	7.1811	5.34446
201314_at	7.53059	7.16449	7.06845	7.59674	6.99562	7.0594	7.74368	7.53169	7.13734	7.55649	7.40815	7.33785	8.38266	7.70139	7.30023	6.98767
201315_x_at	10.4421	10.9626	11.594	9.2963	11.9332	11.5599	10.5476	9.92152	11.537	11.0881	11.2724	8.68191	6.32595	11.1528	8.89691	5.82423
201316_at	7.62069	8.48998	8.19795	8.57995	8.88471	7.93632	7.72117	7.70569	8.09186	8.7988	7.93761	8.78366	9.18746	8.16078	8.2975	9.47063
201317_s_at	11.8258	11.4895	11.3893	11.7085	12.0488	11.2521	11.2258	11.0382	11.0579	12.0165	11.5893	11.8787	11.8214	11.6103	11.4123	11.7457
201318_s_at	12.0923	12.2492	12.0395	11.6844	13.0264	12.2011	12.2907	11.6137	12.4244	12.2569	12.2376	11.5505	11.4865	11.7805	11.7694	11.0562
201319_at	10.309	10.6145	9.98175	9.78669	11.09	10.1842	10.5938	9.88645	10.3019	10.408	10.2059	9.75969	9.36121	10.0488	10.0099	9.11133
201320_at	7.11046	7.39583	6.87451	7.19887	6.81862	7.15402	6.93681	7.46015	7.07138	6.83198	6.7414	7.7299	7.36956	7.35949	6.98023	7.37228
201321_s_at	6.96456	7.25989	6.85226	6.70083	6.65139	6.87458	6.51075	7.21404	6.41676	6.433	6.51472	7.11055	6.93346	7.19775	6.33971	7.23758
201322_at	11.9828	11.8702	11.5419	12.3948	11.209	11.454	11.1397	11.7457	11.3002	11.2454	11.1237	12.7217	12.572	11.8881	12.125	12.4516
201323_at	9.39778	8.52225	9.2146	8.78604	9.18694	8.96699	9.4243	9.22562	8.79655	9.99713	9.73702	9.46	8.6137	9.98987	8.96534	8.71935
201324_at	10.5816	5.63312	12.0587	3.33451	10.4301	11.846	11.5075	10.9497	11.0161	11.3698	9.93371	4.59677	3.0479	10.734	4.51735	3.63412
201325_s_at	9.56263	5.58419	11.4443	4.88161	9.20698	11.1562	10.7006	10.0156	10.1642	10.7875	8.45148	5.20483	4.49614	9.86384	4.9523	4.44371
201326_at	9.88705	9.70677	9.94961	10.3653	10.4637	9.50738	9.7633	9.36342	9.49963	10.1479	9.97452	10.2661	10.2295	9.96618	9.93226	10.2594
201327_s_at	10.6976	10.2801	10.3186	10.715	10.7897	9.98507	10.1009	9.77378	9.98649	10.7966	10.5764	11.0065	10.5941	10.559	10.2925	10.2946
201328_at	6.91799	8.83759	9.09448	4.1181	8.36949	9.06302	8.33999	9.47217	9.89369	8.41706	8.46132	5.77426	6.98395	6.02605	7.28471	5.86301
201329_s_at	7.84685	8.75505	8.91856	6.49798	8.37972	9.24707	8.60359	9.44948	9.64346	8.72067	8.33855	6.84849	7.02942	6.47268	7.86523	6.40284
201330_at	9.98888	10.0409	10.5649	10.1868	10.5925	10.2308	10.6217	10.2434	10.8085	10.5183	10.9855	9.9729	9.39857	10.2479	9.88629	9.58409
201331_s_at	7.1981	8.05147	8.57642	5.03056	8.32258	8.48285	8.07753	7.86811	8.66704	7.5588	7.83574	8.1587	7.98633	7.78352	4.75129	5.3416
201332_s_at	5.34776	6.2218	5.95618	4.88548	5.67389	6.23616	5.65087	5.45432	5.89694	5.36193	5.32407	5.74461	5.69031	5.3905	4.68385	5.2507
201333_s_at	5.79536	6.20175	5.90145	6.05053	4.86692	5.65987	6.29957	5.58354	6.09766	6.31523	5.47335	5.60525	5.72961	5.99045	5.16033	6.2911
201334_s_at	9.9718	10.6421	9.81012	9.77947	9.37948	10.1893	10.0836	9.47764	10.1797	9.60847	9.51896	9.89332	10.3308	10.1376	9.46004	10.5862
201335_s_at	4.68367	5.667	5.09863	4.41484	4.52895	4.66255	4.50819	4.33598	5.11657	3.96255	4.20591	4.70212	5.54066	4.78928	4.41884	5.45703
201336_at	11.1747	11.1275	11.0187	10.4936	11.2461	11.1497	11.0868	10.72	11.1501	10.8624	10.6626	9.60366	10.1185	10.9701	9.61078	9.68132
201337_s_at	10.0251	9.6991	9.67768	9.22382	9.91695	9.91588	9.73716	9.14711	9.78549	9.69712	9.45945	8.30602	9.00585	9.73489	8.42572	7.88579
201338_x_at	11.7755	10.3513	10.4664	11.3528	10.105	9.99222	10.3151	10.5069	9.95708	10.9781	10.8758	11.227	11.2885	10.9093	11.1607	10.9125
201339_s_at	10.1581	9.54719	9.38826	10.4417	9.80247	9.75765	9.78108	9.78053	9.92429	9.76825	9.76023	10.3471	10.3518	9.46747	10.7413	9.95549
201340_s_at	6.1534	5.34739	8.05412	4.88774	8.89299	8.85302	10.3955	5.37779	8.54792	8.35684	6.8217	5.08916	6.37162	5.39443	5.32466	7.77658
201341_at	8.4911	7.31953	10.2477	6.72866	11.339	11.2017	11.7665	6.76675	10.9007	10.4528	10.0231	7.55714	9.20374	8.00937	7.49236	9.15115
201342_at	9.87675	9.50955	9.40716	9.6663	9.26302	9.02795	9.22404	9.36692	9.23323	9.74525	9.72942	9.8048	9.41913	10.0297	9.17607	9.23952
201343_at	9.36723	9.03268	9.68611	9.25701	9.25214	9.50819	9.67298	9.83434	9.32651	9.65057	10.0753	8.86156	9.68521	9.50383	9.28708	9.41186
201344_at	6.83443	5.64573	6.52562	5.92236	6.27797	5.9673	6.14526	6.36834	6.49776	6.32568	6.7911	6.35907	7.03635	6.94299	5.87534	5.70519
201345_s_at	9.99184	9.72703	10.628	9.73598	10.0379	10.1715	10.1687	10.2154	9.99505	10.5753	10.249	9.43538	9.73428	10.0033	9.36105	9.86012
201346_at	8.15126	9.00107	9.0241	8.44411	7.72425	9.21686	9.12046	8.96572	8.67161	8.94123	8.74668	9.07487	9.14901	9.32089	8.89089	9.1647
201347_x_at	8.11888	9.93202	8.61163	9.76637	8.6867	8.38756	8.63884	9.60227	8.60549	8.9548	8.83684	9.2903	9.74045	9.4605	9.4669	8.87961
201348_at	3.46965	9.95742	9.27548	3.431	8.91516	9.70657	8.55588	6.16833	7.40447	8.77069	7.8558	4.54082	9.74594	5.32923	3.46974	7.94395
201349_at	7.58743	7.14832	9.18294	8.53967	8.18772	9.13215	8.38685	8.07149	9.78679	8.48091	7.74343	6.5349	7.86469	7.25085	9.33365	7.60736
201350_at	6.77072	8.12031	6.87571	7.15194	6.99642	6.93621	7.34516	8.09434	7.3632	6.9842	7.41377	8.2449	8.12223	7.57441	6.97382	7.32466
201351_s_at	9.83366	9.96933	9.744	9.63154	10.3469	9.95793	10.6607	9.97776	10.186	10.6742	10.6022	10.1579	10.1714	10.4107	10.113	9.90788
201352_at	10.2582	10.5251	10.1888	9.91751	10.71	10.3343	10.9652	10.5992	10.4411	10.7463	10.6717	10.8624	10.9004	10.682	10.7896	10.4224
201353_s_at	5.43739	6.18628	6.25995	5.62644	6.03895	6.23623	6.14868	5.81514	6.00586	5.99542	6.03242	6.47959	6.27367	5.62068	5.98264	7.12874
201354_s_at	6.80886	7.42336	7.00245	6.86751	6.9121	6.95321	6.72049	6.78563	7.33591	6.80493	6.63775	7.61189	7.15941	7.02707	7.13325	7.35929
201355_s_at	5.86152	5.77341	5.76714	5.83582	5.84236	5.98617	5.88101	5.93612	6.07579	5.87612	5.88269	5.92554	5.87275	5.98768	5.82362	6.13893
201356_at	8.61914	8.46836	8.68478	8.70517	8.61978	8.27529	8.2293	8.86032	8.72064	8.34006	8.39791	8.95246	8.37607	9.12989	8.79597	8.31072
201357_s_at	6.21587	6.23193	6.37681	6.72529	6.14597	6.10598	6.31985	6.69848	6.40258	6.34118	6.44326	6.37069	6.24283	7.01755	6.31596	6.54624
201358_s_at	11.6039	11.0362	11.5797	11.5468	11.0339	11.3349	11.5508	10.9195	11.0651	11.2732	11.3878	11.2279	11.5106	11.6136	11.8659	11.653
201359_at	10.7216	10.0879	10.8558	10.7601	10.4566	10.8037	10.8946	9.90775	10.521	10.7389	10.7652	10.3436	10.6273	10.8009	11.0678	10.8309
201360_at	9.6674	9.02562	10.4083	9.46469	10.2214	10.1104	9.8406	10.8428	9.64047	8.79164	9.28555	9.13152	9.5125	8.86123	9.84793	9.43379
201361_at	8.81983	8.37987	7.65454	8.88894	7.95661	8.20685	7.43083	7.81987	7.86168	7.65938	7.82945	8.14191	7.74697	9.05248	7.92337	8.06904
201362_at	6.05766	7.67829	8.80819	6.47957	9.94441	8.3258	6.41514	7.08604	8.20517	6.99995	8.40071	8.1171	7.41333	6.47164	6.41835	7.07304
201363_s_at	6.65359	7.91376	8.77779	6.64221	9.88419	8.26945	6.80818	7.16289	8.06982	7.09542	8.28045	8.06489	7.36215	6.82866	6.72241	7.3022
201364_s_at	9.29226	9.43709	8.01619	9.25648	8.39019	8.27084	8.29854	8.51122	8.95766	8.40671	9.37202	8.80764	9.35693	9.34898	9.07287	9.19276
201365_at	8.27228	8.71855	7.31609	8.09727	7.62165	7.4751	7.34409	7.94727	8.23077	7.39019	8.49181	7.93967	8.62948	8.4653	8.2149	8.08171
201366_at	11.3328	9.79157	9.13735	9.70153	9.21999	9.224	9.42483	8.95907	9.15022	9.62887	9.63908	9.73179	9.84406	9.90083	9.64503	10.1616
201367_s_at	4.11863	3.68714	6.00905	3.21022	3.89451	4.97492	4.80672	6.28783	4.63881	4.18892	4.45289	4.19825	3.87969	3.98811	3.14212	4.48379
201368_at	8.63682	8.04063	11.1334	7.61642	8.87784	10.7246	9.19039	10.9907	10.2235	8.95299	9.98095	9.55291	9.00038	8.65851	8.01936	9.2611
201369_s_at	5.00801	4.63615	6.78513	4.82518	4.72775	5.91963	5.48712	7.09191	5.5672	5.25075	5.48633	5.07239	5.06518	4.86812	4.29692	5.55973
201370_s_at	5.9413	5.59796	5.6984	5.26891	5.26579	5.59693	5.01695	5.78412	5.22567	5.43048	5.42346	6.56594	6.7832	5.83838	6.15966	6.6431
201371_s_at	10.3938	10.0131	10.121	9.98663	9.76093	10.1859	10.1119	10.4046	10.2153	10.2394	10.225	10.4053	10.3296	10.2154	10.3555	10.5738
201372_s_at	3.48006	3.64143	3.3619	3.91075	3.6031	3.24425	3.38558	3.83617	3.50311	3.48694	3.40304	4.15913	4.10233	3.5998	3.53111	3.74158
201373_at	9.16493	8.29027	7.98837	7.16298	8.04085	8.105	9.97038	8.67415	8.76439	8.66954	8.19573	7.23216	6.8275	8.29908	7.50673	8.01728
201374_x_at	4.63409	5.22606	4.80116	5.19634	4.95107	5.28992	5.09863	4.40105	4.80746	5.13121	4.94828	5.32772	4.60549	5.01473	4.38032	4.94107
201375_s_at	9.68967	10.7341	10.6419	10.1836	10.599	10.7428	11.1399	9.95578	10.6143	10.7277	10.9413	10.5159	9.71654	10.3198	9.38638	9.67633
201376_s_at	9.63937	10.0302	10.069	10.1772	9.7036	9.85657	9.26053	9.75629	9.67194	9.63983	9.56067	10.1163	9.97991	9.90697	10.0538	10.1574
201377_at	8.85808	8.71996	7.74606	9.1489	8.16038	8.09739	8.75265	8.55006	8.02497	8.77148	8.80772	9.38935	8.70489	9.38197	8.70026	9.14199
201378_s_at	9.12818	9.46913	7.95716	9.29033	8.31678	8.53897	9.11508	9.03891	8.60058	8.81838	8.96789	9.4537	9.14939	9.58797	8.71589	9.65032
201379_s_at	9.68225	9.30994	9.77919	8.43208	9.3809	9.99802	9.96749	9.51176	10.3368	9.77421	10.4913	8.15848	8.74827	9.31231	8.51841	8.34443
201380_at	9.1833	7.84625	6.40558	7.6666	7.19151	5.64333	7.12473	7.46195	6.62381	6.98972	7.02537	7.23104	9.13259	7.83902	7.69406	7.56386
201381_x_at	9.83794	10.0513	10.4192	10.8062	9.51826	9.17202	9.41723	10.1032	8.86456	10.1427	10.158	11.0959	9.74479	10.2911	10.3918	9.93086
201382_at	5.3011	5.79172	5.1967	5.7957	5.29806	5.29189	5.11115	5.35493	4.95733	5.31492	5.41341	6.10828	5.71272	5.30267	5.61556	5.60388
201383_s_at	7.67852	8.72044	8.50503	8.11391	8.03245	8.53284	8.2587	8.30485	8.32817	8.15287	8.01991	8.20377	8.05353	7.49392	8.45855	6.76452
201384_s_at	8.80952	9.76022	9.58283	9.42641	9.24282	9.65218	9.58605	9.68262	9.45459	9.27954	9.2599	9.45331	9.41694	8.61695	9.79454	8.62087
201385_at	11.4495	11.3073	11.5253	11.6513	11.2698	11.3337	11.602	11.6485	11.2832	11.5247	11.5407	11.7825	11.4378	11.4142	11.9119	12.058
201386_s_at	10.6629	10.634	10.8135	10.969	10.4594	10.5522	10.6041	10.7948	10.6434	10.7376	10.728	11.1354	10.4819	10.6115	11.0525	11.0608
201387_s_at	5.27109	12.8774	8.17607	6.13152	8.45579	5.94418	10.842	6.57218	5.69967	10.9232	8.60383	6.19731	8.29163	11.882	5.27658	9.7144
201388_at	8.71746	9.09561	8.76313	9.48764	8.45731	8.62914	8.83578	8.37402	8.25306	9.19037	8.8757	8.93605	9.69574	9.38954	9.10168	9.7525
201389_at	6.53793	6.96143	7.32439	5.46653	7.45585	6.96272	7.01817	6.64484	6.92587	7.14366	8.32056	5.15922	5.62184	8.30794	5.71533	5.47737
201390_s_at	10.9865	10.9983	10.9929	10.5222	10.715	10.6316	10.7118	10.3737	10.7365	10.9477	11.0889	10.8816	10.3357	10.9382	10.0732	10.4937
201391_at	9.26552	9.19753	9.30512	10.1059	8.16603	8.73461	8.13832	10.0857	8.33428	8.83058	9.14495	10.3737	9.66207	9.84708	9.53765	9.58733
201392_s_at	6.70744	7.50394	7.07642	8.538	7.28841	7.1703	7.7584	6.72064	7.28836	6.54626	6.66553	6.04556	5.74336	6.84381	6.26868	7.08483
201393_s_at	7.81044	8.84104	8.37123	9.61346	8.57648	8.64142	9.03639	7.6308	8.42435	7.90099	8.13054	7.64913	7.19852	8.21683	7.84027	7.83316
201394_s_at	8.50645	7.85965	7.08336	7.95754	8.05824	7.24455	7.4809	7.87134	8.11367	7.2967	7.56905	7.6577	8.47848	7.9759	8.06275	8.01411
201395_at	9.27999	8.77045	8.09548	8.68307	9.03244	8.37691	8.86317	8.96818	8.97716	8.4048	8.6419	8.54972	9.26046	8.90177	8.98139	9.15481
201396_s_at	7.08242	7.72115	7.32911	8.02344	7.05888	7.41549	7.39149	7.42148	7.12964	7.62523	6.72359	7.63186	7.65497	7.68972	7.37125	8.01559
201397_at	8.46238	8.17586	9.09364	10.0467	9.01704	8.0688	6.80577	9.32284	7.96431	7.78118	8.44533	9.23363	8.19852	9.42346	9.20347	8.36913
201398_s_at	11.7132	12.105	11.5754	10.2139	11.3768	12.1892	12.4943	11.3287	11.8088	11.9562	11.816	10.4176	10.5809	11.3232	11.3678	10.3443
201399_s_at	11.3601	11.9056	11.1006	9.94536	10.8479	11.5846	12.3042	10.6663	11.3198	11.6023	11.3071	9.7543	9.96512	10.7948	10.9179	9.50186
201400_at	10.7827	11.4159	11.1067	11.2427	10.9912	10.9504	10.9688	11.0841	10.7732	11.3899	11.1081	11.267	10.0483	11.4189	10.8151	10.5475
201401_s_at	6.44871	6.15479	6.14753	6.86271	5.88701	6.28465	6.4162	6.17738	6.37937	6.24902	6.14753	6.32065	7.86553	6.21967	7.14729	8.1219
201402_at	6.44255	6.34727	6.33129	6.79689	6.33725	6.56311	6.40734	6.06798	6.40901	6.06664	6.45225	6.66769	6.89186	6.49478	6.71428	7.06325
201403_s_at	11.3379	10.8823	9.96323	10.3796	10.5691	10.273	10.6185	11.2795	10.5364	10.9546	10.7	9.82072	9.60765	10.4727	10.5391	9.32753
201404_x_at	7.07906	7.42696	6.85688	7.34158	7.13422	7.12686	8.41651	7.43728	7.51438	7.76027	7.21866	7.42696	6.83684	7.61908	7.35679	7.47746
201405_s_at	10.5133	10.0537	9.74224	10.0654	9.2336	9.45922	9.17302	9.74675	9.39979	10.3602	9.82167	10.724	9.99358	10.6366	9.87254	9.73341
201406_at	12.8009	12.9269	12.7251	13.0725	12.5021	12.7042	12.4277	12.992	12.2536	12.5938	12.7419	13.0164	13.1586	13.0771	12.8293	12.7148
201407_s_at	9.48081	8.94228	9.37936	9.87438	9.2395	9.59852	9.59811	9.93487	8.91828	9.27901	9.29104	9.27365	9.77031	9.38476	9.81646	9.24921
201408_at	8.5757	8.3235	8.84006	8.50618	8.36082	9.13826	7.24049	9.73589	8.32503	7.06189	7.56905	9.15998	9.50592	8.29032	8.69293	8.19855
201409_s_at	9.26433	8.92185	9.54146	9.46114	9.03901	9.74361	8.96682	10.0851	9.10865	8.72627	8.73893	9.23677	9.72738	8.89041	9.19476	8.95657
201410_at	9.84955	9.38085	9.55429	10.3393	9.41357	9.64694	9.58676	8.36313	9.31153	9.54539	9.53416	9.85193	9.59123	9.07513	9.97123	9.31266
201411_s_at	9.14841	8.17316	8.8735	9.54957	8.46608	8.92641	9.00763	7.74682	8.56779	8.84681	8.69855	9.15802	8.72251	8.25341	8.74183	8.62214
201412_at	9.73809	9.2174	9.72084	8.62726	9.43704	10.0873	10.2752	8.90472	10.471	9.49509	9.52271	7.67703	7.91329	8.1258	9.63454	7.73332
201413_at	8.91655	9.66999	9.01013	10.6874	9.46217	9.38214	9.14361	9.43832	9.68915	9.42309	8.85259	10.4293	10.4432	9.17754	11.2247	10.2294
201414_s_at	8.67344	8.33683	8.77712	8.54221	8.69089	8.7921	8.58933	8.51826	8.6926	8.47598	8.43559	8.60501	8.5777	9.04122	8.90667	8.29742
201415_at	9.0057	9.2443	8.85642	9.62909	8.68749	8.35851	8.89374	9.82061	9.46624	9.13058	9.97002	9.24705	9.01508	8.81709	9.52349	8.63197
201416_at	9.15763	9.38718	8.84413	8.74406	10.4336	9.72115	10.2999	7.56282	9.58269	9.10357	8.98514	9.26086	9.20233	4.83579	7.38156	10.3662
201417_at	10.6497	10.7805	10.3355	10.026	11.878	11.167	11.7766	9.45518	11.1491	10.6776	10.5961	11.0405	10.6359	6.71803	8.97199	11.7384
201418_s_at	7.56264	7.79716	7.31185	7.50502	8.77675	8.12911	8.78009	6.63527	7.87349	7.5641	7.47596	7.91646	7.63125	6.06914	6.7444	8.64014
201419_at	8.11023	7.31963	6.93729	7.52516	7.20026	6.83035	7.28908	7.45222	7.51071	7.22571	7.08204	7.3694	7.87191	7.63868	7.31475	7.64066
201420_s_at	8.74764	7.80913	8.41415	9.32199	8.14355	8.37979	7.80394	7.80842	8.16484	9.09209	8.59851	8.76427	9.12842	8.81316	8.77806	8.58047
201421_s_at	8.13454	7.34888	7.89934	8.97773	7.8982	8.0168	7.66285	7.8307	8.06849	8.71149	8.15038	8.67745	8.89499	8.50367	8.30583	8.22178
201422_at	7.91112	8.26238	8.9134	5.63953	9.59912	8.2277	8.37585	7.91625	8.33421	8.51678	9.27013	8.3697	7.88764	6.89943	6.65746	6.60733
201423_s_at	8.12209	8.32169	7.6964	8.76588	7.77426	7.73532	7.79853	8.11845	7.9403	8.10015	8.05281	8.48299	7.28757	8.54469	8.55405	6.70007
201424_s_at	8.22997	8.00807	7.49986	8.66051	7.55662	7.59833	7.7189	8.22618	7.48675	7.59912	7.60205	8.66396	7.52018	8.25829	8.71263	6.48495
201425_at	6.64096	9.78193	9.90337	8.40924	10.288	9.70086	7.41525	6.54247	10.6242	7.11122	8.97061	6.20969	7.68377	8.21942	5.00903	7.31734
201426_s_at	12.8438	12.5718	4.47082	5.88025	11.4342	6.94499	7.6775	8.49057	8.5975	8.12748	10.2979	7.65425	5.24918	12.9509	4.8423	11.3577
201427_s_at	7.77463	8.78535	5.3549	11.2163	7.60962	4.40639	3.8018	4.37213	5.30592	3.49136	3.70885	10.439	11.2415	4.12287	11.0473	10.6907
201428_at	8.89235	6.82855	9.14499	8.83751	8.00557	9.87072	9.55407	7.39266	9.3431	9.16196	8.20002	8.57764	8.59466	5.55066	9.47492	8.02552
201429_s_at	13.7517	13.7389	13.7581	13.8052	13.6532	13.7141	13.6245	13.877	13.5477	13.6502	13.7472	13.8053	13.8301	13.7294	13.9239	13.8298
201430_s_at	6.52245	6.02762	3.63706	3.81785	6.06127	3.98124	4.76048	5.03626	4.52532	3.91674	5.49115	6.27905	4.54847	7.53557	3.84008	5.84654
201431_s_at	7.2335	7.97338	4.3813	4.60887	7.18341	4.75965	4.74328	7.3314	5.30138	4.17037	6.23671	8.11504	6.44371	8.68044	4.2762	7.3776
201432_at	10.5054	10.8043	8.61398	10.8313	9.58572	8.70091	9.02516	9.64671	9.54068	9.60195	9.62149	10.8179	9.71644	9.03043	10.4724	8.76976
201433_s_at	11.0363	10.117	9.49548	9.99606	9.15497	9.16426	9.74624	10.1914	8.95562	9.58502	9.30984	10.1391	10.9821	10.011	10.9436	11.1442
201434_at	9.7383	9.34092	9.437	9.22491	9.55436	9.38589	10.1292	9.34836	9.44811	10.1278	9.55997	8.34157	8.04562	9.61394	8.75749	8.50292
201435_s_at	9.42937	9.0494	9.40188	10.058	9.47052	9.62946	10.091	9.40529	9.32321	9.96148	10.0226	9.92538	10.259	9.56291	10.2583	9.80745
201436_at	6.9298	6.65129	7.58997	8.33835	7.10903	7.29813	7.66397	6.83244	6.53399	7.80068	7.7952	7.04393	8.77939	7.02412	8.14508	7.82809
201437_s_at	8.71986	8.09259	8.81377	9.2371	8.59096	8.87796	9.18567	8.68432	8.27202	8.99558	9.19062	8.87669	9.60415	8.51809	9.26392	8.86258
201438_at	9.87913	3.72124	3.70465	3.76556	3.7403	3.69836	3.91655	3.78233	4.01182	3.76548	3.63538	3.87164	3.8479	11.1483	3.58212	3.81741
201439_at	5.45491	6.48972	5.69387	6.54798	6.26549	6.29934	6.33804	6.02708	6.22645	6.28883	6.27856	6.27926	5.8239	6.3527	6.3792	6.77609
201440_at	7.78314	8.12371	8.1264	7.89437	7.77842	7.89437	7.52124	7.80285	7.9192	7.85173	7.94046	8.1724	8.42704	8.07809	7.42605	8.40421
201441_at	10.8678	11.1399	10.9339	11.4083	10.8851	10.8688	10.6295	10.6175	10.8678	10.8374	10.7366	11.4306	11.4521	10.5421	10.9296	11.0356
201442_s_at	4.34423	4.12557	3.86156	4.37124	3.81418	3.93071	4.73655	3.81613	3.99588	3.94909	4.41574	4.10868	4.59488	4.22645	4.34717	4.18785
201443_s_at	10.8828	9.96207	10.3299	10.3653	10.4747	10.3251	10.8069	10.3392	10.3471	10.4281	10.5357	10.1478	10.8019	10.3919	10.2136	10.6729
201444_s_at	10.056	9.19855	9.38418	9.31081	9.54098	9.3481	9.73252	9.29467	9.4374	9.46666	9.53937	9.30296	9.77603	9.5429	9.17415	9.66517
201445_at	9.5274	9.29239	8.69547	3.60012	9.37261	8.45337	10.4146	8.88872	8.66563	10.2398	9.58227	8.61527	7.66746	9.91205	7.41925	8.37676
201446_s_at	9.28552	9.14966	8.0596	7.83117	9.11786	8.09048	8.80291	8.80847	8.46732	8.35106	8.18114	8.92175	7.15924	8.41908	8.93708	8.22234
201447_at	7.65797	7.85548	6.6365	6.20343	7.58745	6.74767	7.13495	7.50502	6.84668	6.58143	6.54192	7.84023	6.2266	7.08714	7.80743	6.67026
201448_at	8.65432	8.57084	7.47377	6.78492	8.56517	7.59191	7.96156	8.64616	7.59029	6.85072	7.03497	8.99726	6.9498	8.04483	8.74753	7.15038
201449_at	6.52753	7.54605	5.77899	4.79719	7.17428	5.63087	4.99945	7.29224	5.58441	5.09386	5.02958	7.60374	6.17597	5.76618	7.02561	6.09289
201450_s_at	8.7278	8.09384	7.25867	7.01544	8.41876	7.41263	8.31436	8.263	7.45978	7.55676	7.4291	8.17347	6.57062	7.76208	8.28888	7.23922
201451_x_at	4.3509	4.33601	4.36719	4.73021	4.2026	4.53357	4.29099	4.284	4.39896	4.29548	4.30722	4.73287	4.40089	4.29108	4.24658	4.71332
201452_at	6.43364	6.55541	5.74615	6.71481	6.20758	6.43228	5.9398	5.80967	6.23853	6.03883	6.29603	7.50677	7.17134	6.37034	6.47484	7.11514
201453_x_at	11.4749	12.0176	10.7035	10.9638	11.1631	10.9732	10.4003	10.9365	11.1069	10.7691	11.4071	11.4439	11.5821	11.4006	10.635	11.6501
201454_s_at	10.556	10.565	10.0887	9.86633	9.60253	10.3353	10.2917	10.0298	10.3874	10.0957	9.8099	9.34258	9.51717	8.87297	9.52119	9.1328
201455_s_at	9.3146	9.36641	8.99804	8.6988	8.56184	9.3373	9.43073	9.15727	9.00394	8.78886	8.38219	8.41306	8.85455	8.12045	8.69955	8.81876
201456_s_at	9.61984	9.70227	9.40859	8.77903	9.22376	9.48479	9.60788	9.57421	8.26105	9.35458	9.23115	9.28626	8.82488	9.84947	9.2606	8.38
201457_x_at	11.5992	11.6556	11.2762	11.1067	11.1628	10.9597	11.0293	11.346	10.8558	11.5037	11.6618	11.2303	10.3751	11.6431	10.7176	10.5876
201458_s_at	10.1746	10.0755	9.89775	9.19398	9.72573	9.9145	10.0288	9.90787	8.93753	9.82211	9.74804	9.57825	9.46725	10.1939	9.60022	8.94136
201459_at	9.99447	10.0142	10.378	9.98506	9.90482	9.78574	9.91927	10.4812	9.84748	10.7115	10.5835	10.7514	10.2521	10.767	9.89711	9.75848
201460_at	7.78034	7.61436	7.23506	6.71202	7.22996	7.39606	7.2456	7.23506	7.2042	7.21278	7.20848	6.77999	6.738	7.23671	6.7111	7.03873
201461_s_at	5.91322	5.38716	5.315	4.61822	5.2453	5.53777	5.27009	5.37473	5.20429	5.06793	5.07436	4.81747	4.89288	4.93988	5.18884	4.90384
201462_at	8.80871	9.12409	8.91192	3.4851	9.37465	8.42774	9.013	8.25696	8.60811	9.61516	8.85508	6.11024	4.74998	9.22893	5.29183	4.13867
201463_s_at	10.9845	11.557	11.1969	11.4555	10.9305	11.162	11.2698	10.9368	11.1922	11.2013	11.0396	10.8033	11.0821	10.8433	11.0435	11.1278
201464_x_at	8.81811	6.97891	9.36331	7.25561	9.26549	9.37545	10.1028	9.03318	9.82479	9.3433	8.97543	7.93569	8.23954	9.19946	8.5396	8.46309
201465_s_at	7.15179	5.42688	7.60385	5.68067	7.57387	7.46702	8.1403	7.2371	8.22515	7.41284	6.96392	6.76774	5.6149	7.32849	6.79182	6.83297
201466_s_at	7.19517	4.42268	7.71106	4.52366	7.61077	7.62595	7.86963	6.59048	7.99856	7.61091	7.27704	5.51654	6.46133	7.57656	6.50196	5.63888
201467_s_at	8.58475	11.9742	6.86792	8.21406	8.54147	6.68949	8.32593	9.32134	7.5365	8.03442	8.52326	6.90923	5.43162	8.18495	10.1646	4.8043
201468_s_at	10.157	13.273	7.85472	9.6988	10.1468	7.75635	9.4744	10.8423	8.79107	9.19145	9.56187	8.08023	6.5219	9.60891	12.0186	5.89057
201469_s_at	7.36058	10.5162	7.46673	7.82713	7.87579	8.42542	8.44818	7.8478	8.28911	7.8677	7.87686	6.947	7.66799	8.47776	6.49606	7.81137
201470_at	10.1276	11.1069	11.2042	9.9924	10.8395	10.958	10.3578	10.4093	10.4095	10.8256	11.011	10.4221	10.351	11.2712	10.9124	9.94854
201471_s_at	9.66087	10.5987	9.29176	9.7427	9.98652	9.65681	10.4982	8.94491	9.57906	9.8179	8.90888	8.05276	8.33822	9.5993	9.19194	8.42617
201472_at	10.8181	10.1793	10.253	10.9558	10.0011	9.72077	10.0144	10.2044	9.85629	10.2886	10.2984	11.0429	11.2033	10.8706	10.7692	10.4236
201473_at	6.35731	7.05965	9.47349	6.41337	8.42854	9.53159	7.87403	7.07249	9.00133	7.66906	7.99635	6.32726	5.66028	6.79847	7.28492	5.89326
201474_s_at	8.48706	8.42974	7.84073	4.67941	7.80865	8.01289	8.97733	7.4909	7.99725	8.2368	7.26847	4.51202	5.36796	5.20023	4.91536	5.41321
201475_x_at	9.21908	9.2918	9.50094	9.61191	9.4217	9.17674	9.07824	8.05572	8.9467	9.08006	9.11551	9.44351	8.67377	9.29928	9.32236	9.23821
201476_s_at	9.4007	8.75986	9.91557	9.20377	9.53134	9.47759	9.36024	9.6575	9.1719	9.71392	9.68476	10.1153	8.91241	10.2434	8.77953	9.05965
201477_s_at	10.3614	9.38778	10.8238	10.2154	10.5369	10.4345	10.2448	10.7878	9.95963	10.7071	10.6565	11.0095	10.1355	11.1408	9.80775	10.3194
201478_s_at	9.55258	9.07168	9.22196	9.80209	8.74174	8.56135	8.01278	8.98545	8.3614	9.05422	9.52113	9.95716	10.2848	9.98211	9.41727	9.20015
201479_at	10.3331	9.88723	9.86738	10.6033	9.47953	9.47069	9.02896	10.0256	9.24227	9.7556	10.1581	10.5661	11.0339	10.7311	10.1498	10.1504
201480_s_at	7.01565	7.72862	7.13223	7.71673	7.10814	7.3214	7.64072	7.41548	7.39953	7.53455	7.49582	7.35533	7.28336	7.20926	7.22005	7.93255
201481_s_at	9.77921	8.08665	8.76204	8.38575	8.07093	9.21653	8.60292	9.65601	7.3841	8.1599	8.06593	6.45858	7.50167	8.13119	8.58069	8.41114
201482_at	8.82838	7.74139	8.67443	7.88188	7.56348	8.97804	9.20114	6.72	8.76091	9.40284	8.41399	6.17139	6.09704	8.53378	7.51546	6.65963
201483_s_at	9.80978	9.27039	9.13021	9.07097	9.04661	9.18906	8.86092	8.91543	9.09086	9.15935	9.23808	8.92597	8.67925	8.94519	8.15109	7.56535
201484_at	8.89421	8.13556	7.70118	8.13362	7.85374	7.61011	7.86101	7.71827	7.7079	7.82853	7.62998	8.28883	7.72902	7.89614	7.14969	6.84629
201485_s_at	9.2089	9.89244	9.21513	10.3027	9.94789	8.96672	9.73174	10.0017	9.90348	9.40201	10.2226	10.1921	11.0145	9.60659	10.1087	10.5889
201486_at	9.34289	9.80132	9.209	10.2775	9.84208	9.02912	9.75136	10.0291	9.64863	9.43874	10.3387	10.096	10.9503	9.68682	9.97856	10.4125
201487_at	9.84849	8.57743	9.96334	4.54731	10.6916	10.2366	10.32	8.59135	8.84894	11.899	9.49569	7.68859	3.63149	9.32958	4.16905	4.09556
201488_x_at	10.145	10.1328	9.76364	9.67058	9.88983	9.67052	9.99578	10.5766	9.76204	10.0089	10.0007	10.0613	9.91732	10.1634	9.28985	10.2308
201489_at	11.0625	8.96763	9.67224	10.9326	8.47336	10.2162	9.35282	8.39604	8.75064	9.56137	9.57414	10.1925	9.97669	11.3104	10.2042	10.0875
201490_s_at	10.7782	8.5978	9.35466	10.4699	8.03119	9.95433	9.09086	7.88858	8.12829	9.05388	9.21852	9.88459	9.73809	10.9886	9.86376	9.35672
201491_at	10.0535	9.79497	9.41043	10.5709	9.069	9.23321	9.47743	9.3407	9.84594	9.49478	10.1709	10.1563	10.1453	9.49295	10.892	10.1373
201492_s_at	14.0361	14.2237	14.0844	14.3128	14.0947	14.0809	14.0356	14.0113	13.9967	14.0974	14.0529	14.3474	14.2804	14.1818	14.3094	14.2302
201493_s_at	9.17695	9.58018	9.32457	8.96562	9.03596	9.3451	8.83427	9.89672	9.2481	8.98433	8.87919	9.75741	9.77623	9.36763	9.46906	9.31584
201494_at	9.6787	9.66156	8.42612	8.77675	8.02611	8.08937	8.7547	8.78334	8.61781	8.9838	8.82316	8.15274	9.05017	9.75766	9.09004	8.28856
201495_x_at	4.76174	4.7088	4.7645	4.89879	4.92996	5.04577	4.9417	4.82013	4.44916	4.8535	4.57031	4.96814	5.22475	4.73011	4.71647	4.91104
201496_x_at	3.96066	3.68908	3.82079	3.9664	3.68371	3.88278	3.90274	3.92699	3.70245	3.90347	3.68233	3.97961	4.08872	3.74166	3.55328	3.89738
201497_x_at	5.04498	5.09631	5.18788	5.26931	4.94261	5.09129	5.01987	5.32451	5.0493	4.63873	5.26411	5.63521	5.28116	5.12229	5.06908	5.7863
201498_at	8.27981	7.952	8.22936	9.07472	7.85171	8.05416	8.02881	8.62415	8.29063	8.09505	8.40734	9.11415	8.92265	8.87981	9.12059	9.90168
201499_s_at	8.77755	8.63379	8.70415	9.26161	8.19819	8.70091	8.47875	9.0294	8.75381	8.66903	9.03874	8.84609	8.7693	9.17856	9.44239	9.4221
201500_s_at	9.03199	9.1421	9.1473	8.929	8.95628	9.01875	9.45859	8.9696	9.5489	9.32282	8.85389	8.90254	8.94232	8.904	8.92457	9.93263
201501_s_at	9.29015	8.79022	8.43842	10.0061	8.53974	8.39954	9.3031	8.14304	8.50504	9.24947	9.25791	9.40314	9.94265	8.9582	9.72179	9.60865
201502_s_at	9.21478	10.3296	10.7249	10.0377	10.347	10.7666	9.24426	10.5196	11.3389	9.44825	10.1617	9.64088	9.65831	7.69033	9.52538	9.42484
201503_at	10.1675	9.9187	10.5224	10.2138	10.441	9.95693	10.986	10.5506	10.2016	10.8227	10.8116	9.76545	10.555	10.6919	10.2142	11.0342
201504_s_at	9.17088	8.5049	8.55279	8.29645	8.42823	8.19088	8.57024	8.96579	8.46496	8.92174	8.89936	7.79211	8.31301	8.853	8.19925	8.05063
201505_at	9.07633	5.82994	8.93496	3.25323	9.70587	8.66945	8.56122	8.71652	8.46567	8.58675	10.2278	6.37115	9.81242	8.63722	5.79466	9.76487
201506_at	6.12277	11.7571	11.591	5.14869	13.0183	12.278	13.3452	11.2227	11.9497	13.0124	12.2307	4.61667	4.95574	13.2044	4.39904	5.19464
201507_at	9.09725	9.22718	8.92693	8.64894	9.20398	8.74502	9.84847	8.75509	9.02744	9.6293	9.1778	8.29075	8.56945	9.11197	8.26459	8.37102
201508_at	10.326	9.57847	6.47662	4.70813	8.30312	5.43765	6.57923	5.99124	6.37297	7.30436	7.9029	4.70205	4.86981	8.4106	4.5971	4.79199
201509_at	9.13311	8.21096	8.9629	8.50112	8.87945	8.51278	8.91386	9.79757	7.93392	9.19966	8.66957	9.10216	8.36147	9.21482	7.76795	8.66343
201510_at	5.32223	5.71697	7.25729	5.7264	7.31775	7.63822	7.23201	5.6557	8.31982	7.04052	6.86964	5.61281	6.58864	3.93141	6.53793	6.20697
201511_at	8.97013	8.31458	8.58421	8.96071	8.23492	8.74678	8.57654	8.88264	8.60441	8.66035	8.84786	9.05057	9.00185	8.90773	9.3319	8.92233
201512_s_at	9.47667	8.17279	8.44027	9.2606	8.11938	8.61237	8.20021	8.37215	8.30012	8.38456	8.31942	9.38582	8.96079	9.05957	8.7002	8.9516
201513_at	6.8543	5.98478	6.30776	6.1171	5.97673	5.83405	6.26964	6.74621	5.71758	6.12343	6.38483	5.30024	6.57111	6.09781	6.02853	6.00324
201514_s_at	9.15675	9.11097	9.40707	9.13117	9.34674	8.98768	9.95611	9.47038	9.27411	9.86847	9.58458	9.02896	9.2753	9.64972	9.15114	9.83599
201515_s_at	10.0145	9.6422	9.61686	9.43441	9.40359	9.31063	9.71231	10.0908	9.32209	9.70726	9.82232	8.98062	9.6694	9.8759	9.39557	9.4635
201516_at	9.85023	8.48733	8.04952	10.1691	8.02186	7.76228	8.21487	7.71472	7.55056	8.4874	8.84797	9.38809	9.48306	9.92397	9.58608	9.26555
201517_at	9.35039	8.96935	8.70644	8.92901	8.8476	8.91471	8.55158	8.54547	8.38771	8.565	8.87659	8.62221	9.13133	9.18682	8.98592	8.91573
201518_at	10.7116	10.2584	9.74524	9.95506	9.845	9.12545	10.2118	9.83374	9.30519	10.4051	10.4784	10.0869	10.4054	10.0299	9.48345	10.0596
201519_at	10.3783	8.82617	9.17519	10.0322	8.73963	9.30709	9.16929	8.88899	9.35858	9.14862	9.16468	10.3247	10.2972	9.65023	9.77151	10.0855
201520_s_at	10.6058	9.95352	9.29651	10.8449	9.31066	9.2	9.77222	9.83232	9.66085	9.93703	9.87616	10.2568	10.7229	9.71115	10.3225	10.3968
201521_s_at	9.23957	8.96793	8.42865	8.77547	8.45082	8.66686	8.30761	7.98192	8.13187	8.58695	8.45091	8.23646	8.47689	8.92581	8.59812	8.0352
201522_x_at	9.81816	10.6573	8.42771	11.6717	9.55931	9.33876	9.84401	8.90165	10.293	9.523	9.99734	10.2314	11.8108	8.77289	11.7964	11.1126
201523_x_at	9.80443	9.39152	9.67725	10.2575	9.72971	9.69186	9.89617	9.38559	9.6223	10.1981	10.171	10.2472	9.69452	10.1587	10.334	9.73041
201524_x_at	10.7777	10.4892	10.8033	11.2877	10.8832	10.7172	11.1131	10.6262	10.6119	11.2038	11.2947	11.3531	10.7482	11.2689	11.4212	10.5939
201525_at	4.47388	4.88818	4.67681	6.27425	4.73972	4.82824	4.45657	4.6086	4.63023	4.59083	4.77723	4.52504	10.3671	4.5399	6.96407	10.2456
201526_at	8.87742	8.82443	8.22146	8.99459	8.72166	8.95515	8.32601	8.80751	8.97545	8.68409	9.08126	9.97057	9.43906	8.962	9.25822	8.90112
201527_at	10.9318	10.9113	10.3993	11.3867	10.5572	10.9907	9.88435	10.0096	10.6365	10.0313	10.7303	11.2485	11.1286	10.8435	10.9297	10.8939
201528_at	10.3622	11.0992	10.9492	10.5283	10.818	10.6816	10.8833	11.3344	10.2614	11.0023	10.6861	11.0688	10.7333	11.4301	10.0943	10.3662
201529_s_at	9.39684	10.2601	10.0061	9.64157	9.9959	9.74304	9.67132	10.3525	9.41561	10.0808	9.97396	10.1805	9.80265	10.57	9.12041	9.32059
201530_x_at	12.6532	12.7323	12.6775	13.2983	12.4841	12.5461	12.3514	12.7167	12.4559	12.5521	12.7243	12.9967	12.4183	13.005	12.9199	12.4579
201531_at	6.13863	7.21531	8.97515	6.20561	7.47631	8.91165	7.59287	7.96986	8.62704	7.26356	7.20985	6.75849	6.39494	7.42657	7.67582	6.27332
201532_at	11.7621	11.3906	10.661	11.1266	10.7512	10.2968	10.4176	10.3636	10.9124	10.846	11.4106	10.7228	10.7882	10.4667	10.9587	11.0469
201533_at	9.97742	9.79375	9.40497	9.95989	9.9921	9.92984	10.5063	9.84083	9.76202	9.77932	10.0362	10.5628	9.51304	9.80398	10.7467	9.99134
201534_s_at	9.24885	8.9116	8.75398	8.36479	8.81606	9.10125	10.6153	9.26127	8.85116	10.1834	8.92618	9.30227	8.91335	7.96614	8.90177	8.55252
201535_at	8.5174	7.89524	8.1818	7.94395	8.08621	7.94148	9.39729	8.12137	8.54928	9.26034	8.21498	9.43905	8.50212	7.41946	8.28513	7.90263
201536_at	8.07299	7.8395	7.46489	8.33438	8.01827	7.85724	8.28333	7.99225	7.99716	7.94939	7.28446	7.53638	7.45015	7.73653	8.25229	7.48839
201537_s_at	7.49539	6.79365	6.65154	8.14876	7.32942	6.87963	8.39487	6.55397	7.27053	8.0921	7.51453	6.28517	6.09326	6.88583	8.06776	6.39997
201538_s_at	6.58522	6.23824	5.97255	6.9887	6.33166	6.13189	7.0432	5.75121	6.17883	7.32499	6.84822	5.35056	4.88917	5.77006	6.92911	4.99726
201539_s_at	8.62751	6.44008	5.66565	4.82984	4.83068	4.74247	5.91783	6.70525	5.46889	6.17136	8.16675	4.72554	4.91907	7.9581	4.63228	6.39777
201540_at	10.5058	8.58984	8.32604	3.76556	6.749	6.5438	7.83717	9.28459	7.62684	8.2111	10.3877	4.12167	5.63625	10.0094	3.87914	4.239
201541_s_at	10.4403	9.67885	9.6524	9.89753	9.37151	9.82805	8.71555	9.47006	9.55049	8.89429	9.85462	10.3693	9.68684	10.0774	9.67458	9.44407
201542_at	10.7988	10.2525	9.70114	9.41119	10.1244	9.69452	10.0101	9.76579	9.72484	9.95758	9.81395	9.62339	9.3343	10.5959	10.0503	9.1655
201543_s_at	10.1406	9.56389	8.8299	9.1085	8.89344	8.92847	9.49353	7.90363	8.86502	9.71839	9.02026	7.64523	7.33455	9.2406	8.89976	8.28521
201544_x_at	10.5348	10.5059	10.2022	10.0688	10.3474	9.99087	9.86003	10.8027	10.712	10.1552	10.672	10.2778	10.3522	10.4785	9.71668	10.3086
201545_s_at	7.48174	7.59803	7.04377	7.02214	7.19762	6.73299	6.9816	8.17168	7.54705	7.04093	7.26382	7.28598	7.33675	7.52982	6.85885	8.12647
201546_at	9.73272	9.40312	9.81725	9.08385	9.48348	9.83981	9.76801	9.17367	9.41691	9.66836	9.62544	8.77054	8.93129	9.56639	9.64493	8.98508
201547_at	3.87047	3.49528	3.50622	3.92281	3.76648	3.76648	3.5823	3.68968	3.75738	3.68603	3.90241	3.81067	3.78507	3.58464	3.58439	3.71445
201548_s_at	7.1406	7.89216	8.42814	7.60874	7.96579	8.47541	8.8281	7.76617	8.32824	8.07234	8.33564	5.92476	8.11092	6.62784	7.69985	8.23472
201549_x_at	7.25508	8.50782	8.59814	7.66622	8.27608	8.77235	8.51993	7.97567	8.65648	7.97867	7.67443	6.38179	8.00971	6.95778	7.87065	7.72277
201550_x_at	12.8747	12.9547	13.0743	12.6934	13.1386	13.1125	13.4157	13.1954	13.3289	13.1635	13.172	12.9801	12.8647	13.1171	12.9767	13.0361
201551_s_at	8.9473	9.04103	9.37987	8.16573	9.78028	9.47782	9.9896	9.04103	9.27643	9.23076	9.15452	8.47089	6.72562	9.23583	8.44588	6.61004
201552_at	9.94348	9.91782	10.2844	9.03508	10.6399	10.5094	11.2216	10.3892	10.3555	10.2779	10.3304	9.48802	7.47048	10.2282	9.57184	8.4584
201553_s_at	11.8602	11.8547	12.235	11.1072	12.5664	12.2599	12.5958	11.8663	12.2534	12.047	12.1067	11.3513	9.65421	11.982	11.6267	10.4601
201554_x_at	8.26546	8.18836	9.00115	9.59132	8.69411	8.79808	9.25637	7.74448	8.34631	9.57185	9.16319	9.37205	8.83563	9.56417	10.2738	9.23443
201555_at	9.27972	9.95295	9.53058	8.84161	9.64649	8.97504	8.75695	10.063	9.10077	9.42111	9.26475	9.49193	8.80161	9.9946	8.6567	9.08082
201556_s_at	4.81906	4.73318	4.84513	4.86944	4.49334	4.9308	5.02456	5.00374	5.00981	4.76092	4.9308	4.98799	4.8413	4.94521	5.20056	4.99498
201557_at	5.66294	5.72919	5.93614	5.97052	5.6371	6.06576	5.67358	6.32124	6.05658	5.7282	6.08685	6.50461	5.96238	6.07083	6.21232	6.50784
201558_at	10.2824	9.77847	10.4631	9.22571	10.0198	10.02	9.99552	10.2579	10.9054	10.0476	11.2347	9.67791	9.51756	9.83758	9.09637	9.72713
201559_s_at	9.43156	8.72223	9.05719	7.32933	9.83526	9.1885	10.4782	9.07709	8.90112	10.3114	9.55208	7.99627	6.86362	10.6223	8.27272	6.17519
201560_at	10.8644	10.1222	10.6676	8.95742	11.1626	10.5355	11.5555	10.8611	10.4095	11.4264	11.0155	9.80392	8.53139	11.8173	10.0376	8.30131
201561_s_at	8.47505	8.97727	8.76416	8.56215	8.99218	9.21949	9.41926	9.06351	9.01741	8.76173	9.0208	8.74107	9.23183	8.65043	9.66142	9.0244
201562_s_at	7.90791	7.7246	7.0925	11.256	7.14988	6.85677	6.67195	8.06778	6.97139	6.82564	6.71787	7.87037	8.68459	6.83659	9.83291	9.41265
201563_at	8.63843	8.5662	8.19438	12.0474	8.17289	7.67911	7.25968	8.9959	7.88002	7.67818	7.7873	8.82853	9.5914	7.50502	11.1151	10.4934
201564_s_at	8.74311	7.47515	8.10896	4.75851	8.40836	7.54461	9.09561	8.01727	7.74249	8.79796	8.44575	4.88138	4.75792	6.93039	4.85621	5.4763
201565_s_at	9.27489	9.88949	10.5326	8.89189	10.8234	10.3748	7.89006	9.67095	10.8292	7.58331	6.95735	11.704	11.116	8.39951	9.1	9.08724
201566_x_at	7.27564	7.55527	8.28703	6.97865	8.60132	8.32258	5.82287	7.72918	8.68946	5.82287	5.03629	9.59357	8.93769	6.26576	7.24537	6.94835
201567_s_at	9.14814	7.89072	8.04859	8.49629	8.8553	8.50968	8.96396	8.57842	8.86015	8.54429	9.03423	8.24558	9.16591	8.54157	9.72064	8.79072
201568_at	11.2182	11.3771	11.6046	12.1197	11.509	11.3878	11.6178	11.2475	11.68	11.7207	11.7129	11.8107	11.7821	11.4777	11.9577	11.3807
201569_s_at	9.1571	8.87178	8.12202	9.70862	8.90838	8.57454	8.22765	9.44514	8.87876	8.40115	9.12273	9.34654	9.23297	8.98807	8.96152	8.76846
201570_at	8.96704	8.71947	7.94595	9.46189	8.70907	8.52875	8.00942	9.24265	8.75517	8.16641	8.88845	9.03608	9.02598	8.79091	8.54589	8.64683
201571_s_at	8.61601	7.48936	9.01458	8.98564	8.80083	8.77474	8.97612	7.97528	8.48396	9.48347	9.02286	8.37951	9.384	9.10493	9.2029	8.17457
201572_x_at	8.33059	7.14395	8.86712	8.77086	8.74152	8.7426	9.09288	8.07054	8.41298	9.31071	8.77363	8.34622	9.20466	8.8441	8.91354	8.4174
201573_s_at	8.75358	9.48495	9.91795	9.9042	9.73924	9.82622	9.53391	9.84144	10.0203	10.0029	10.145	8.87525	10.0163	9.86499	9.55435	9.68497
201574_at	9.41461	10.3124	10.2515	10.0671	10.2248	10.2441	10.5957	10.1854	10.3959	10.4273	10.4491	10.0175	10.5456	10.4011	9.59715	10.3376
201575_at	9.9659	10.4174	10.2128	9.67111	9.77203	9.73722	9.51396	10.2741	10.1498	9.92301	10.0895	9.92007	9.63937	9.66898	9.51162	9.56221
201576_s_at	8.7795	9.35431	8.23899	8.50008	9.35017	8.21833	9.33236	8.92249	8.80539	9.17675	8.91676	8.38044	9.13153	8.83696	8.65324	8.65396
201577_at	12.3877	11.7763	10.8658	12.1279	11.0147	10.5534	11	11.2951	10.5659	11.5897	11.7183	11.8995	12.3239	11.7725	11.6102	11.7596
201578_at	9.5916	7.21854	8.15012	7.43553	8.66477	7.50633	6.71067	8.77408	7.98149	6.29404	8.27708	7.41124	7.71699	5.97749	6.6089	7.82443
201579_at	7.85522	6.63485	9.53325	8.41035	9.96528	9.88971	9.68272	8.87173	10.1857	8.8312	9.30895	8.09863	8.58669	4.75172	9.11452	8.16165
201580_s_at	8.50259	6.41633	7.51101	8.26944	7.39756	7.33369	6.9217	7.3777	6.79021	7.37505	7.23116	8.43185	8.48535	8.03663	8.67634	8.8645
201581_at	9.42537	7.15481	8.4389	8.99307	8.02791	8.06771	7.05078	7.99295	7.14204	7.70398	7.90912	9.22158	9.8252	9.04687	8.9505	9.9644
201582_at	7.80698	6.79744	8.26141	8.84736	7.60109	7.88043	8.02824	7.48816	6.65514	7.88043	8.09634	9.0763	8.65085	6.87521	8.80257	8.75538
201583_s_at	9.42553	8.82743	9.71492	10.3113	9.15784	9.46367	9.3582	9.2478	8.41098	9.43511	9.71395	9.86763	9.69973	8.53249	10.3244	9.31864
201584_s_at	11.298	10.0102	10.1455	10.3186	10.9207	9.25471	9.83906	10.1443	9.78685	10.564	11.2541	10.9618	10.3719	10.4559	10.1829	11.0427
201585_s_at	8.98226	8.63629	8.49491	8.90406	8.64163	8.22239	8.91651	9.01374	8.26591	8.96369	8.60742	9.39904	8.89083	9.1641	8.82621	9.51933
201586_s_at	10.1857	9.93875	10.3278	10.5806	10.3166	10.064	10.4653	10.406	10.0627	10.6134	10.5775	10.4204	10.8628	10.6885	10.3695	10.488
201587_s_at	11.1694	9.95283	10.191	10.7018	9.82773	10.0645	10.3484	10.1721	9.83848	10.6959	10.2149	10.0406	10.9765	11.1599	11.0301	10.0895
201588_at	11.2398	10.6791	10.6154	11.1805	9.72561	10.3653	9.72469	10.5639	10.3137	10.1128	10.7852	10.6691	11.2602	10.8553	10.9795	11.181
201589_at	9.67252	9.07594	9.69071	9.6749	9.22158	9.13971	9.03207	9.97156	8.74095	9.10674	9.21764	10.4407	8.96948	10.2343	9.57893	9.26735
201590_x_at	13.4575	13.832	13.9139	5.58068	14.0866	13.9104	14.0521	13.7674	14.152	14.113	13.9536	6.72366	8.88999	13.9127	11.4452	9.24072
201591_s_at	8.92362	8.63116	7.42967	8.77535	8.84613	7.78776	8.75485	8.48846	8.69725	8.12152	7.88507	8.50477	8.52118	8.78985	8.80826	9.19858
201592_at	12.0773	11.6753	11.3934	11.4384	11.1398	11.1023	11.6814	12.2023	11.0921	11.3971	11.3913	11.2142	12.1111	11.1036	11.9179	11.9476
201593_s_at	10.0694	9.8227	10.3248	10.2853	9.74228	9.93919	9.99214	9.81032	9.83406	10.1509	9.97314	10.2316	10.1146	10.2945	10.2067	10.2633
201594_s_at	10.3546	10.4415	10.2919	8.2692	10.3155	10.3774	9.72855	9.60887	10.4869	9.59099	9.53459	7.98639	8.94599	9.24536	8.66572	9.24102
201595_s_at	9.34461	8.81891	9.60649	9.59155	8.93713	9.3056	9.36814	9.11006	8.92247	9.52382	9.58721	9.58105	9.60976	9.52833	9.55028	9.70611
201596_x_at	11.8022	12.4292	13.1463	11.9448	12.2854	12.3448	14.2087	12.5139	12.198	14.235	13.7889	12.0783	11.41	12.5195	12.142	11.0697
201597_at	11.3978	11.1097	11.412	11.784	11.3852	11.4511	11.323	11.2987	11.2655	11.3747	11.3974	12.1432	11.9722	11.3697	11.9902	11.6103
201598_s_at	7.0859	6.08753	6.57415	6.64724	7.0501	7.17913	8.24243	6.76139	7.24727	7.68678	6.92034	6.94331	6.99094	7.301	7.47671	7.26346
201599_at	10.4414	10.7808	10.8921	8.22583	11.2322	11.3821	11.1181	10.7544	10.8729	10.976	11.5892	9.99862	8.63801	11.0889	11.2687	4.45899
201600_at	11.3331	11.3707	11.5192	11.9851	10.4401	11.1693	10.7687	11.768	11.1685	11.1141	11.1938	12.5464	12.3561	11.9105	11.5501	12.2093
201601_x_at	8.08374	7.74888	11.8775	5.4774	12.3128	12.0612	8.99975	9.49461	11.0843	9.73924	9.46862	5.52802	4.78879	7.14587	5.63622	4.75676
201602_s_at	6.44414	6.90186	6.78102	7.18072	6.54186	6.53745	6.6335	6.90604	6.35447	6.49013	5.93356	5.16628	6.03616	6.89787	6.4927	7.12499
201603_at	8.79626	9.22608	9.31307	8.77542	8.93521	9.03226	9.03122	8.77989	8.76131	8.89126	8.94517	8.35649	8.93432	9.30693	9.44417	8.7105
201604_s_at	7.81752	8.41686	8.21426	7.85758	8.049	8.02433	8.02172	7.62527	7.81816	8.09406	7.85559	7.34555	7.71951	8.30105	8.43995	8.07045
201605_x_at	7.15526	7.99738	8.31808	6.82636	8.82813	8.4824	8.99413	8.03111	8.57542	8.82304	8.07488	6.67174	6.31525	8.29438	6.7685	6.15239
201606_s_at	10.6644	10.1298	9.88078	10.0725	9.66633	9.60342	9.60658	9.59183	9.76972	10.0179	10.4237	10.5159	9.96525	10.2556	9.45723	9.68551
201607_at	8.12935	7.81173	7.72569	7.94397	7.49046	7.49713	7.6187	7.11059	7.6579	7.66349	8.09016	8.72637	8.11576	8.16754	7.63035	7.67428
201608_s_at	10.1706	9.53093	9.2984	9.56047	9.11283	9.15732	9.27304	9.1412	9.18656	9.65311	9.93712	9.93561	9.26454	9.81693	9.13471	9.14935
201609_x_at	10.3784	9.45766	9.65497	9.28568	9.46728	9.50367	9.46183	9.434	9.51969	9.83086	9.86887	9.21622	9.14189	9.86395	9.37429	9.27837
201610_at	3.97498	3.64269	3.9084	4.20832	3.97488	3.75696	4.09948	3.95481	4.00833	4.04017	3.81014	3.9084	4.12325	4.10929	3.64384	3.91531
201611_s_at	8.21888	7.41242	7.26265	7.40407	7.20372	7.17545	6.73789	7.7352	6.8719	6.94568	6.58879	7.93869	7.90738	8.10538	7.60875	7.78284
201612_at	10.2711	9.9686	9.45071	10.8871	8.97881	9.15023	9.52755	10.4023	9.30026	9.56559	9.40098	10.8629	10.3272	10.3076	10.6779	10.0023
201613_s_at	7.72634	7.76826	8.2334	8.50425	8.32796	8.31246	8.30304	8.60453	8.62006	8.02558	7.97855	7.99923	7.51042	7.11668	8.94151	7.73487
201614_s_at	8.85959	8.96721	8.7524	10.0708	8.66136	7.99382	8.24201	9.01987	7.93295	9.10649	9.40956	10.0133	9.92263	10.0275	8.60688	9.37376
201615_x_at	7.3097	6.39579	7.18758	8.11547	9.07061	7.95302	9.13844	8.01786	8.22196	7.4831	8.60909	7.70238	7.06874	8.70484	7.21064	7.30028
201616_s_at	8.16471	7.14232	8.36408	11.714	10.2824	9.02155	9.9882	9.00411	9.23806	8.67711	10.0484	8.82027	9.34894	9.82387	10.4376	9.2777
201617_x_at	7.75687	6.07562	7.5313	10.8902	9.58765	8.48197	9.3732	8.28926	8.03981	7.87616	9.45979	8.18329	9.12594	9.23469	10.1544	8.25515
201618_x_at	9.32352	9.02751	8.59383	9.19478	8.09102	8.40625	8.63638	8.45447	8.73782	8.06921	8.14456	9.61369	9.42759	9.12763	9.33308	9.28655
201619_at	10.7672	11.2866	10.1581	11.6092	10.0547	10.2116	9.90419	10.6709	9.88417	10.3694	10.8538	11.5939	11.4069	11.19	11.4176	11.2809
201620_at	8.06002	8.72242	7.59304	7.34091	7.86547	7.786	7.55695	8.50943	7.87105	7.48384	7.96593	7.79161	7.72148	8.27877	8.39574	7.38456
201621_at	6.80458	8.26647	7.77	6.58121	6.98544	7.56742	7.74651	7.73356	7.0262	7.60113	7.07431	5.63931	6.78421	7.42799	6.5513	7.38794
201622_at	9.4642	9.0408	8.58284	9.60726	8.80694	8.98657	8.43279	9.14572	8.76782	8.36552	9.15607	9.24288	9.28587	9.50385	9.36095	9.33189
201623_s_at	11.0382	10.7677	11.2453	10.8817	10.546	10.7518	10.1949	11.2353	10.8787	10.9827	11.1953	10.2893	10.5478	10.6358	11.6706	10.0241
201624_at	8.4171	7.65194	8.51612	8.36438	7.64309	7.9579	7.92853	8.96855	7.57305	8.3396	8.38835	7.53287	8.15834	7.9347	9.17559	7.43785
201625_s_at	6.61656	6.42904	5.70872	7.92033	6.41267	6.27082	5.3058	7.53696	5.60704	6.31523	6.2346	8.05049	7.75327	6.55855	8.34819	7.68908
201626_at	8.0642	8.10439	7.50588	10.0868	8.80134	7.98838	6.7639	8.9626	7.01432	7.96095	8.08211	10.3386	10.1516	8.80026	10.4809	9.95947
201627_s_at	6.86746	6.96143	6.54651	8.82334	7.38934	6.98389	5.81244	7.98949	6.09572	6.90738	6.82362	9.0026	8.71875	7.50079	9.35308	8.92646
201628_s_at	8.99767	9.15951	8.9154	9.83216	9.06797	8.91346	9.40277	9.88431	9.67961	9.77543	9.78831	9.46658	9.26302	9.47775	10.0022	9.02177
201629_s_at	9.75559	9.15917	9.33847	9.23003	9.22851	9.21372	9.41613	9.33161	9.15879	9.86502	9.81497	9.76088	9.76226	10.237	9.32935	8.6191
201630_s_at	9.79463	9.71167	9.5303	9.24297	9.51208	9.41488	9.37708	10.1397	9.2915	9.59372	9.07536	10.0603	10.0584	10.188	9.41738	8.83274
201631_s_at	11.1687	9.45733	11.8766	4.92217	11.2233	12.2033	11.3818	8.32291	11.5641	10.4464	11.5087	5.939	3.66412	9.46002	6.79479	4.41877
201632_at	9.19484	8.96648	8.88936	9.60993	8.81038	8.82699	8.63696	8.70822	8.79442	9.11007	9.06495	9.73562	9.49767	9.36537	8.69621	9.17117
201633_s_at	8.65764	9.17324	8.96286	8.84349	8.44799	8.38043	8.56483	8.9332	8.27172	9.07803	8.77693	9.1746	7.9148	8.75246	9.14738	7.92762
201634_s_at	8.42455	8.55532	8.37511	8.40447	7.96008	8.14937	8.18194	8.50196	7.31997	8.75864	8.50856	8.90591	7.59138	8.48219	8.75335	7.15059
201635_s_at	10.2278	9.88243	9.34322	9.34322	9.16517	9.34322	9.32589	9.96207	9.18134	9.40975	9.32857	9.1229	9.02918	10.0189	8.38549	8.6359
201636_at	8.81811	8.67715	7.99491	7.75671	7.92184	7.84335	8.30834	8.21732	7.87373	8.04654	8.13706	8.34208	7.73329	8.66786	7.2986	8.25721
201637_s_at	10.5006	10.2456	9.72078	9.70741	9.55556	9.77173	9.56486	10.3894	9.30546	9.85083	9.6828	9.6088	9.48076	10.3411	8.73904	9.38505
201638_s_at	6.14255	5.34678	5.27805	5.64033	4.90773	5.31029	5.34079	5.55869	5.24501	5.26792	5.17313	5.14331	5.26329	5.29141	4.85621	5.18507
201639_s_at	8.41565	7.14388	7.1191	7.04473	7.02323	7.15448	8.15804	7.96622	7.34165	7.29946	7.07327	7.11707	6.64164	6.85868	7.06366	7.74518
201640_x_at	7.35875	7.41528	7.30849	6.82651	7.29069	7.2794	7.65875	7.32879	7.53733	7.47423	7.27314	7.60518	7.76091	7.46121	7.53315	8.06871
201641_at	5.32957	5.68111	9.37278	4.65775	11.3153	10.2294	8.6035	4.782	8.01974	8.64807	10.101	4.81162	4.23663	4.95651	4.81969	4.35285
201642_at	9.43305	9.36363	8.87787	8.01542	8.87478	9.37269	8.61573	8.68638	9.10048	8.16131	8.92409	8.46132	10.107	8.93573	8.37978	9.02033
201643_x_at	7.64026	8.77127	8.31953	8.00807	8.2556	8.37716	8.67654	8.94459	8.37734	8.24904	7.9723	7.95285	9.17033	8.3681	8.48375	9.40233
201644_at	9.47353	8.33472	8.3502	8.69781	8.32479	8.42921	8.54735	8.0005	8.33503	8.32402	8.36789	8.38971	8.98726	8.30098	9.68371	8.45352
201645_at	7.69278	5.47968	6.78136	3.48835	10.7673	8.76525	7.01495	7.22324	7.98625	7.48183	8.09412	6.39949	4.39942	8.9511	4.47501	3.76889
201646_at	8.02013	8.87869	8.8703	9.62077	8.96247	9.31599	8.90089	8.72939	9.29544	8.48676	8.95443	8.98119	10.6837	8.92896	10.1495	10.4298
201647_s_at	7.45289	7.96802	7.87471	8.83529	7.86488	8.26597	8.32298	7.93811	8.33692	7.85826	8.26821	7.96293	9.90099	8.00839	9.29816	9.46561
201648_at	9.00276	9.03243	9.23917	4.22216	9.30466	9.88123	9.6557	9.37529	9.42436	9.20993	9.06176	3.57086	7.51576	9.79924	4.01422	7.50306
201649_at	7.92769	8.60052	9.95717	4.77207	10.2005	10.0006	8.08921	7.67642	8.71574	8.59377	8.78661	4.21253	5.87602	8.9537	4.03681	5.35199
201650_at	11.3433	10.1762	12.391	6.31113	10.7328	12.8647	12.3422	12.553	12.2577	12.4307	10.9478	9.67618	7.80452	3.8329	11.698	4.93844
201651_s_at	9.52995	10.4428	9.35734	10.9514	10.669	10.2695	10.5309	10.8439	10.6393	10.1548	11.0119	10.2784	10.5016	10.4477	11.2831	10.6507
201652_at	10.3456	10.2864	10.2467	10.3206	10.0776	9.8851	9.96399	10.2396	9.93783	10.1427	10.2795	10.32	10.4146	10.0479	10.9537	10.2538
201653_at	11.3607	10.6127	10.5454	10.7894	10.027	10.3333	10.3989	10.8049	10.4782	10.6069	10.9614	10.4858	11.0079	9.79173	11.0257	10.6269
201654_s_at	4.64915	4.99272	4.72715	4.80049	4.89412	4.90586	5.21395	4.94177	4.9175	4.84166	4.90586	5.22708	4.81131	4.92124	4.48474	5.5169
201655_s_at	7.58386	7.93361	7.55622	6.47419	8.06998	8.43402	8.3596	7.46941	7.46346	7.28691	7.07393	5.74745	8.13164	7.31004	6.12468	8.32518
201656_at	9.97017	7.33223	10.2684	6.59704	9.89369	10.3668	9.60956	9.72115	9.55584	9.29981	10.0709	4.10019	8.66409	6.86807	8.53551	8.17337
201657_at	8.88829	7.85354	7.5278	9.03302	7.08501	7.78479	7.52176	6.96074	7.22987	7.6417	7.58717	9.63599	8.83442	7.98384	8.67675	7.907
201658_at	9.18007	8.57464	8.12828	9.56101	7.67038	8.55324	8.16467	7.62078	8.09788	7.90527	7.77652	10.0334	9.11534	8.19104	9.19013	8.95679
201659_s_at	9.92921	9.32185	8.88021	10.0481	8.82738	9.36035	8.97107	8.12253	9.04181	9.14179	9.28052	10.6177	9.73885	9.13418	9.82739	9.26454
201660_at	9.42454	8.69669	9.1379	10.2743	8.50312	8.70087	9.12048	9.80789	8.6939	8.39004	8.5567	9.75559	10.7538	8.74826	10.8329	11.6235
201661_s_at	9.37998	8.34085	9.09889	10.2688	8.44968	8.6037	8.91179	9.6666	8.30584	8.28261	8.3169	9.67392	10.6991	8.33341	10.6163	11.1884
201662_s_at	10.2429	9.1555	9.65373	11.346	9.49757	9.22212	10.1325	10.6008	9.84114	10.036	9.8894	9.55193	11.0004	8.8265	11.3991	11.5566
201663_s_at	10.0872	9.35778	10.034	8.99212	9.84002	8.68774	8.88424	10.1485	9.27931	9.83375	9.7842	8.98529	9.61536	10.6931	8.63112	10.5038
201664_at	10.6958	9.99687	10.4111	9.59018	10.3994	9.42559	9.64814	10.6308	9.85778	10.4418	10.0563	9.79819	10.4494	11.01	9.3599	11.1919
201665_x_at	13.0871	13.7577	13.4724	13.7749	13.7453	13.5071	13.3217	13.8294	13.7395	13.4894	13.7846	13.5982	13.8872	13.6766	13.5307	13.7876
201666_at	11.1653	9.66889	11.3717	4.33453	9.57283	11.2141	10.3861	11.1225	11.3373	10.2018	11.619	10.2663	4.57714	11.9308	7.40911	6.64486
201667_at	9.22792	5.85774	10.1896	3.39615	10.532	10.8187	3.55271	5.47483	10.6255	3.28987	3.68401	10.8867	3.03416	11.6256	3.24181	3.29984
201668_x_at	7.72848	4.2059	8.38313	6.23431	9.60696	8.9065	9.4829	8.33949	9.39878	8.84336	8.49621	8.11596	7.54848	8.62887	4.19713	9.46733
201669_s_at	10.4012	5.45211	10.908	9.60235	11.5898	11.2633	11.2653	10.5206	11.3746	11.3549	11.2583	10.6499	10.3652	10.9598	5.046	11.432
201670_s_at	8.98446	3.93064	9.64373	7.77159	10.8315	10.0258	10.4388	9.18417	10.4651	10.1057	9.75757	9.32448	8.70558	9.69005	3.52268	9.52452
201671_x_at	8.64433	9.2847	8.31785	8.75669	8.9615	8.46444	9.27342	8.89214	7.87288	8.99136	8.42372	8.94704	9.44397	8.67922	8.86834	9.86982
201672_s_at	11.0618	11.0832	10.2505	11.4095	10.9004	10.1633	11.2593	10.2866	9.83068	11.3182	10.6308	10.6475	10.62	10.506	10.6326	11.1505
201673_s_at	6.7236	6.71471	6.6837	7.13777	6.8044	6.83769	7.80578	7.01075	7.20994	7.66249	7.17291	6.95235	7.29284	6.8385	7.70551	6.88283
201674_s_at	8.30932	7.90452	7.56049	9.11008	7.1479	7.50244	7.3694	8.75598	7.50887	7.47881	7.97687	8.39785	8.8289	7.45208	8.56423	8.96056
201675_at	8.94782	8.4226	7.76869	9.67477	7.55621	7.48459	7.69354	9.47459	7.64932	7.82296	8.19403	9.26072	9.17749	7.68845	9.646	9.42008
201676_x_at	11.7003	11.6302	11.615	11.8354	11.384	11.4167	11.2758	10.892	11.362	11.4722	11.6112	11.56	11.5263	11.9945	11.6496	11.6522
201677_at	6.05736	6.3047	6.78554	6.3047	6.11057	6.77294	5.53922	6.78653	6.38348	6.22701	6.25575	7.41732	6.56772	6.89666	5.92129	5.72364
201678_s_at	7.70942	7.80633	8.67368	8.2188	8.46671	8.72045	8.4395	8.65418	8.28393	8.80538	8.68929	8.9757	7.8589	8.95802	7.5618	7.54396
201679_at	6.66908	6.26892	6.29142	6.88957	6.29288	5.88809	6.23994	6.26381	6.42978	6.36153	6.88789	6.84699	7.12528	7.1445	6.16397	7.2152
201680_x_at	9.63699	9.42574	9.26097	9.68526	9.43344	9.01266	8.73394	9.44323	9.40612	9.24886	9.5629	9.98583	10.1032	10.1055	9.26639	10.3897
201681_s_at	10.7643	9.58886	9.85169	9.26486	9.7576	10.1137	9.4684	9.92596	10.1336	9.33889	9.80166	8.40124	8.86791	10.3407	9.50494	8.96763
201682_at	10.4703	10.8869	9.81139	10.6743	9.63844	9.41178	8.74444	9.92007	9.59466	8.77042	10.047	11.1764	11.0599	10.0523	10.399	10.1933
201683_x_at	7.92278	8.43618	8.03957	7.84017	7.72649	7.75477	8.13068	8.04543	8.46926	7.98739	8.02442	7.41653	6.77071	7.13593	7.55771	6.92379
201684_s_at	8.7628	8.99101	8.92367	8.66207	8.48385	8.7257	8.93839	8.92875	9.21895	8.93128	9.08892	8.27261	7.96606	8.14691	8.38767	7.98467
201685_s_at	7.33962	7.88048	7.42667	7.15158	7.43723	7.32985	7.51016	7.76354	7.70892	7.45296	7.52633	7.30906	7.03531	6.9027	7.32682	6.62025
201686_x_at	7.73983	7.5965	7.67925	8.16486	7.38707	7.42984	7.58099	7.28066	7.6418	7.79184	7.85267	8.12144	7.58099	8.30583	7.59315	7.87805
201687_s_at	8.88876	8.59941	8.93079	9.04464	8.62452	8.72204	8.51244	8.85497	8.24608	8.69602	8.6242	9.60534	8.93034	9.35404	8.94262	8.91486
201688_s_at	10.8224	10.2124	9.76479	10.9732	8.97789	9.86834	10.2509	9.90134	9.90089	10.5271	10.1469	9.78759	11.8533	4.7234	12.4337	11.8414
201689_s_at	10.1805	9.549	9.27889	10.5402	8.33816	9.48601	9.9106	9.51703	9.13057	9.9098	9.7249	9.25105	11.3148	4.33842	11.7143	11.274
201690_s_at	11.0992	10.5117	10.3286	11.3481	9.54815	10.284	11.0311	10.3461	10.3054	10.9081	10.6942	10.2399	11.8934	5.89408	12.5753	12.1219
201691_s_at	6.3831	5.98097	5.91072	6.5109	4.42359	5.82055	5.0577	6.28844	5.72937	4.98056	5.58237	6.58101	9.46275	3.81858	9.14397	8.56494
201692_at	7.93463	8.89935	8.57539	9.44384	8.3496	8.34158	7.95367	8.37093	7.82532	8.53232	8.1017	10.0593	9.54691	9.05024	8.61723	8.81651
201693_s_at	4.48794	4.71855	7.90023	4.40826	4.94872	6.84771	4.29365	5.16726	6.38269	4.51009	4.36068	4.60884	4.39811	6.69236	4.76735	4.73771
201694_s_at	4.40156	8.19189	11.0288	4.75237	8.83554	10.6019	7.00973	8.63018	10.2274	7.21351	6.1498	7.02462	6.28246	10.1707	7.05753	6.07924
201695_s_at	9.11982	8.89318	9.00115	9.46836	8.9712	8.85842	8.6529	8.63365	8.69661	8.79893	9.1063	9.40129	8.16117	7.68813	9.26065	7.53447
201696_at	9.08868	8.71391	9.66398	8.50135	9.20577	9.16981	8.86969	9.78902	9.24332	9.07316	8.84408	8.80886	8.0006	9.5632	8.73688	8.67891
201697_s_at	9.6999	9.51209	9.4231	9.06629	9.20568	8.77861	8.88771	9.16189	8.73407	9.15044	8.52812	9.60619	8.65931	9.55407	8.82458	9.45305
201698_s_at	10.7406	10.4831	10.204	10.8338	9.84491	10.2272	10.1077	9.99492	10.0477	10.2735	10.5458	11.1566	11.0601	10.759	10.7426	11.0667
201699_at	11.1572	10.4738	10.709	10.5003	10.2912	10.4645	10.4709	10.3365	10.6722	10.4529	11.0995	10.5885	10.494	10.1034	10.6018	10.2895
201700_at	8.43797	7.86544	8.95939	8.84631	9.02646	9.03853	9.55027	9.12627	8.70691	9.16777	9.38114	8.22095	7.54433	9.27148	9.0976	8.24784
201701_s_at	7.62024	7.83928	7.85086	8.27046	8.10857	8.56293	9.41085	8.46294	7.68594	8.94006	8.25098	8.19021	8.13528	8.15844	8.07979	6.99414
201702_s_at	7.37594	8.12345	7.05723	8.39386	6.82948	7.16552	7.6325	8.59755	7.46441	6.93299	6.91824	7.67503	7.33721	7.45936	7.48064	7.73699
201703_s_at	7.20001	7.63683	6.68865	7.97956	6.57795	6.48394	7.1587	8.16015	6.90533	6.57327	6.59846	7.38892	7.09045	7.04514	7.5267	7.67304
201704_at	8.46823	7.60477	7.55364	8.51158	7.38486	8.02702	7.63471	8.53239	6.52783	7.74021	7.75887	7.63949	8.96595	7.9209	9.11644	8.93833
201705_at	9.46714	9.6461	9.96267	10.1361	9.72119	9.76671	9.60151	9.76023	9.71076	9.61155	9.8032	9.76899	9.69547	9.87423	10.3137	9.51673
201706_s_at	8.4911	8.04795	6.73434	8.32882	7.14304	7.39315	7.46354	7.73986	7.4357	7.37007	7.63168	8.02761	7.92851	8.18481	7.84264	7.53772
201707_at	8.72998	8.30288	6.83036	8.7136	7.39977	7.61571	7.39151	7.75777	7.36791	7.33325	7.46831	8.09326	8.35424	8.33245	8.52699	7.83616
201708_s_at	7.65526	7.97883	6.89717	9.04796	6.96574	6.92743	4.32996	8.10733	6.89191	4.70887	7.27337	8.46871	8.00621	7.42083	8.39081	8.06129
201709_s_at	8.85636	9.16161	8.2753	10.1018	8.61889	8.51089	5.80823	9.30655	8.13814	5.80361	8.3696	9.80155	9.12573	8.6681	9.57423	9.06463
201710_at	8.04808	7.70513	8.49285	7.62711	8.19762	7.18662	8.13294	9.59087	8.42622	8.67462	9.79755	7.9148	8.37081	9.12106	6.79701	8.42793
201711_x_at	8.38409	7.99696	8.65444	9.00599	8.29861	8.32918	8.52286	8.39458	8.39678	8.18264	8.36526	8.17814	8.82099	8.34856	9.64781	9.25542
201712_s_at	6.54119	6.61321	7.12016	7.48274	6.56953	6.70918	6.93764	6.4916	6.72513	6.52658	6.88716	7.1368	7.66746	6.85314	8.42812	8.31845
201713_s_at	8.74636	8.2171	8.80296	9.49686	8.56372	8.62225	8.77086	8.72838	8.32947	8.44863	8.62236	8.64052	9.29556	8.80143	10.1378	9.45548
201714_at	9.32221	9.75946	9.80392	10.3291	9.08888	9.22647	9.27298	9.66047	9.02053	9.65764	9.82402	9.97585	8.60305	9.74239	9.88948	8.59494
201715_s_at	6.65739	6.75715	6.35861	6.44118	6.17247	6.19619	6.55338	6.8965	6.57374	6.33081	6.14593	6.43951	6.00954	6.65577	6.41364	7.04848
201716_at	8.61814	9.08285	8.5428	9.45173	9.17008	8.51024	8.68783	9.39287	9.89099	8.84929	9.6622	9.00934	9.81993	8.94752	9.03693	9.5226
201717_at	10.2088	10.0246	9.81369	10.8074	9.55164	9.59344	10.2393	10.1515	9.61301	10.2502	9.66324	10.243	11.2023	10.1254	10.5551	11.3952
201718_s_at	7.84469	7.8553	7.56504	5.01222	7.15424	6.51379	9.1624	7.17475	6.60508	9.81014	8.01847	5.55548	4.18454	9.3084	7.29881	4.3845
201719_s_at	8.30889	8.24832	8.02751	5.61746	7.81523	7.3955	9.88863	8.15273	6.99868	10.296	8.42375	6.40953	5.70799	9.9233	8.36547	5.09292
201720_s_at	4.02412	4.15955	4.47061	4.21982	4.85266	4.40789	4.37574	4.40167	3.93506	4.55564	5.04019	4.48154	4.38257	4.4098	4.35355	4.41876
201721_s_at	4.31474	4.44681	5.50773	4.68917	6.01716	4.62781	4.39325	4.46132	4.97015	4.31383	5.48958	4.47983	4.45951	4.51217	4.3534	4.79831
201722_s_at	8.80617	9.88417	9.42168	9.37551	8.34113	10.07	8.94188	8.24664	9.30221	8.1779	10.0275	8.90001	9.10026	9.15257	10.4811	9.59481
201723_s_at	8.59821	9.95183	9.51378	9.40923	8.38026	9.95949	8.75171	8.18542	9.54068	8.09383	9.78218	8.88895	8.71025	9.20407	10.4771	9.53354
201724_s_at	7.49838	9.0818	9.00812	8.76051	7.54041	9.39815	7.82114	7.39035	8.40518	7.14438	8.91806	8.17987	8.5435	8.19941	9.85041	8.84132
201725_at	9.4439	10.2297	8.86063	9.98826	9.55155	8.96291	9.48339	9.01809	9.33058	9.80136	9.6823	9.84821	9.83969	9.86787	9.60586	9.41859
201726_at	10.6749	10.675	10.1153	10.58	10.1371	9.91168	10.3535	10.182	9.74819	10.3814	9.83849	10.7518	10.3202	10.857	10.1633	10.3961
201727_s_at	8.7748	8.40436	7.87481	8.19046	7.89726	7.46414	8.05259	7.77276	7.55322	8.62586	7.57045	8.16987	7.53209	8.39123	7.94506	7.55815
201728_s_at	7.417	8.65896	6.84253	8.70858	7.01743	7.02361	6.77975	7.11945	6.88396	7.36681	6.76228	7.83427	8.30391	7.6694	8.35543	8.07016
201729_s_at	8.13521	9.51351	7.87615	9.24357	7.8441	7.91363	8.15243	8.33837	7.90789	8.14971	8.06455	8.40076	9.41111	8.37778	9.12319	9.39089
201730_s_at	8.70472	9.99116	10.0411	9.16073	9.52465	9.09486	9.12267	10.2992	9.51773	8.78422	9.19649	10.0196	8.8533	9.12446	8.88139	9.62348
201731_s_at	7.9989	9.15269	9.44036	8.37249	8.85142	8.39538	8.0588	8.98121	8.59078	8.3195	8.82293	9.31017	8.26855	8.40525	8.3375	8.61446
201732_s_at	7.18777	6.40913	6.98678	8.5902	6.60762	7.18456	7.17927	6.9575	7.14682	7.05323	6.32138	6.55689	7.86971	6.87122	8.974	8.4488
201733_at	6.20392	5.56107	6.33524	7.90284	5.98337	6.43868	6.01017	6.31126	6.30538	6.1281	5.81458	5.75274	7.8843	6.05833	8.62441	7.88576
201734_at	8.49365	7.89265	8.793	10.0042	8.11281	8.92237	8.80389	8.81637	8.72949	8.59559	8.24269	8.21848	10.4456	8.13743	10.8778	10.5529
201735_s_at	8.87585	7.96279	8.3787	10.1445	8.26139	8.85182	8.79792	8.4692	8.73545	8.82813	8.2889	8.17154	9.78118	8.48044	10.685	9.90245
201736_s_at	9.04294	9.63893	8.74868	8.96436	8.93417	9.39486	10.0289	9.68802	8.97082	9.35245	8.92798	7.695	8.95944	8.87443	8.67841	8.66286
201737_s_at	8.88083	8.57375	8.43647	8.02477	8.36739	8.81512	9.23834	9.9262	8.42908	8.1298	7.74389	8.38416	9.98128	9.06199	8.5727	9.33262
201738_at	10.0781	8.90034	8.89597	9.52706	9.28782	8.60913	9.75001	9.61382	9.47049	9.81122	10.2156	9.65251	9.71753	9.66921	9.54199	9.2136
201739_at	8.2366	6.6067	9.37956	6.7328	10.429	10.2305	9.79187	8.94282	10.2682	9.78559	10.068	4.95064	5.4264	9.22094	7.36356	8.19508
201740_at	9.95246	9.11182	9.82913	10.1157	9.32699	9.27545	8.83915	9.58152	9.37733	9.13715	9.25836	10.3713	9.64682	9.90186	9.84003	9.15013
201741_x_at	5.05014	5.08057	4.72193	5.56445	5.05131	5.07661	4.65419	5.45696	4.77296	4.54631	5.10597	5.98873	5.58546	5.13444	5.66197	5.6143
201742_x_at	10.8169	10.5764	10.3388	10.9212	10.5121	10.1306	10.3022	10.8477	10.4211	10.7077	10.8022	10.9087	10.7796	10.993	10.685	10.6419
201743_at	4.13418	5.43216	4.80849	4.22582	5.47171	5.3388	4.64084	4.46363	4.6719	4.60249	5.60075	4.33596	4.89773	4.80822	4.57756	4.42134
201744_s_at	3.84105	2.88024	4.38837	2.93028	6.98125	2.9188	8.18061	2.86032	2.8647	6.0605	2.94976	4.27505	6.98008	8.53945	3.02493	3.10966
201745_at	10.1615	9.63945	9.57201	9.64701	9.45057	9.68954	9.46023	8.7218	9.10763	9.63283	9.75178	9.99033	9.74045	9.65072	9.70994	9.4166
201746_at	3.73722	8.65767	7.85178	7.98825	8.46899	7.48926	8.23146	8.7968	7.51272	7.92589	7.76864	5.55563	7.69138	8.11242	6.76925	7.6215
201747_s_at	7.14699	7.24765	7.2184	7.32508	6.8868	6.86283	6.84912	7.31486	6.7228	7.07559	6.66623	7.3985	7.18409	7.1897	6.95699	7.24261
201748_s_at	7.36421	7.7121	7.21578	7.55414	7.08015	7.04883	7.24599	7.654	7.28898	7.43313	6.84691	7.8598	7.39863	7.56745	7.16139	7.77057
201749_at	6.17014	6.77377	5.81552	5.87844	6.5344	6.21854	7.25334	6.47207	6.22189	6.86302	6.86967	5.80262	6.29681	6.76713	6.16471	6.53986
201750_s_at	6.55569	6.6248	6.31745	6.33467	6.61804	6.28061	6.76808	6.36502	6.48843	6.73278	6.60396	6.0879	6.03863	6.43321	6.14525	6.70811
201751_at	8.66697	9.04827	8.49516	8.71531	9.1912	9.18739	8.92458	9.53196	9.14526	8.63074	9.35716	8.71989	8.25507	9.46115	8.77721	7.95785
201752_s_at	8.48638	8.82458	8.91472	8.69071	8.77579	9.2355	7.93852	8.33163	8.61488	7.63553	8.90007	8.59668	9.73893	9.57733	9.10887	8.96237
201753_s_at	8.05412	8.40262	8.70121	8.52342	8.57366	9.07026	7.49804	7.97391	7.92717	7.37505	8.54923	8.35979	9.54325	9.21124	9.05521	8.7031
201754_at	13.0117	12.1259	11.882	12.3015	11.7676	11.8389	11.9921	12.1419	11.9264	11.6284	11.9745	12.3681	12.4982	11.6919	12.6351	12.8523
201755_at	6.93363	7.88779	7.32298	7.20908	8.10489	7.33831	6.70901	8.16834	7.49957	7.53076	7.84137	8.19357	7.11609	7.89709	6.56253	6.87021
201756_at	8.5393	8.05379	8.42139	8.31779	8.45148	7.77299	8.15895	9.04798	8.06501	8.56217	8.53833	8.9449	8.25839	8.63898	8.09062	8.2099
201757_at	11.5975	10.4172	11.2749	11.8589	11.7003	11.3668	11.7257	11.0198	11.2558	11.6498	11.4063	11.4378	11.0003	11.437	11.1229	11.0992
201758_at	9.5305	9.46848	9.6289	9.86391	9.45791	9.71234	9.6739	9.26796	9.79326	9.54911	9.57875	9.82031	9.72029	9.66898	9.75568	9.61851
201759_at	5.5917	5.78942	5.47748	6.43503	5.64663	5.41716	5.37191	5.63038	5.75109	5.58101	5.75188	6.02217	6.66204	6.45505	5.60267	6.36394
201760_s_at	10.7853	10.4673	10.1594	11.8704	10.1931	10.4943	10.721	8.98573	10.2535	10.4918	10.5814	11.4656	11.5937	10.773	11.3896	11.6273
201761_at	10.5381	11.0663	10.9978	10.9382	10.6312	10.8507	10.6335	11.1821	10.0609	10.5963	11.1576	11.5671	10.8719	11.0736	11.6632	10.3566
201762_s_at	10.9992	10.55	11.5979	10.6895	11.8377	11.3566	10.6739	10.5065	11.7438	11.2349	11.4157	10.6999	9.99931	10.8457	11.1367	9.93228
201763_s_at	7.50309	7.79436	7.71103	7.54294	7.52209	7.28142	7.0415	7.21752	7.47779	7.41107	7.90725	7.8747	7.75079	7.69584	7.09903	7.49218
201764_at	10.0263	10.503	10.1752	10.4249	9.83449	9.80992	9.75994	10.06	9.54174	10.2725	10.1749	11.4029	10.8058	10.6021	11.3307	10.8617
201765_s_at	4.52702	10.0872	9.19321	8.8123	9.88026	8.69057	9.35139	9.40597	10.0157	9.2996	9.87314	7.69531	9.34937	9.18554	7.63219	8.20538
201766_at	3.82517	3.91695	3.93468	4.22877	3.62938	4.12885	4.48514	3.79363	3.95752	3.97354	3.90082	4.15209	3.75272	3.92867	4.07206	3.86495
201767_s_at	7.88034	8.29719	8.06652	8.2908	7.70362	7.56438	8.05531	8.11614	7.78859	7.95321	8.15294	8.07032	7.92456	8.02915	8.34418	7.90752
201768_s_at	9.17324	8.54044	9.06179	8.31521	8.76532	9.05737	8.68148	8.38636	9.12711	8.68384	9.15023	8.04387	8.47323	8.81728	8.35092	8.63075
201769_at	10.0529	9.36934	9.95598	8.93839	9.77888	10.0504	9.57906	9.47765	9.95504	9.37457	9.71008	8.79306	9.36776	9.6669	9.15528	9.84769
201770_at	9.54182	9.47851	9.48331	9.20036	9.41226	8.77515	8.58009	9.80608	8.88756	9.45128	9.43606	10.1408	9.9672	9.85207	8.96072	9.33971
201771_at	9.38972	9.2028	7.86793	8.97339	8.02739	8.18326	8.24349	8.31966	8.08622	8.29476	8.20929	9.58879	8.16023	8.96063	8.73867	8.39428
201772_at	10.6761	9.63472	9.77072	9.51625	9.1098	9.73318	9.83791	9.17876	9.3934	9.68873	9.64513	9.70348	10.1746	8.85943	9.88743	9.98505
201773_at	9.7915	9.68451	10.434	10.0156	10.315	10.2355	9.93941	10.059	10.6669	9.75899	10.4594	9.5235	10.2888	9.89765	10.2132	10.7893
201774_s_at	8.08156	8.26025	8.14691	7.78125	7.11692	7.12067	7.14835	9.05184	7.30389	7.77921	8.22792	8.91082	7.50979	9.12468	7.5896	8.06437
201775_s_at	7.42532	7.25408	7.47997	7.46669	7.29605	7.53928	7.27522	7.66807	7.74431	7.196	7.32326	7.18739	7.08202	7.23597	7.85676	7.40172
201776_s_at	7.97235	7.47368	7.80217	8.06053	7.57476	7.92922	7.89436	7.78706	7.97298	7.71903	7.51357	7.17478	7.28242	7.2817	8.39959	6.98809
201777_s_at	7.43958	7.15188	7.31448	7.75288	6.96513	7.38213	7.34347	7.39092	7.4477	7.21631	7.28011	6.90062	6.94881	6.9444	7.89251	7.08045
201778_s_at	9.03791	8.84169	9.17	8.90478	9.10599	9.43444	8.95231	9.54798	9.35019	8.69427	8.76795	9.09536	8.91431	8.67004	9.39918	8.84224
201779_s_at	9.44043	9.88238	9.4812	9.18124	9.33887	9.29564	9.16409	9.0459	9.57929	9.13977	9.09723	9.23483	10.023	8.75864	9.65521	9.94003
201780_s_at	8.99481	9.08695	8.99145	8.77599	8.56969	8.70615	8.8504	8.83349	8.78026	8.47252	8.63534	8.82416	9.47114	8.09005	9.32258	9.49883
201781_s_at	8.42356	8.06782	7.32035	7.56864	7.02202	7.28701	7.12151	7.53434	7.51425	7.46673	7.53217	7.53434	8.7256	7.98004	7.62826	8.89854
201782_s_at	9.0731	8.79885	8.13182	8.36283	7.80992	8.00533	8.00842	8.37655	8.09436	8.0553	8.02505	8.16447	9.43227	8.64584	8.43885	9.72413
201783_s_at	8.26448	8.0528	8.24408	7.82355	7.79768	8.28153	9.11345	7.91864	8.28416	8.58717	7.77423	7.46916	8.82553	8.093	7.99109	9.46004
201784_s_at	11.0591	10.6519	10.9356	11.1168	10.6368	10.7015	10.573	10.3956	10.54	10.7745	10.93	10.9506	10.8023	11.2136	11.2107	10.6016
201785_at	4.98516	4.98743	5.01113	5.20099	5.09552	5.09659	4.89096	5.01113	5.29414	4.81864	5.16981	5.30439	5.08509	5.0014	5.02477	5.38355
201786_s_at	10.5281	11.5925	10.2708	10.325	11.2219	10.984	10.1992	10.4847	10.356	10.2907	10.1619	10.6426	11.1983	10.7901	9.41809	11.2815
201787_at	5.91322	5.22766	7.14425	5.11307	8.84841	7.72931	8.53201	9.39316	8.35473	7.24486	8.13122	5.2908	5.33298	7.18635	5.06252	5.09748
201788_at	8.62029	8.67976	8.68797	8.63919	8.695	8.66409	8.66906	8.53191	8.57807	8.51262	8.8033	8.27583	8.38579	8.77943	8.2745	7.58791
201789_at	3.24695	3.25734	3.06496	3.13021	3.01113	3.19389	3.05186	3.14223	3.2035	3.2643	3.15572	3.38368	3.13584	3.09845	3.17087	3.34972
201790_s_at	8.49844	8.79073	7.65112	9.09873	7.5014	8.11262	8.50448	8.09773	6.2244	8.71729	7.47092	9.36356	8.84511	8.32638	9.43001	8.96017
201791_s_at	8.27664	8.53826	7.25144	8.69044	7.04441	7.96508	8.28803	8.08426	6.10072	8.4782	7.58143	9.01131	8.56997	8.29624	9.08165	8.77968
201792_at	5.18238	5.37244	6.41878	5.65134	5.40409	5.42355	5.8594	5.27623	5.70272	5.83656	5.64335	6.03768	5.27082	5.69369	5.44558	5.82337
201793_x_at	5.90389	6.0731	6.7303	5.90993	5.81761	6.12047	5.82973	6.12757	5.9745	5.81593	5.51299	5.9101	5.7751	5.47756	5.49608	5.93781
201794_s_at	7.24667	7.39259	8.18037	7.23945	6.8486	7.80865	7.5361	7.54856	6.78521	6.79531	6.6481	7.56698	6.62026	6.1515	6.91963	7.2404
201795_at	8.78168	9.59468	8.65512	9.29913	7.80572	7.89594	8.20358	9.61197	7.01575	9.03131	8.21313	10.1204	10.7138	10.0399	8.99438	10.5777
201796_s_at	6.62146	6.7963	6.25599	7.23126	6.05083	6.07079	6.36047	6.06326	5.80347	6.53877	6.0878	7.25715	6.66209	6.43535	6.72256	7.05536
201797_s_at	7.23713	7.47981	6.59187	7.70467	6.12481	5.81755	6.25843	6.55054	5.84545	6.71917	6.28928	7.77206	7.0662	6.77787	7.16689	7.4316
201798_s_at	11.004	12.0803	11.4608	3.73042	11.5307	11.9401	11.8145	10.27	11.713	11.4799	11.2309	4.88277	4.11761	10.6118	8.72702	4.0418
201799_s_at	7.81334	7.84697	7.81356	8.74391	7.44252	7.55994	7.62165	7.28066	7.65664	7.51377	7.6451	8.17203	7.94838	7.70139	8.77299	7.86655
201800_s_at	8.58237	8.86812	8.50299	9.33213	8.27965	8.60388	8.49589	8.22858	8.31317	8.17767	8.10111	8.87758	8.72228	8.42549	9.35854	8.53649
201801_s_at	7.15368	7.3823	6.41041	6.52003	6.73991	5.67521	5.69613	6.929	5.61414	6.19744	7.20506	8.24763	7.95616	7.72829	6.0847	7.38675
201802_at	6.89705	6.95748	6.36701	6.59696	6.57421	5.64828	6.15028	6.88662	6.0944	6.17083	6.96336	7.65653	7.45598	7.21621	6.27908	7.31384
201803_at	10.889	10.101	9.67311	10.6234	9.68475	9.67994	9.60073	9.92057	9.9089	9.85756	9.88714	10.3608	10.3359	10.1254	10.2147	9.88736
201804_x_at	9.80718	10.4577	9.53345	10.2866	9.85797	9.45395	9.88931	9.42014	9.87214	9.95463	10.2879	10.6149	10.7549	10.2744	10.0082	10.049
201805_at	8.78786	8.55395	8.53099	9.13226	8.37342	8.8175	8.39394	8.32162	8.61859	8.52172	8.62063	9.02923	8.96234	8.77883	8.96386	8.4148
201806_s_at	5.45016	5.75148	5.60955	5.86931	5.75476	5.69106	5.5359	5.80218	5.85411	5.70759	5.68623	5.71239	5.42615	5.38276	5.57097	5.81037
201807_at	11.3689	10.9607	10.7971	10.4353	10.6491	10.9482	10.7722	10.5475	10.5937	10.6563	10.4313	10.4181	10.5389	10.8764	10.5293	10.4802
201808_s_at	4.97519	4.75384	4.42297	4.66561	5.66581	4.80674	4.68806	5.03683	4.90149	4.76215	5.7052	4.59529	5.55941	6.22069	4.87348	6.02982
201809_s_at	5.79755	5.605	5.35011	5.2014	7.27994	5.14989	5.59424	5.56334	5.89781	5.66644	7.23991	5.72878	7.79505	8.48181	5.37229	7.58996
201810_s_at	7.04145	7.16768	5.5444	6.3621	6.66903	6.03793	8.16661	7.08406	5.93763	7.99604	7.28798	5.52107	6.12924	8.0091	5.68968	6.21945
201811_x_at	8.04666	8.70387	5.66196	6.76573	7.8762	7.18727	9.26894	8.09897	5.99261	9.36047	8.65692	5.9993	7.33281	9.20541	6.24017	5.33046
201812_s_at	11.4126	11.788	10.7743	11.7367	11.0244	10.9265	10.3063	10.9954	10.5137	11.1634	10.8005	11.7886	11.6261	11.1452	11.0895	11.2232
201813_s_at	8.69621	7.85513	6.31641	7.68628	7.11925	5.74325	6.99774	8.12589	6.78165	6.95667	7.12656	7.35206	7.53438	7.07369	6.85992	7.81222
201814_at	9.11579	8.54467	6.92491	8.28583	7.64215	6.55705	7.44714	8.45623	7.84914	7.62542	7.95774	8.45999	8.52519	8.01507	7.90186	7.9325
201815_s_at	7.4157	6.85176	6.08258	6.72759	6.18378	5.88912	6.0668	6.58467	6.12553	6.21406	6.45176	6.87247	6.94542	6.54045	6.58662	6.51926
201816_s_at	10.1875	9.29609	8.35579	10.1801	9.38384	8.36894	8.15964	9.65002	8.94532	8.80948	9.55656	9.75439	10.9908	9.31229	9.97121	10.2861
201817_at	8.88393	8.61727	7.98624	9.23496	8.1979	8.53533	7.685	8.28765	8.16355	7.67461	8.82094	8.83307	9.35222	8.80018	9.19083	9.38045
201818_at	9.57096	11.0636	7.48163	8.66949	7.89198	8.36334	8.89757	8.97163	8.4539	9.15976	9.46699	6.85339	9.17794	8.68246	9.28875	9.1368
201819_at	6.57954	8.86956	6.21976	7.79801	6.87216	6.64063	8.05698	7.4511	6.61754	7.522	7.4237	7.95129	8.03586	6.74264	8.50934	8.71548
201820_at	4.52919	4.19825	12.3546	4.38923	12.2986	12.0459	11.1246	11.4086	12.4381	11.2047	10.1797	4.3251	4.48254	4.6023	4.35673	4.77784
201821_s_at	9.32736	9.45866	9.2828	10.5801	9.33131	9.12938	9.93442	9.09199	9.07726	9.98888	9.88719	10.0306	9.66292	9.33215	9.93055	9.31907
201822_at	4.46498	4.96683	4.51007	5.24389	4.40411	4.19714	4.75873	4.23146	4.45359	4.65173	4.97807	4.95471	5.01833	4.5707	5.07315	4.52887
201823_s_at	8.97734	8.27951	8.4523	9.36133	8.26368	8.37146	8.41285	7.17358	8.14608	8.23141	8.80354	8.88858	9.39075	8.45456	9.13809	8.64098
201824_at	8.22217	7.47708	7.92225	8.83706	7.60507	7.42365	7.93563	6.87171	7.33211	7.57291	8.13692	8.4072	9.01532	7.45797	8.76277	8.23297
201825_s_at	9.46251	9.52473	7.46099	8.39614	8.35855	8.07442	8.49045	9.23787	8.16562	8.51976	7.88674	8.94727	9.4392	8.69934	9.59313	8.97647
201826_s_at	6.18105	6.71854	5.08217	5.5034	5.11313	5.71514	5.17003	6.20055	4.95093	5.0293	4.03705	6.42278	7.28784	5.11327	7.5263	6.83938
201827_at	7.85676	8.04835	7.3473	8.63712	6.90302	7.04524	6.71744	8.76963	7.06136	7.09322	6.99636	8.85167	8.28597	7.84541	8.95229	7.24018
201828_x_at	10.2769	9.02372	9.09406	9.68103	9.47851	9.61864	10.3029	9.22369	9.39209	10.1175	9.61864	9.49749	8.61584	10.6571	9.97487	8.3719
201829_at	10.6867	8.1297	9.94727	9.13679	10.5761	10.6464	9.97592	9.97592	10.4205	9.29742	9.58527	10.3668	11.0895	8.13735	10.2186	10.4411
201830_s_at	10.8605	7.86252	9.98838	8.75531	10.5938	10.7163	10.356	9.97982	10.3976	9.48806	9.85372	10.6206	10.9261	8.30493	10.1591	10.6588
201831_s_at	8.9776	8.97677	9.25103	9.70419	9.00833	9.70055	9.02993	8.90222	9.29893	8.90757	9.10384	9.58283	9.74666	9.27143	9.82406	8.90493
201832_s_at	9.06602	9.18027	9.33736	9.71062	9.07169	9.71521	9.26089	9.15354	9.48899	9.06566	9.20741	9.68504	9.90935	9.44065	9.99454	9.60407
201833_at	9.38609	9.35556	9.82384	9.98316	9.95559	9.54397	9.8854	9.63904	9.34114	9.93166	9.89143	10.1194	10.1588	9.74996	9.55726	10.3321
201834_at	7.56521	7.67804	7.52239	6.58547	7.19185	7.19657	7.27097	6.87281	7.15996	7.22606	7.43607	7.15076	7.00828	7.41819	6.61761	6.9229
201835_s_at	7.6434	7.88377	7.38924	6.59613	7.05459	7.13206	7.12563	6.37709	6.99122	7.07121	7.34372	7.26949	6.99938	7.57764	6.21657	6.40775
201836_s_at	5.74285	6.83393	5.93915	6.2166	6.26714	5.20074	6.18214	5.88899	6.36841	5.6555	6.3783	5.78711	5.74221	5.83572	6.02811	4.82196
201837_s_at	8.57907	8.91035	8.73883	8.30074	8.76516	8.41312	8.91664	8.69979	8.77136	8.4549	8.75039	8.28741	7.82955	8.53366	8.47607	6.97897
201838_s_at	4.75784	5.52029	4.6952	5.01961	5.25725	4.81261	4.87698	5.4272	5.24389	4.7176	4.88265	5.23426	5.23902	5.41417	5.17676	4.63618
201839_s_at	10.6417	9.60055	10.2781	10.6585	10.1687	9.56538	11.5075	11.4768	8.79577	11.2759	11.374	10.552	11.8913	4.42669	10.2802	11.7811
201840_at	11.1604	10.5811	10.876	10.941	10.6375	10.6978	10.883	10.7447	11.1447	11.264	11.3417	10.6602	10.3054	10.4424	10.5044	10.0979
201841_s_at	11.2174	10.889	13.4341	11.9864	13.3713	13.665	12.2123	11.2258	13.355	11.927	11.9932	11.7053	5.26939	11.7499	10.5943	5.25764
201842_s_at	7.73339	11.418	11.7168	3.64088	12.3015	11.7002	11.9623	12.3959	11.5157	12.2282	12.2234	4.31339	3.93735	11.6771	3.96979	4.09038
201843_s_at	5.04464	8.69336	9.21463	3.34419	9.88228	9.10531	8.88203	10.3109	8.97214	9.37842	9.79282	3.65305	3.57174	8.91445	3.53875	3.41873
201844_s_at	8.78329	8.24241	7.71524	8.81164	8.37713	7.77462	8.70304	8.54103	8.99813	8.65377	8.68954	8.03194	9.21453	8.3734	9.43701	8.85366
201845_s_at	8.77212	8.14713	7.90079	8.64902	8.02537	7.68064	8.72071	8.56707	8.36407	8.39963	8.52359	8.00311	9.43044	8.16537	9.50464	9.18738
201846_s_at	8.45834	7.80296	7.71756	8.0153	7.93385	7.54823	8.47233	8.3976	8.7884	8.28598	8.14921	7.50656	8.67988	8.07071	8.98267	8.52483
201847_at	9.94763	10.7107	9.83432	9.56618	10.1378	10.1789	11.3401	9.73034	9.18424	11.3491	10.3604	8.83133	8.77522	9.61703	9.99815	8.62785
201848_s_at	9.62581	9.33456	7.55058	10.1141	6.3892	9.15791	8.70114	8.72528	8.53021	9.1283	10.0567	7.92263	9.31742	9.92734	10.7382	8.43983
201849_at	10.7766	10.6347	8.77888	11.4378	7.48253	10.1849	10.1676	9.81974	9.7254	10.4545	11.3665	9.51213	11.0074	11.2993	11.9843	10.1934
201850_at	9.25451	8.35349	10.0486	4.97766	9.46749	9.8137	9.46498	9.97924	9.46388	9.64759	10.0341	5.30554	5.22092	8.2157	5.27446	6.03043
201851_at	7.26122	7.76255	8.43764	7.97522	7.87225	8.51238	8.42292	7.5775	8.4858	8.47508	7.19911	7.34359	7.00672	8.17331	7.57926	7.32136
201852_x_at	4.61943	4.05672	3.96479	4.03326	8.75246	3.64099	4.23921	3.86199	4.05255	3.87337	3.90533	3.97961	3.90698	10.8534	3.95562	4.99794
201853_s_at	9.39451	9.7988	8.93992	7.67154	9.01362	8.02232	8.24303	10.0708	8.294	8.84573	9.00207	8.51398	8.12376	9.51094	7.4874	9.0572
201854_s_at	8.27714	8.24583	8.59841	8.83207	8.25232	8.75117	9.09675	8.17398	8.47315	8.90527	8.79623	8.71345	7.55022	8.14921	8.91767	7.59567
201855_s_at	8.08186	8.50728	7.55994	9.27864	8.02102	7.74086	8.70026	7.95102	7.71202	8.57599	8.20167	8.42426	8.59042	7.58508	9.20053	8.28303
201856_s_at	7.85415	8.294	7.55803	7.65644	7.44561	7.44855	7.859	7.64269	7.72631	7.82574	7.74919	7.26901	7.66689	8.24012	7.94384	7.86447
201857_at	9.78119	9.97057	9.25394	9.52869	9.33007	9.24684	9.81744	9.57474	9.51099	9.54129	9.51942	9.00691	9.48476	9.99706	10.063	9.64141
201858_s_at	12.3288	6.57747	3.87919	4.12647	6.4872	4.0301	6.84628	5.83437	4.56614	6.88879	7.9584	3.28713	3.559	5.19797	3.74683	3.5829
201859_at	12.092	7.45833	4.30245	3.70673	6.89354	3.68889	7.06939	7.18938	4.65279	7.25369	8.83793	3.62397	4.02919	5.77022	3.83981	3.88379
201860_s_at	9.94406	3.44904	7.35257	3.12485	9.64885	7.37975	7.85345	5.67135	9.36315	7.52691	9.97033	4.12516	4.13735	9.24925	3.57409	3.52755
201861_s_at	9.39007	9.39159	9.78019	9.77118	9.34242	9.72867	9.73897	9.59021	9.98047	9.8975	9.53762	9.18259	9.92055	8.70826	9.56329	9.68572
201862_s_at	8.30099	7.98117	8.47267	8.48924	8.18736	8.58381	8.8733	8.42019	8.67742	8.71565	8.6844	7.69282	9.06813	7.51258	8.42795	8.58804
201863_at	9.38207	8.76421	9.23371	8.96677	10.5031	9.2941	9.69246	8.77147	9.19477	9.40585	9.51009	8.89166	9.19882	9.08335	8.77697	9.57046
201864_at	8.40341	7.18085	7.60055	8.39594	7.50221	7.87732	8.23135	8.26892	7.81874	7.41969	7.42478	8.21245	8.57553	8.55349	8.76649	8.41264
201865_x_at	8.26889	10.818	9.78316	3.21606	9.60658	9.4381	9.16677	10.5685	9.60756	9.27118	9.64357	5.63248	6.29701	9.12823	7.16825	5.64078
201866_s_at	6.59196	9.40267	8.20365	4.09033	7.8632	7.68443	7.04854	8.60289	7.92008	7.71037	7.80146	5.09186	5.18227	7.31657	5.86492	4.74638
201867_s_at	8.048	6.50116	4.9581	7.08252	4.05445	4.67152	4.43165	5.6326	4.87048	4.64308	4.34531	6.34077	6.67768	6.03401	5.93741	7.06182
201868_s_at	7.03048	5.44433	4.5334	5.82381	4.49828	4.78051	4.74681	4.73386	4.69196	4.72175	4.91182	5.07585	5.39304	5.17968	5.2514	5.7556
201869_s_at	7.7368	6.59425	5.12681	7.03265	4.82891	5.40158	4.86044	5.58646	5.32186	5.46383	5.27691	6.17434	6.99297	6.34391	6.11226	7.28448
201870_at	9.61476	7.89331	8.69362	8.36087	7.90236	8.41506	8.60045	8.03621	8.29356	8.89596	9.22253	8.02761	8.22604	8.78727	8.37164	7.74957
201871_s_at	9.01104	9.0764	8.9347	8.46771	8.42572	8.7175	8.76738	8.69917	8.66843	8.9419	8.29109	8.44831	8.27413	9.00899	7.73093	8.15235
201872_s_at	10.3934	10.1075	9.88791	10.2196	9.27782	9.28058	9.72544	9.734	9.05837	10.2764	10.2492	10.4395	10.1791	10.308	9.93707	9.64746
201873_s_at	8.8402	8.8352	8.48953	9.10602	7.94284	7.95201	8.45822	8.40435	7.862	8.77326	8.90585	9.10216	8.92843	9.06458	8.98883	8.68292
201874_at	8.96954	9.7592	8.843	9.16505	8.6918	8.80584	8.8766	8.43708	8.34898	8.56631	8.29529	8.91227	8.59015	8.33752	9.40217	8.64037
201875_s_at	8.25458	9.03434	8.02042	8.21999	7.99237	8.06168	7.91265	7.87288	7.33936	7.79968	7.55901	8.40481	7.95838	7.95235	8.80422	7.57078
201876_at	10.8276	11.8584	9.41213	10.2975	9.98408	10.1015	10.1937	10.046	9.8169	10.1982	9.65328	10.9358	8.9319	9.7932	9.66464	8.5114
201877_s_at	9.22446	9.60473	8.54409	8.62168	8.66746	8.51996	9.01967	9.7008	8.9703	8.76403	9.00373	8.99686	9.34714	9.20615	8.75733	8.34848
201878_at	6.4846	6.66014	6.6978	6.92798	6.94681	6.63945	6.79535	6.73255	7.34434	6.8648	7.12533	6.67003	6.99676	6.74809	6.12438	7.15277
201879_at	7.05723	8.10507	7.66573	7.22074	7.51155	7.75958	7.5393	7.83126	8.19368	6.86348	7.12078	7.60045	8.05297	7.2863	6.82195	7.84925
201880_at	7.74739	8.85195	8.64941	8.24814	8.6215	8.61898	8.10848	8.44284	9.10235	7.66125	8.29681	8.59781	8.75316	8.14156	7.65182	8.48251
201881_s_at	7.76706	7.85187	8.04252	8.14582	7.85285	7.94097	8.07955	7.92459	8.30187	8.1537	8.47971	7.78481	8.1454	7.94173	6.77347	8.39592
201882_x_at	5.69047	5.97611	5.80863	6.13842	5.84396	6.28557	6.08264	5.65933	5.87032	6.08368	5.92857	6.14593	6.49818	6.11371	6.41559	5.92857
201883_s_at	7.26955	8.8272	8.45344	8.15897	8.74519	8.47836	8.51233	8.63644	8.58941	8.58215	8.74335	7.45778	7.41946	8.39813	8.25685	7.61761
201884_at	4.46217	3.72184	11.1289	3.79389	4.45192	11.1075	3.78782	3.7527	11.2188	3.31984	3.45908	3.93908	3.94273	3.78069	4.08774	4.47374
201885_s_at	10.7314	10.6437	9.38157	10.3575	10.512	10.2987	10.1229	10.7047	10.5075	10.0906	10.5145	10.0908	10.1051	10.9382	10.8825	10.1131
201886_at	7.04511	6.36781	6.68601	7.75864	6.59969	6.6787	6.65512	7.26643	7.1655	6.71055	6.83393	7.53557	6.9432	6.26324	7.2172	6.71963
201887_at	8.93292	8.99664	8.52265	7.05292	8.92865	8.78902	8.46018	8.41425	9.29408	7.89587	8.52751	7.35994	7.06276	9.64836	7.78778	6.11515
201888_s_at	7.66707	7.29682	7.09439	6.23238	7.6336	7.18358	8.19199	6.77185	8.1343	7.32887	7.61174	5.37704	4.77096	7.76448	6.18607	5.1078
201889_at	10.226	9.58888	10.09	9.29725	10.8983	11.275	10.5335	8.37343	11.0768	9.81946	10.2735	10.0116	10.0245	9.57932	9.47417	9.20971
201890_at	11.2329	10.2369	11.8033	11.0378	11.1257	10.8178	10.7239	11.7488	10.3393	11.3797	11.5164	11.7054	10.7415	11.5455	10.8902	10.8158
201891_s_at	12.6526	12.6821	13.2068	12.3428	13.5172	13.2552	13.1473	12.7528	13.1359	13.0148	12.7569	11.7144	12.2901	12.6549	12.7465	12.0808
201892_s_at	11.0524	10.4614	9.66308	11.4606	9.63962	9.63668	9.82153	11.3244	10.1756	10.5121	10.6786	11.5172	11.8104	11.2426	10.9559	11.3706
201893_x_at	3.63401	4.00884	3.83929	4.01587	4.05208	3.65819	3.69442	5.50623	3.98618	3.52484	3.90229	4.25493	3.7737	8.67735	3.86594	4.57067
201894_s_at	9.52105	9.41682	9.21596	10.2792	8.83005	8.65106	9.12899	8.92249	9.20022	9.14237	9.36845	9.44285	8.08036	9.44781	9.93107	7.87922
201895_at	8.53004	7.86473	7.96517	8.03447	8.00217	7.95575	8.06578	8.19676	8.24895	8.05998	7.88166	7.76689	8.34021	8.42105	8.08016	8.66879
201896_s_at	7.6085	6.86864	6.95247	7.38488	6.73426	5.77093	4.19865	7.57787	5.35887	6.43768	7.04566	7.69461	7.53174	8.46273	6.55054	7.52885
201897_s_at	11.497	11.2986	10.3805	10.1049	10.8444	10.105	10.0017	11.4026	10.0893	10.9838	11.1208	11.7399	11.7387	11.5228	9.69805	11.9813
201898_s_at	9.88591	9.05535	9.81626	9.3574	9.47267	9.82166	10.2768	9.36428	9.39662	10.3979	9.8348	8.72858	8.32576	9.9861	9.14931	8.32534
201899_s_at	9.65166	9.05392	9.71266	9.29822	9.46774	9.77385	10.3037	9.49613	9.43506	9.89899	9.43299	9.00935	8.03019	10.0458	9.38614	8.35006
201900_s_at	9.04416	9.85997	9.52108	10.9232	9.49767	9.67996	8.75371	9.44903	9.69734	8.21628	8.98536	9.20642	10.4784	9.20005	10.3093	9.73506
201901_s_at	9.99274	10.2941	10.0145	9.43408	9.60453	9.69912	9.89166	10.4823	10.0379	9.91158	9.98822	9.96859	9.8865	10.2081	9.47044	10.2841
201902_s_at	6.03972	6.53162	6.04054	6.1364	5.7099	5.86307	5.59832	6.38414	5.66667	5.66875	5.81886	6.00095	6.46725	6.2668	5.81886	5.77467
201903_at	11.2795	9.95054	9.53696	10.5192	10.1421	9.52422	10.0732	11.1903	10.4417	10.2563	10.2195	11.1475	10.823	10.2822	10.5204	10.5681
201904_s_at	4.82943	6.59674	7.08004	7.75904	7.38137	7.39568	7.67268	8.66396	7.63224	7.95982	7.6139	8.55144	9.67587	7.21052	8.51588	9.33979
201905_s_at	4.55228	5.12366	5.42473	6.60052	5.84824	5.66935	6.42908	6.90069	5.65851	6.92081	6.18693	6.52402	7.72413	5.97857	6.65625	7.42192
201906_s_at	5.11066	6.64508	7.33387	7.55437	7.43466	7.50101	7.48742	9.10219	7.38903	7.42343	7.10993	8.95935	10.015	7.22588	8.80765	9.58397
201907_x_at	6.00544	5.82265	5.87001	6.04538	5.85549	5.91786	6.36631	6.07555	5.96563	6.32108	6.07379	6.25875	6.15455	6.24765	6.3165	6.6431
201908_at	7.09275	7.05697	7.03703	6.83635	7.09801	7.00719	7.44375	6.75467	7.11692	6.92987	6.9172	6.94736	7.02556	7.42996	6.7795	8.00064
201909_at	4.88562	12.6009	11.6206	11.7898	11.7097	11.5386	4.71252	11.8662	12.4283	4.67569	12.6876	12.2396	12.9043	10.2449	11.9607	12.3442
201910_at	6.90641	6.56529	6.81379	5.36882	6.82948	6.71754	7.68572	7.17116	6.51709	7.74529	7.01958	6.33164	7.02516	7.05768	6.58662	7.22481
201911_s_at	7.30355	6.80351	6.91702	5.40907	6.96427	6.53293	8.54429	7.43329	6.48016	8.73173	7.22714	6.40671	7.27437	6.80828	6.61746	7.09784
201912_s_at	9.66608	8.86901	9.48981	10.4438	8.98611	9.17202	9.78354	9.48165	8.84587	10.069	9.53957	9.42447	8.92664	9.655	10.0016	9.81992
201913_s_at	8.73343	9.09347	9.2193	9.69902	8.55546	8.87404	8.12523	9.67136	9.08186	8.67739	8.72729	9.81705	8.21745	9.00451	9.89295	8.13927
201914_s_at	8.73906	9.06114	9.24833	9.83447	8.93379	9.02858	9.35318	8.75245	8.72195	9.24485	8.89174	8.29995	9.02434	9.35158	8.98314	9.10554
201915_at	4.7915	5.52964	5.59563	6.02989	5.41987	5.19559	5.4117	5.38984	4.97096	5.30471	5.01637	5.17955	5.65675	5.68944	5.50612	5.7002
201916_s_at	8.45411	8.48307	8.85335	9.43112	8.44349	8.70697	9.25508	8.5421	8.02485	8.94027	8.57774	8.58046	9.12675	8.99137	8.5611	9.17446
201917_s_at	8.97526	10.1308	8.70606	9.44177	8.41564	9.12657	8.89723	9.30709	8.87913	8.93352	8.99593	8.93353	9.44922	9.51767	8.82717	8.54773
201918_at	8.57045	9.67624	8.55276	8.86076	8.30696	8.8965	8.909	9.39871	8.5975	8.53137	8.55579	8.2171	9.00795	9.19671	8.65435	9.19794
201919_at	8.43689	9.66347	8.21184	9.06526	8.0779	8.63887	8.3526	8.74537	8.47445	8.26626	8.77081	8.53483	9.15525	9.00359	8.84541	8.96102
201920_at	11.3123	9.3257	10.1181	9.23	9.64899	9.59657	7.95762	9.61282	9.05795	8.71233	9.92658	8.75587	8.97085	9.86422	9.70361	9.34848
201921_at	10.7313	11.4336	10.4019	11.2565	10.988	10.2802	11.4166	11.5065	10.7225	11.4384	11.2479	10.797	11.7271	11.4561	11.4416	11.4033
201922_at	11.1392	11.3049	11.1342	11.7234	11.4389	11.0524	11.3514	11.906	11.3896	11.8413	11.472	11.1369	11.6613	11.5005	11.0931	11.1881
201923_at	11.2995	10.6372	10.1759	11.5844	10.2104	10.0828	10.364	10.5966	10.3339	10.4035	10.6954	11.5221	11.5376	11.0859	11.516	11.1499
201924_at	8.00963	8.76193	8.80667	9.13785	8.40598	9.2057	9.98163	9.06663	8.59209	9.21939	8.80012	8.74888	10.8312	8.52372	7.96088	10.4882
201925_s_at	9.61752	8.45514	8.16578	3.47992	7.61004	8.59502	7.87976	9.06219	8.37876	7.60852	7.50684	6.85367	5.68124	5.84457	6.55803	3.21363
201926_s_at	10.233	8.76138	8.65124	4.61458	8.02811	9.30478	8.7174	9.36948	8.83914	8.39722	7.94835	7.01949	6.07336	6.0946	6.23046	4.25637
201927_s_at	6.36146	6.54775	7.1503	6.77476	6.77721	6.71008	7.28314	7.24042	6.66256	7.39319	6.33629	6.08332	6.18247	6.86038	7.232	6.54615
201928_at	7.84923	7.79391	8.55678	8.27818	8.38153	8.20577	8.42491	8.2593	7.99864	8.50154	7.90856	7.78656	7.65621	8.31006	8.41144	7.86086
201929_s_at	6.3238	6.35927	7.44854	6.73028	7.06601	6.95725	6.82674	7.12542	6.35628	7.59543	6.54266	6.15803	6.05759	7.10822	7.28987	6.62188
201930_at	10.2053	10.5984	10.926	10.0891	10.8878	10.4991	10.291	11.0843	10.0535	10.9496	10.7298	10.5389	10.7305	10.3143	9.94192	10.5601
201931_at	9.65893	10.2766	10.2844	11.7827	10.719	10.0481	10.0751	11.0311	11.1176	10.5445	11.2037	11.0533	11.3913	10.297	11.8329	10.7192
201932_at	7.26519	7.4058	7.22432	8.38357	6.78865	7.60546	7.20759	6.73176	7.44211	7.05669	7.31459	7.45403	8.13481	7.51851	7.55411	7.83579
201933_at	8.15188	8.15518	8.31662	8.24339	8.26066	8.64454	8.94626	9.00669	8.51184	8.57452	8.44125	8.67315	7.15013	8.15252	8.17283	7.08891
201934_at	10.1782	9.27581	8.74763	9.89429	9.45877	8.77822	9.14384	9.70027	9.39571	9.35223	9.49965	9.94696	10.436	9.74992	10.0854	9.86228
201935_s_at	7.11643	7.79168	7.42723	7.56859	7.52465	7.57601	7.68702	8.00822	7.27513	7.44047	7.14911	7.04675	7.79648	8.36944	8.23461	8.60488
201936_s_at	7.14261	7.55833	7.45923	7.50582	7.39385	7.31137	7.58923	7.64209	6.8127	7.31309	6.96623	7.32339	7.64387	8.28243	8.06525	7.97914
201937_s_at	7.74893	6.83897	7.62544	7.55262	7.55554	7.20577	7.28595	7.23406	7.49001	7.71678	7.98669	6.9826	7.86984	7.58094	8.20494	7.33434
201938_at	11.4946	11.4164	10.8969	11.301	10.6785	11.2886	11.0914	10.4447	11.1964	11.0562	11.4807	11.2214	10.9032	11.4185	11.872	11.6223
201939_at	8.76188	8.59096	11.1856	6.58537	11.4694	11.2911	11.6401	8.89478	11.177	11.3001	9.97248	4.89144	7.31372	9.13809	6.46937	5.22387
201940_at	7.26536	9.59314	7.49381	8.10281	7.26268	7.75379	7.43669	7.69538	7.61417	7.01419	7.34124	8.02369	9.0893	8.09731	8.53187	9.52041
201941_at	7.90049	10.4451	8.19588	8.94122	7.8009	8.52302	7.51321	8.6561	8.40538	7.10042	7.89122	9.14772	10.1595	8.99971	9.48958	10.2604
201942_s_at	6.77854	9.17947	6.83556	7.32742	6.65336	6.87278	7.06998	6.80617	6.81574	6.93823	6.66478	7.04652	8.0099	7.40071	7.72741	7.74421
201943_s_at	7.2829	9.59801	7.29711	7.97511	7.0219	7.49289	7.94476	7.58415	7.2691	7.40527	7.46509	7.52645	8.9393	7.81139	8.53265	9.03898
201944_at	9.78506	10.9545	10.3466	10.3849	11.2542	10.3441	10.5282	10.5906	10.5654	10.6786	10.4808	10.3093	10.0025	10.4327	10.448	9.69485
201945_at	5.97987	6.71377	6.4792	6.52975	6.87609	6.75405	6.76429	6.40735	6.98705	6.6388	6.7444	6.42406	6.51376	6.51339	6.93266	7.46353
201946_s_at	11.2382	11.0918	11.0548	11.5218	10.9904	10.5515	11.1894	10.8127	10.4914	11.4176	11.4409	11.9617	11.5999	11.4394	11.1989	11.1989
201947_s_at	11.7478	11.5577	11.6471	12.1235	11.5394	11.0941	11.6102	11.3934	11.1346	11.885	11.9635	12.3487	12.0252	11.8977	11.9984	11.946
201948_at	8.49656	7.65145	8.69355	9.26677	8.3299	8.24817	8.38894	8.59403	8.06909	8.88273	8.54012	8.76519	8.34381	8.7708	8.46662	7.92868
201949_x_at	9.41949	9.41318	9.39691	9.08816	9.34324	9.56228	10.0419	9.56462	9.47773	9.71957	9.80618	9.31264	9.66903	9.77205	9.61666	9.46087
201950_x_at	10.1667	10.1388	10.0271	9.56669	10.1143	10.0064	10.4413	9.89679	10.2878	10.4542	10.6703	10.022	9.9325	10.4614	10.0282	9.61823
201951_at	9.83152	9.6601	9.30323	7.83609	9.33995	9.77532	10.4252	9.45219	9.45467	10.4567	8.83216	9.278	5.93722	8.7212	8.27301	4.09795
201952_at	11.2252	11.0971	10.8991	9.2112	10.955	11.1832	11.6152	10.7548	11.1225	11.6932	10.3097	10.8616	7.28087	10.4524	9.71602	4.63021
201953_at	9.869	10.9221	9.54324	10.3588	9.95807	9.75713	9.00038	8.9696	10.9171	9.44291	10.1028	10.2754	8.89864	9.45758	9.3025	8.85293
201954_at	11.6022	11.7025	10.338	8.99442	10.631	10.2115	10.9005	9.22579	10.3177	11.2895	10.3906	9.9974	8.54408	10.515	10.3138	8.33949
201955_at	9.85809	9.91289	10.7061	10.7187	10.2461	10.2812	10.7772	9.9736	10.3842	10.9761	11.0241	10.2655	10.9568	10.3521	10.5141	10.1078
201956_s_at	9.6038	9.5288	8.65181	8.49444	8.69681	8.52646	8.50222	9.39858	7.72096	8.71256	7.58009	9.63809	9.00723	8.66565	9.25464	8.53445
201957_at	4.79069	5.27319	6.17648	5.74545	5.79349	6.85807	5.41466	5.35847	7.31494	5.28392	5.72389	6.1115	5.77829	5.71217	5.75661	5.96159
201958_s_at	4.15341	4.55967	4.31102	4.53368	4.56438	5.37608	3.75631	4.52299	5.85951	4.13338	4.09223	4.4409	4.49875	4.40058	4.46128	4.52121
201959_s_at	8.11977	7.3161	8.14848	9.78117	8.00432	8.20648	7.24833	7.31486	8.21071	7.17615	7.42968	8.24444	8.04341	7.10046	9.11544	8.56849
201960_s_at	9.1466	8.0075	9.03221	10.6297	9.01422	9.12355	8.30506	8.04479	9.09387	8.22186	8.40659	8.98701	8.7543	7.91694	9.97652	9.25526
201961_s_at	6.63394	6.98391	6.61553	8.47194	6.38607	6.68864	7.22779	6.14659	6.42619	6.67451	6.67039	7.64506	8.37843	7.37294	8.24051	8.752
201962_s_at	5.99329	6.62419	5.42847	8.1565	5.54821	5.54904	5.83	5.44863	5.55979	5.85104	5.65115	7.6928	8.35475	6.44644	7.71533	7.87587
201963_at	7.11379	6.3529	8.27779	10.4522	7.95405	8.73036	8.37929	9.19359	6.91015	8.09334	7.22354	7.12376	10.3667	7.87279	11.0889	9.58
201964_at	6.48525	7.45019	7.31786	6.67808	7.94226	7.14982	7.52354	6.73235	6.85118	7.323	6.47858	7.2863	7.49749	6.97332	7.24829	7.75793
201965_s_at	6.65359	7.28993	7.38122	6.81631	8.0235	7.20975	7.38012	7.19023	6.77195	7.30284	6.52641	6.69445	6.75651	6.84896	6.92345	7.4935
201966_at	10.4161	10.9257	9.1895	11.0201	9.71006	9.8386	9.4359	10.4173	9.77897	9.45513	9.52662	11.5823	10.0851	10.1117	10.5821	10.077
201967_at	7.82228	6.82123	6.70107	7.31721	7.17526	6.7033	7.09441	6.8488	7.28258	6.94443	7.32245	7.42877	7.26953	7.54701	7.23097	7.33183
201968_s_at	10.4139	9.67075	9.0547	8.31934	9.46666	9.23374	9.6268	9.15492	9.30018	9.83681	10.3245	7.78548	9.16766	9.48423	9.41255	8.78227
201969_at	5.9357	6.1948	7.28805	7.2174	7.15932	6.74674	5.82976	8.07677	7.41531	6.83489	7.51975	9.68737	7.78642	7.3893	7.02628	7.27946
201970_s_at	9.5901	9.68394	9.92423	9.77555	9.97921	9.51412	8.80996	10.6293	9.59459	9.55638	9.93994	10.7714	9.62254	10.3307	9.49791	9.20607
201971_s_at	8.41668	8.0018	8.13956	9.00838	7.79811	8.22221	8.57632	7.40219	8.25385	8.63829	8.12231	8.82819	8.30742	7.91304	7.92089	8.72584
201972_at	10.8394	10.4347	10.4379	11.1923	10.1677	10.6731	11.0923	10.1732	10.4141	10.8395	10.1337	11.0946	10.8251	10.4903	10.4856	11.056
201973_s_at	11.636	11.4198	10.7199	11.2477	11.7362	10.7461	11.0952	10.5185	10.8063	11.3592	11.0438	11.5026	11.1296	11.3018	11.031	10.6742
201974_s_at	4.75409	4.66862	4.65857	5.1117	4.94451	4.94046	5.21733	4.80449	4.90501	4.9827	4.9235	4.99872	4.90501	5.07478	4.96043	4.95668
201975_at	7.78453	8.4119	9.0447	7.90413	8.87503	9.48913	8.83793	7.97656	9.17277	8.50304	8.56049	8.99191	7.09427	8.27458	8.85233	7.75435
201976_s_at	8.92862	7.76751	9.44238	7.30696	9.59652	9.83012	9.83918	8.98361	9.4203	9.68973	8.94948	6.57628	7.69809	7.95219	7.55771	8.50594
201977_s_at	6.01189	6.57315	5.26947	6.42028	6.42201	5.54527	6.19606	6.33467	6.24488	5.83218	5.69127	6.24488	6.5219	6.05355	7.07578	6.00961
201978_s_at	7.44144	8.09858	7.85698	7.95598	8.03482	7.64008	7.72344	8.37796	7.95527	7.51379	8.07896	7.95435	8.22198	7.87138	8.31393	7.99209
201979_s_at	6.9987	7.1995	6.87789	7.20581	6.71265	6.75412	6.86535	7.54321	7.19797	7.19797	7.70655	7.27225	7.98118	7.63763	7.93615	7.4599
201980_s_at	8.72425	8.93394	7.86338	8.48159	9.09406	8.19165	9.08405	8.4604	8.99833	8.95789	9.19125	8.23598	6.1392	8.88783	6.99154	6.05542
201981_at	3.76127	3.40885	3.80269	3.48702	4.74725	3.96217	8.51287	3.88786	3.62555	5.99444	3.99923	3.6643	3.45516	4.66792	3.46899	3.29555
201982_s_at	4.39556	5.12228	4.91615	4.88248	5.31179	4.70143	7.66169	4.85849	4.70345	6.15691	4.93154	4.88771	4.73047	5.33298	5.0746	5.00673
201983_s_at	9.08488	9.4322	10.4197	6.09326	10.4635	10.8073	10.047	11.1484	10.1785	10.4389	9.64242	5.66397	6.29949	9.36189	9.21071	7.34509
201984_s_at	8.17147	7.84905	9.2172	6.552	8.61053	9.50442	8.74319	9.73786	8.60149	9.19673	8.20748	6.69695	5.82651	7.96491	8.11481	6.08145
201985_at	9.44296	8.91045	7.9339	8.1046	7.6027	7.96386	8.30986	8.45997	7.89983	7.89488	7.71393	8.05108	8.37798	9.44166	8.47607	8.05984
201986_at	7.86985	8.09159	7.92225	7.37981	7.60571	7.82114	7.94252	8.20302	7.65767	7.50419	7.39294	7.9873	8.06583	7.84046	7.45353	7.80754
201987_at	9.55458	9.61038	9.33969	8.28707	9.02192	9.36984	9.18048	9.86544	9.37751	8.77449	8.99435	9.62905	9.50551	9.31393	8.93232	8.87075
201988_s_at	7.63617	6.70004	7.47551	8.39837	6.15805	7.11682	6.8273	6.9241	6.53952	7.12434	6.20527	8.91844	7.27437	7.67064	8.32619	6.47493
201989_s_at	8.83375	8.23165	8.73229	9.83665	7.66899	8.72304	8.30403	8.35995	7.88607	8.62146	7.70139	10.2148	8.96996	9.2338	9.68685	8.214
201990_s_at	7.11753	6.4819	6.78615	8.26105	5.33629	6.62788	5.92197	6.91959	5.63532	6.16871	4.63993	8.31214	6.91101	7.10259	8.01844	5.72534
201991_s_at	10.2936	10.3276	9.7689	10.8361	10.6653	10.0541	10.6459	10.274	10.6063	10.5255	10.6725	10.7715	10.9201	10.4899	10.389	11.0012
201992_s_at	7.64094	7.52093	7.03052	8.16645	7.74348	7.25355	7.92635	7.49184	7.73459	7.91452	8.02444	8.19357	8.25004	7.83731	7.64568	8.31662
201993_x_at	10.4888	10.4353	10.4678	10.4857	10.6091	10.1842	10.3192	10.2722	10.5247	10.6178	10.6986	10.4612	10.8344	10.6942	10.296	10.7651
201994_at	12.339	12.0672	12.0583	12.4556	11.981	12.0054	12.3418	12.1336	11.9171	12.1138	12.3645	12.0371	11.4789	12.2861	12.2159	11.7791
201995_at	9.54323	9.13112	9.01485	6.22168	9.4768	9.08645	10.2065	8.37499	9.12624	9.85867	9.88669	5.97079	6.78111	10.635	7.17979	7.08888
201996_s_at	6.32927	6.17958	6.65418	5.6588	6.8753	6.69101	7.44712	8.19063	6.63841	6.47704	6.12061	6.67138	6.5219	6.54138	6.66881	8.22336
201997_s_at	7.83847	7.57312	8.67967	7.26565	8.86578	8.73048	8.59807	8.52619	8.78304	8.34562	8.17553	8.47249	8.19388	8.14543	8.37622	8.71166
201998_at	6.57345	7.99366	7.08801	5.49647	8.28009	7.1009	6.73458	7.07869	7.01565	6.06455	5.63096	8.07692	7.98345	5.35638	5.22627	8.76467
201999_s_at	10.5966	10.6812	11.3892	10.402	11.8254	11.3849	11.3847	10.8156	11.6395	11.778	11.4315	11.6133	11.0536	11.6795	11.3271	10.4014
202000_at	7.70942	7.39019	7.18214	8.60087	8.34775	7.49365	6.64707	8.06987	8.03032	7.01249	8.17283	9.22835	8.30341	8.19078	8.03853	8.08229
202001_s_at	10.8759	10.392	9.82881	11.2291	10.7281	10.2272	9.62513	10.8598	10.5745	9.94098	10.7067	11.3829	10.8295	10.8195	10.7941	10.8017
202002_at	5.47924	5.87299	5.73394	5.94461	5.53191	5.52044	5.86456	5.55059	5.93939	5.66859	6.05187	5.96886	6.59076	5.55521	5.11226	7.06078
202003_s_at	7.99809	8.5842	7.72358	6.78277	8.09391	6.81279	8.58868	9.08	9.17829	8.80202	9.52447	7.14241	9.66211	8.68651	5.20635	10.6612
202004_x_at	10.2585	10.2809	9.69381	10.184	9.59429	9.61221	9.70876	10.0165	9.81588	9.9479	9.80615	10.5546	9.49519	9.96877	9.88405	9.08001
202005_at	7.3864	6.43117	8.5824	8.40803	8.90733	9.53638	8.51175	8.37684	9.23608	8.48676	9.2884	7.5656	9.16095	6.07492	8.49164	9.4768
202006_at	9.76964	9.57753	9.75474	7.62236	9.39365	9.35555	9.50755	8.88524	9.22943	9.85015	9.85903	7.48614	8.3689	8.7668	8.40572	8.53657
202007_at	7.41409	5.5227	7.42319	3.42818	8.33395	5.81705	7.2692	8.97512	5.18513	7.55537	6.78566	4.24566	3.63894	8.83448	3.54725	3.62618
202008_s_at	6.26318	5.20106	5.90585	4.8936	7.00503	4.91483	6.27868	7.48948	5.29902	6.1164	5.64065	5.35399	4.7886	7.19523	4.90162	5.09345
202009_at	8.49224	7.07734	6.78738	6.94558	7.28737	6.99228	7.29654	7.34558	7.35248	7.36411	7.58904	6.84499	6.87709	7.54388	7.85873	6.53645
202010_s_at	8.12459	8.38511	8.80361	8.04601	8.13218	8.53733	8.34264	8.07108	8.62647	8.33981	8.68666	7.8599	7.61199	8.01424	8.00877	8.05936
202011_at	10.0354	10.3696	10.8491	10.5342	10.6797	10.8155	11.4011	11.1081	11.3904	11.0366	11.2893	9.49413	10.1841	9.70592	11.3128	10.1365
202012_s_at	8.99061	8.84451	9.62978	8.094	9.30304	9.7327	9.65453	8.46645	8.88512	9.52103	10.1597	8.4961	8.22751	9.61264	8.65203	8.12005
202013_s_at	7.96232	8.16575	8.55147	7.80231	8.4137	8.75387	9.09916	7.17359	7.98686	8.8912	9.63777	7.5502	7.40289	8.8036	7.86004	6.94689
202014_at	6.55891	5.70086	7.96328	5.38585	6.33381	7.02706	7.05673	6.04958	7.12762	6.95941	6.11116	5.35426	5.73471	6.82025	5.9633	5.09974
202015_x_at	2.69093	2.8765	2.66679	2.88945	2.87478	2.5227	3.08354	2.84928	2.64513	2.70287	2.72726	2.93516	2.88443	2.6338	2.65841	3.06496
202016_at	8.71845	9.9754	9.91883	8.36544	10.1602	9.72738	7.39087	7.18024	9.51802	8.27689	9.59784	10.9676	10.6498	12.1148	7.86202	9.01572
202017_at	9.20535	10.9313	8.01895	10.8641	9.00573	8.32908	9.36852	8.45759	8.05419	9.22122	7.37172	7.89315	9.40998	7.72906	9.02858	9.00438
202018_s_at	3.80597	4.25836	4.05575	4.78118	4.49043	4.10213	4.33646	4.43694	4.61372	4.29618	4.21232	4.40144	4.74804	4.42132	4.50213	4.57409
202019_s_at	7.86695	7.1875	7.11924	7.76971	7.39348	6.65359	7.10965	7.26581	7.14037	7.40345	7.65622	7.79314	7.65009	6.89077	7.85077	6.42313
202020_s_at	9.68881	9.42373	9.31884	9.59377	9.60037	8.65427	8.42517	9.87641	9.09948	8.61183	9.30177	10.087	9.89101	8.80201	10.027	9.24488
202021_x_at	11.3408	11.9721	11.7067	11.9952	11.759	11.9206	11.3104	12.0265	11.9415	11.0523	11.5016	12.3888	11.9192	12.1179	11.8586	11.891
202022_at	7.46	5.52337	7.07692	8.70183	7.17576	7.94486	6.96425	9.20393	7.84756	7.37891	8.32366	7.63258	7.53964	7.68931	10.1981	6.79025
202023_at	7.22532	8.68464	8.37965	9.04709	9.00023	9.25679	8.15535	9.04268	9.14773	7.78787	9.25922	8.92724	8.62381	5.10012	8.83298	7.91516
202024_at	9.96654	8.60273	8.80723	9.40137	8.90616	8.45423	8.68027	8.67148	8.53598	9.02664	7.83142	9.14789	8.48085	8.59413	8.25242	9.05718
202025_x_at	8.24203	7.60774	7.32219	9.31056	7.62459	7.65281	7.89104	7.4252	8.03325	8.12229	8.06258	8.07266	8.08653	7.54634	8.77408	7.62325
202026_at	10.2846	9.91362	9.97641	9.99133	9.61392	9.64877	9.77043	9.80256	9.64191	9.92669	9.57595	10.213	10.3555	10.2707	9.64701	9.76325
202027_at	7.36744	7.4676	6.9497	6.82595	7.9258	7.79167	7.34263	7.85639	7.97944	7.07051	7.7062	6.89696	6.61296	7.4275	7.21852	7.10772
202028_s_at	10.2655	10.4897	10.4199	10.833	10.4243	10.4697	10.8008	10.5137	10.2192	10.5055	10.6753	10.46	10.6043	10.6994	10.5044	10.6522
202029_x_at	13.0377	13.1186	12.754	13.0009	12.5376	12.7045	12.3933	13.0218	12.4262	12.6534	12.7293	12.831	13.1207	12.9397	12.7872	12.5879
202030_at	6.9201	7.46464	7.12195	7.51223	6.50784	6.89485	6.39195	7.36452	6.92826	6.86497	6.93653	7.2688	6.37748	7.78791	8.44157	6.78945
202031_s_at	9.50746	8.8421	8.8924	8.71709	9.36944	9.16643	9.15941	9.31287	8.86476	9.33661	8.31304	9.55804	8.8281	9.38786	8.91658	8.59342
202032_s_at	6.35134	7.06062	6.54511	7.2683	6.89743	6.60668	6.46907	6.9232	7.46456	6.76382	7.39301	6.60708	7.33378	7.03849	7.19384	7.93595
202033_s_at	7.78373	8.94955	8.9595	8.68468	8.67277	8.86135	8.87354	9.53964	8.70376	8.29372	8.99009	8.02882	9.51384	9.05426	9.42832	9.46346
202034_x_at	7.19177	8.52012	8.24653	8.0914	7.93826	8.29485	8.12038	8.62504	7.84393	7.54526	8.48207	8.19725	9.09453	8.37488	8.83566	8.20181
202035_s_at	3.81106	4.64871	4.13938	3.80333	7.03562	3.99373	6.78564	7.99107	4.05427	6.06425	7.54867	3.79725	4.43482	4.17574	3.64074	4.33332
202036_s_at	4.4407	5.88229	5.33297	4.40795	8.19784	5.0106	7.91548	9.61085	5.24117	7.37505	9.13686	4.27992	5.3109	5.46068	4.29295	5.34869
202037_s_at	4.7879	7.00917	6.27108	4.17156	9.37692	5.82687	8.86804	10.3503	6.22047	8.5113	9.95671	4.23012	6.0246	6.25385	3.89797	5.91516
202038_at	10.0553	9.92838	9.42396	9.98558	9.12212	9.37252	10.2172	9.30735	9.38649	9.91036	9.47834	9.67642	9.51139	9.91884	9.76735	9.48796
202039_at	5.33372	6.30076	6.66555	5.66251	5.65185	6.44595	6.01907	6.70618	6.4712	5.83838	6.01907	6.14762	6.10702	5.52715	6.36571	6.70489
202040_s_at	7.18752	7.5259	7.66046	6.60179	7.22624	8.02608	7.42834	8.02797	6.99826	7.44757	6.33563	8.20753	7.25951	7.8502	7.38915	7.65848
202041_s_at	10.0017	9.34562	8.97752	9.65378	9.02698	9.0861	9.9241	9.10506	8.8786	9.68939	9.25977	10.065	10.9738	9.68058	9.44579	10.7904
202042_at	9.19698	9.14544	9.80878	9.60675	9.78615	9.6312	9.88574	9.28031	9.54954	9.87559	9.96593	9.08381	8.73969	9.85627	9.78428	8.42415
202043_s_at	9.52989	7.75134	9.29477	10.0895	8.93368	8.86225	9.88116	9.53128	8.66467	10.4916	9.90892	8.98739	10.2356	10.0666	9.77752	10.4694
202044_at	5.64729	5.55089	5.81536	6.03342	5.37727	5.63746	5.6366	6.27328	5.92774	5.97673	5.79288	5.99292	6.08643	5.97376	6.1646	6.20267
202045_s_at	5.16448	5.43591	5.22503	5.6722	5.28851	5.53135	4.96525	5.43963	5.79466	5.59789	5.26875	5.94608	5.94458	5.48305	5.99475	5.84632
202046_s_at	4.25682	4.23608	4.27383	4.16054	4.10967	4.06206	4.35013	4.87015	4.54116	4.46899	4.31339	4.09895	4.40946	4.34074	4.56138	4.8486
202047_s_at	8.83459	8.96942	7.48244	9.5636	8.17778	8.68736	7.63286	8.20145	8.63237	7.18971	8.40244	9.29714	9.39359	9.42049	8.73553	9.36366
202048_s_at	8.25705	8.54359	7.1356	9.05595	8.01438	8.24384	7.02322	7.45067	8.07795	6.93454	7.99039	8.76716	9.02701	9.1061	8.10744	8.95885
202049_s_at	8.58616	8.1167	7.81654	8.37819	7.58774	7.7334	7.45936	7.99264	7.6818	7.59437	7.94082	7.70562	8.64155	8.58979	8.65732	7.86337
202050_s_at	7.78371	7.39821	6.79913	7.46762	6.86344	6.95473	6.72601	7.22493	6.85776	6.69416	7.22961	7.50831	7.99924	7.79344	8.15077	7.47393
202051_s_at	8.24854	8.1254	7.29644	7.8623	7.1538	7.20779	7.01666	7.84364	7.15894	6.98239	7.30503	8.328	8.76025	8.33078	8.56966	8.03809
202052_s_at	9.89781	9.68556	8.77841	7.4247	9.56264	9.71131	9.42186	7.23811	9.06234	9.28255	9.68343	7.73236	7.64846	9.94157	6.71478	6.954
202053_s_at	9.41078	10.3696	9.20817	9.53401	9.23424	9.29712	8.60596	9.83217	9.67977	7.9376	8.58231	11.79	8.83003	8.03201	9.21736	8.71422
202054_s_at	8.62735	10.2411	8.8571	8.96692	8.86431	8.57101	7.9122	9.82164	9.42692	7.22023	8.01664	12.1424	8.77345	7.78791	9.00364	8.63252
202055_at	8.7427	7.88069	8.34742	8.71309	8.63992	8.28649	8.69153	7.62398	8.14714	8.58722	8.41068	8.51786	8.9132	9.0639	7.80389	9.08994
202056_at	8.01248	7.23557	7.58868	7.75657	7.59816	7.70672	7.96415	7.05768	7.21059	7.47881	7.42984	7.50139	7.3619	8.36547	7.12041	7.55264
202057_at	5.80657	5.81611	5.10891	5.30618	5.66729	5.4552	5.01209	5.55601	5.82065	4.64076	5.08133	5.83046	5.06085	6.18802	4.98071	5.15745
202058_s_at	8.91108	8.08469	8.25075	8.2318	8.11828	8.27592	8.38892	7.44342	7.97724	8.41621	8.29248	7.7359	7.598	8.82374	7.90199	7.63861
202059_s_at	8.75136	7.73931	7.93056	8.09111	7.93396	8.2917	8.36471	7.57335	7.6171	8.14257	7.82894	7.4301	7.52097	8.61702	8.03795	8.01252
202060_at	8.74426	8.00308	8.46485	8.80623	7.9896	8.6594	8.46766	7.94933	8.57286	8.53853	8.54737	8.81883	8.57936	8.80508	8.85609	8.61447
202061_s_at	9.09312	9.18902	8.31167	9.0109	8.3652	8.39299	8.8905	8.56094	9.09917	8.5048	8.89077	9.11018	8.66312	8.12151	8.99703	9.09491
202062_s_at	7.90544	7.84765	6.92658	7.55342	6.98264	7.20577	8.05286	7.58532	7.77917	7.58986	7.58656	6.43468	6.91789	6.94729	7.19047	7.6396
202063_s_at	4.13497	4.11714	3.42133	4.25541	3.45052	3.71064	3.86586	3.90506	3.87063	3.49686	3.60288	4.37477	3.78363	3.46547	4.01805	4.03421
202064_s_at	7.48687	7.68946	6.6728	8.11333	6.64494	6.56147	7.24241	6.62387	7.3119	7.26532	7.46012	7.31006	6.6927	6.68832	7.2142	6.91241
202065_s_at	6.91033	7.04034	6.91374	6.87736	6.6965	6.78848	7.59185	6.52033	6.67368	7.29056	6.96836	6.79233	6.80787	6.88885	6.89188	7.27265
202066_at	8.43951	8.34273	8.46204	8.07301	8.00477	8.49471	9.28601	8.40634	8.12944	9.01441	8.30847	7.89803	8.53108	8.32947	8.21605	8.61828
202067_s_at	7.66143	7.96298	7.79082	7.08805	7.10446	8.03982	7.97744	7.38395	7.7187	7.56596	6.8255	6.82732	6.83682	7.1082	8.25117	7.74104
202068_s_at	8.91758	9.14939	9.3106	8.11333	8.71634	9.46711	9.44643	8.85807	9.0647	8.89777	8.09173	8.41306	7.95735	8.41689	9.56589	8.85807
202069_s_at	8.86326	8.53402	8.98587	9.25622	8.92588	8.73728	8.31717	9.17764	9.19878	8.52666	9.22345	9.33372	9.82367	9.10014	9.35468	9.60629
202070_s_at	7.71093	7.75764	8.07444	8.12137	7.86587	7.59562	6.87151	8.33445	8.33993	7.06131	8.1231	8.8712	9.35541	8.26393	8.58927	8.95566
202071_at	9.51753	10.5386	11.2303	6.77189	11.0961	11.5287	11.0155	10.6439	11.845	10.885	11.6993	7.06488	7.15461	10.7168	7.37926	6.62188
202072_at	7.45013	8.86334	7.53329	9.05919	7.17458	6.49706	7.7538	8.57641	9.33819	7.13902	6.41587	9.68315	7.42489	7.23568	9.0942	8.81445
202073_at	4.83729	6.78628	6.47835	3.6998	8.10982	7.3348	7.92115	5.71277	7.59195	8.12181	6.58011	3.38737	4.38257	6.11844	3.73653	3.78625
202074_s_at	7.6701	8.58882	9.25318	6.01605	9.87911	9.8234	9.76973	8.20537	9.92902	9.93968	9.22771	4.57235	6.37748	8.30437	5.21996	6.20823
202075_s_at	7.6636	4.47375	6.30093	4.37426	5.85003	5.88802	4.78025	4.5807	4.68785	4.63587	4.79916	6.2529	6.75715	6.78698	4.32399	4.46791
202076_at	10.4318	10.1383	10.2528	9.51499	10.512	10.1884	11.1235	10.3087	10.2279	10.7006	9.91413	9.7894	9.69894	10.1236	10.7929	9.71959
202077_at	11.4819	11.0645	11.4059	12.3916	11.1348	10.9743	10.9389	11.4699	11.1328	11.104	11.4236	12.2277	11.7066	11.4731	11.8193	12.0359
202078_at	9.06085	7.78346	9.59453	9.73149	9.10506	9.05508	9.1028	9.68271	8.86607	9.61516	9.70045	9.79403	9.48277	9.78455	9.17088	9.34817
202079_s_at	5.35485	5.91433	4.5857	5.21882	5.36286	4.95188	5.93557	5.03056	5.36679	5.03666	4.75613	4.81027	5.18703	5.01283	5.42892	5.12331
202080_s_at	7.41436	8.31681	6.76589	7.2275	7.66756	6.9763	7.51784	7.18848	7.60045	7.02627	6.91861	6.7242	7.48662	7.43486	7.3567	6.9539
202081_at	10.7839	9.43034	11.2943	9.02792	11.0689	11.2512	9.97624	8.79854	10.7313	9.66821	10.9707	10.1534	8.69004	9.80159	9.3498	8.71638
202082_s_at	8.2307	6.7357	7.65676	6.18068	7.10512	7.20344	8.79666	8.16953	6.83718	8.77277	7.51258	6.06744	6.55641	7.60934	5.85603	7.10177
202083_s_at	7.95206	5.39591	7.64528	5.31781	6.7909	6.68793	9.17686	6.66036	6.23219	9.04908	8.13207	4.27301	5.67259	7.22259	5.11622	5.67181
202084_s_at	9.65029	8.83086	9.21838	8.06672	8.7498	9.10726	9.73653	9.89854	8.77096	9.83634	9.3917	7.54618	9.13219	9.55687	7.89407	8.88352
202085_at	8.77725	9.89082	10.6603	8.24695	10.3819	10.6724	11.7405	10.3739	10.3738	11.6915	10.6648	8.59888	7.76616	9.72829	8.30725	7.67015
202086_at	8.16506	8.58261	11.5672	4.48181	12.13	11.4452	9.77515	5.90452	9.47935	10.4134	7.58545	4.62778	5.2749	5.34238	4.29977	4.82227
202087_s_at	8.27926	11.1953	8.25754	9.02913	9.39664	8.29735	8.48862	8.68668	9.71326	8.54121	9.29167	8.31191	8.67286	9.26318	8.74747	8.05287
202088_at	9.81569	11.5576	10.3227	11.8782	9.83833	10.7482	9.85018	10.956	10.6152	9.55228	10.8281	12.0232	12.4467	10.1637	12.6642	12.4053
202089_s_at	8.1811	10.5113	8.65848	10.4634	8.00519	9.2078	8.18631	9.39698	8.90717	7.97945	9.11618	10.648	11.3604	8.54468	11.3342	11.1625
202090_s_at	10.789	11.3084	10.3263	11.5656	10.2443	10.6174	10.4763	9.87233	10.1664	10.5046	9.43051	11.1215	11.7314	10.2879	11.4501	11.4088
202091_at	4.72548	4.83465	4.61832	4.7676	4.16428	4.54307	5.22576	5.36037	4.32282	4.60249	4.80095	5.16927	4.35067	5.08613	5.51172	4.30354
202092_s_at	8.62687	9.13548	8.36378	8.72886	7.99237	8.41395	8.55892	9.08921	8.21185	8.51738	8.79476	8.95974	8.28796	8.81448	9.2481	7.9678
202093_s_at	7.31199	7.91022	7.67683	7.8131	7.57065	7.24259	7.66665	7.55642	7.6432	7.85933	7.67683	7.88469	7.64597	7.69465	7.63691	7.51088
202094_at	9.18822	8.41306	7.57514	7.73365	7.49455	6.30913	6.21292	8.30811	6.71156	7.72448	7.71947	9.14791	6.6903	9.53307	7.06853	6.87723
202095_s_at	11.175	9.74234	9.25625	9.72744	9.03475	8.22648	8.07711	10.4251	8.30676	9.37967	9.65803	10.194	9.88036	10.9233	9.36147	9.7646
202096_s_at	10.0324	9.97602	9.26963	10.0516	10.211	10.5348	9.22361	10.3674	10.3566	9.25483	10.0317	10.2295	10.6825	9.85379	10.5786	10.3283
202097_at	8.70916	8.7046	9.07246	8.80029	8.45068	8.43646	8.29326	8.77275	8.26791	8.66699	9.0314	9.32578	7.78895	9.06118	8.55884	7.40273
202098_s_at	6.98499	7.00317	6.55158	6.84479	6.80114	7.28565	7.11046	7.43273	6.63887	6.91669	6.16274	7.09685	8.00373	7.61732	6.92017	6.21072
202099_s_at	6.13925	6.45763	6.4375	6.4177	6.12168	6.50492	6.50928	6.6903	6.90746	6.1094	6.45729	6.45087	6.90455	6.22565	6.66042	6.46118
202100_at	8.94763	8.26821	9.58888	8.30169	9.36551	9.48131	9.64298	8.93415	9.63627	9.85659	9.96472	6.83048	8.01271	9.15678	8.21592	7.7305
202101_s_at	7.81776	6.66883	7.99163	6.83947	8.00946	8.04951	8.28924	7.25306	8.00741	8.52717	8.48196	5.53873	6.94586	7.66674	6.85004	6.15366
202102_s_at	8.47987	8.22959	8.47529	8.46372	9.12008	8.2484	8.54231	8.72116	8.67901	8.18434	8.41134	8.34627	8.4688	8.58716	8.31031	9.67667
202103_at	5.55157	5.4625	5.77187	5.76704	6.24758	5.7341	5.55928	5.70632	5.80543	5.83285	6.09407	5.25885	5.68714	5.81413	5.77361	6.94328
202104_s_at	7.13877	7.80222	6.96017	7.38488	7.30797	7.17587	7.41506	7.98946	7.4892	7.11186	7.4804	7.03441	5.35347	7.08586	7.78456	5.76257
202105_at	9.50162	9.04626	9.23135	9.19616	9.06502	9.40846	9.18361	10.056	9.18234	9.24967	8.92213	8.77977	9.39052	8.78833	9.49181	8.81388
202106_at	7.75436	7.40464	7.08504	8.05849	7.48116	7.42826	7.31476	6.68863	7.54699	6.90526	7.34609	7.31036	7.9684	7.56573	7.88869	8.23286
202107_s_at	9.13386	10.0039	9.94128	9.98968	10.0405	9.60877	9.73786	10.836	9.50791	10.2502	9.90714	10.859	9.90105	10.9675	8.25661	9.8171
202108_at	7.96095	8.50399	6.96622	7.07512	7.4292	7.29378	7.58558	8.12469	7.28961	7.90285	7.24306	7.20109	7.56977	8.1214	6.81914	7.37478
202109_at	8.42483	8.49838	8.22323	9.46196	8.02902	8.3518	8.8507	8.48804	8.49125	8.99862	8.78698	9.43416	8.63056	8.82573	9.59036	9.1458
202110_at	12.324	10.9355	11.6175	11.9256	11.5512	11.4438	11.252	11.4802	11.5157	11.3974	11.2451	12.2477	12.272	11.8312	11.6093	11.5089
202111_at	7.02715	7.67287	5.89858	6.11267	6.96323	6.72349	6.47879	7.03842	6.78735	6.24619	6.75273	8.12231	6.70029	6.97046	6.90185	7.01617
202112_at	4.00026	4.14689	4.26469	5.841	4.13528	4.59979	4.20544	4.19061	4.36554	4.03658	4.50229	4.22427	4.65616	4.29632	4.34124	4.74718
202113_s_at	9.37448	9.40013	9.20201	9.54246	9.33688	9.20723	9.717	9.87511	9.49086	10.0149	9.7203	9.46929	9.86109	9.70135	9.36007	9.35629
202114_at	8.32315	8.37534	8.12762	8.60925	8.25928	8.15906	8.64764	8.63714	8.27561	8.7837	8.43959	8.36509	8.66736	8.47174	8.45429	8.26698
202115_s_at	7.58313	7.15467	7.25275	8.16151	6.95761	7.08145	7.33767	7.64694	7.1459	7.42873	7.48507	7.80065	7.71388	7.60502	7.31311	7.55683
202116_at	8.87475	8.92872	8.71805	8.07917	8.21616	8.43282	8.91035	8.20774	8.03893	8.88915	8.28434	8.60546	9.71719	9.07695	8.22547	9.59399
202117_at	9.5293	9.67368	10.1515	9.99861	10.0857	10.3155	10.0764	9.70588	10.3299	9.8443	9.78664	10.1408	8.63576	10.3592	10.1752	8.96697
202118_s_at	10.2367	8.30805	8.22476	10.4762	7.99972	8.5153	9.13283	9.00662	8.50477	8.72334	8.49778	9.5854	9.8773	8.77977	10.5003	10.1119
202119_s_at	10.9734	9.27205	9.26226	11.2554	8.80184	9.35258	9.84193	10.2245	9.4458	9.41031	9.49211	10.1784	10.6978	9.48527	11.2884	10.8983
202120_x_at	9.86555	9.53794	10.0002	10.3345	9.92057	9.86555	9.95569	9.67453	9.81564	10.2459	10.1801	10.2931	9.80451	10.4183	10.1319	9.66048
202121_s_at	10.424	10.0766	10.022	10.8385	9.7185	10.0933	9.68252	9.64469	10.0944	9.90251	9.61719	10.9911	10.0251	7.87652	10.0359	9.73288
202122_s_at	10.0253	9.90094	9.08294	8.68185	9.12117	9.29235	9.558	9.55673	8.99175	9.69505	8.54069	7.8893	7.58098	9.42655	8.62904	7.13874
202123_s_at	7.36549	8.73294	7.59146	7.48164	8.26838	7.49392	8.22186	7.88664	7.28128	7.71367	7.33946	7.78048	8.1713	8.44027	7.74419	8.60923
202124_s_at	7.58926	6.78215	6.28521	7.17223	7.20999	6.12851	8.00351	8.02406	6.89974	7.51614	7.193	6.88471	6.28401	7.24801	6.81446	6.81862
202125_s_at	8.17059	7.66552	7.12958	7.27708	8.07363	7.0145	8.13596	8.51398	7.71195	7.67511	8.05619	7.9197	7.72099	8.1858	7.79474	6.73875
202126_at	8.71616	8.31569	7.91559	8.64916	8.12198	8.00646	8.31482	8.332	8.20776	8.45727	8.16768	8.24269	8.51142	8.24041	8.37497	8.75733
202127_at	6.87964	7.4185	6.25328	6.84097	6.96215	6.32284	6.62172	7.58071	6.78221	6.2143	6.69729	6.79373	5.91288	6.78097	7.02545	6.78022
202128_at	7.84804	8.27943	7.29294	7.51367	7.68788	7.51139	7.42469	7.22738	8.06412	7.50695	7.92509	7.07538	7.58897	6.57315	7.66774	7.05381
202129_s_at	8.74313	8.35725	9.87971	8.18054	9.5911	9.80684	10.251	8.83802	10.1686	10.0959	9.37836	8.06624	7.77674	8.16385	7.92723	7.15224
202130_at	9.67979	9.59367	10.5796	8.75557	10.4057	10.5446	11.2074	10.1025	10.7958	10.6268	10.017	9.25763	8.73665	9.10914	9.14398	8.67596
202131_s_at	8.25956	7.66181	9.24834	7.53626	8.95625	9.26058	9.74235	8.57991	9.16857	9.40847	8.68785	7.74849	7.79073	7.7813	7.19603	7.0368
202132_at	9.65182	7.72443	7.08548	5.36626	7.48616	7.31902	7.35888	7.24357	7.24357	7.16863	7.73124	6.12573	5.9211	8.223	5.59127	5.73104
202133_at	10.7929	9.24696	8.25283	4.85225	8.90549	8.48662	8.89949	8.56964	8.37394	8.24686	9.1702	6.69445	6.24992	9.46932	4.76729	6.2513
202134_s_at	8.16656	6.71206	6.09545	5.26015	6.39676	6.23787	6.84087	5.99964	6.02432	6.42901	7.03532	4.98576	4.96468	6.62938	4.82085	5.57829
202135_s_at	7.23286	7.48939	7.52841	8.17814	7.4404	7.3248	7.44059	8.32693	7.7048	7.2505	7.30822	8.45641	8.30881	7.54354	8.40776	7.93752
202136_at	8.86322	10.2094	8.68512	9.79039	9.17924	8.91241	9.48595	9.73346	9.46062	9.32134	9.38587	10.1218	9.80584	9.55262	10.2009	9.99909
202137_s_at	6.09708	6.81821	5.63922	6.92499	6.3337	6.15184	6.52188	6.69188	6.38137	6.41109	6.39431	7.11611	6.87522	6.74286	7.35864	6.55607
202138_x_at	9.52036	9.72157	9.47163	10.5822	9.87455	8.81413	9.49209	8.94763	9.43428	10.37	9.84112	10.7873	9.27727	9.72544	9.58331	9.47135
202139_at	8.71974	9.17645	8.62917	8.3922	8.60591	8.4702	8.21016	9.92	8.63548	8.40976	9.13526	9.2673	8.92384	9.29005	9.51695	8.31368
202140_s_at	7.35276	7.65193	7.50327	7.9692	7.68403	7.62794	6.91105	7.54613	8.12945	7.51542	8.32058	7.30774	8.38072	7.32511	7.82099	7.70871
202141_s_at	10.5894	10.0188	9.996	10.4676	9.95501	9.5875	10.4544	10.674	9.48634	10.2663	10.2689	10.2007	10.3105	10.3616	10.2798	9.44742
202142_at	9.60301	8.837	8.90092	9.38464	8.89076	8.55141	9.24593	9.69519	8.37788	9.22694	9.35851	9.14809	9.43068	9.1896	9.2657	8.54029
202143_s_at	10.128	9.38241	9.39417	9.71019	9.40434	8.97875	9.43809	9.99279	8.83899	9.71427	9.48186	9.62981	9.67211	9.74025	9.57205	8.40724
202144_s_at	10.1674	10.056	8.61621	10.6295	9.30769	8.43367	8.28661	10.5734	9.4033	8.80312	10.5159	10.7972	10.7814	10.7856	10.2594	10.1456
202145_at	7.34928	8.94869	8.99362	6.99963	9.47414	9.1381	8.8822	8.74378	8.93648	8.12294	8.60519	5.29308	8.408	8.21815	8.67564	7.55422
202146_at	9.50029	8.58048	9.27883	8.36076	8.25648	9.10805	7.95881	7.08604	8.03893	8.28053	9.12647	8.76351	9.67955	9.8563	8.21091	9.5047
202147_s_at	8.99454	7.99145	8.7442	7.78451	7.85379	8.63159	7.41627	6.53881	7.84833	7.61768	8.59329	8.20792	8.79656	9.45673	7.65345	8.96941
202148_s_at	8.12724	8.64814	7.23269	10.0825	7.20075	7.36883	7.24712	7.87012	7.58111	7.56596	7.88507	9.12677	9.91451	8.486	9.53459	8.632
202149_at	7.17211	3.89058	6.89407	5.86942	9.67906	8.0367	10.1881	8.69488	8.26006	8.48097	7.69031	5.51435	9.72928	4.10974	7.65698	9.16579
202150_s_at	5.85376	4.62583	5.69775	5.66645	7.87087	6.80458	8.07364	7.0215	6.8143	6.84481	6.18961	5.36832	7.26644	5.13793	6.58797	7.38918
202151_s_at	7.71804	7.84721	8.14574	7.92193	8.75069	8.09583	7.9565	8.66594	8.04803	8.32123	7.74639	8.48551	8.357	8.59818	7.82381	7.85962
202152_x_at	7.40422	7.75144	7.59538	7.88786	7.40743	7.66999	7.38847	7.67157	7.80704	7.4349	7.72156	8.23184	8.21865	7.69968	7.92472	8.5964
202153_s_at	8.913	8.60299	8.26278	8.42642	8.35155	7.96977	7.71095	8.37875	7.90326	8.30454	8.16362	8.77595	8.78324	8.56552	7.9626	8.69481
202154_x_at	10.227	10.2031	10.1996	9.78383	10.6164	10.0801	11.2613	10.3884	10.0733	11.1475	10.5828	10.3799	9.74275	10.5088	9.4688	10.1672
202155_s_at	6.25124	6.45905	6.66465	6.18609	7.25841	6.42621	6.84426	7.06296	6.54978	6.55345	6.52741	6.06816	6.65255	6.96517	5.8197	6.85293
202156_s_at	3.48433	6.02516	3.90361	3.47148	4.52313	4.00737	5.6738	3.62682	4.60337	6.52591	4.34883	3.50085	3.58377	3.42654	3.42495	3.62123
202157_s_at	3.88269	9.04084	6.48782	4.05514	7.58479	5.59425	8.90433	5.88539	7.27132	9.46265	7.16843	4.16851	3.96074	4.26727	4.16978	7.39456
202158_s_at	3.39845	6.78875	3.88959	3.38941	4.78794	3.84789	6.51723	3.91469	4.64252	7.33929	4.67012	3.49438	3.60781	3.46882	3.37401	3.85698
202159_at	8.48294	7.2393	7.68542	8.7576	7.91499	7.49314	7.33389	7.57121	7.39944	7.75102	8.63767	8.32456	7.90542	7.94248	8.20164	8.16939
202160_at	8.09608	8.30472	8.26228	7.82129	8.1763	8.19742	8.24199	8.81517	7.9942	8.22145	8.29441	7.90346	7.83275	9.22277	8.15423	8.23683
202161_at	7.78726	6.79774	6.26184	7.42628	6.57689	5.91907	6.67513	6.4852	5.89074	6.85943	7.46031	6.92513	7.57887	7.06036	6.41051	8.29615
202162_s_at	7.9066	7.75038	8.51055	8.09576	8.51549	8.48416	8.56027	8.80892	8.5338	8.55194	8.84585	8.27183	8.41452	8.40721	8.26386	8.08528
202163_s_at	7.63474	7.46882	8.62851	7.94377	8.4848	8.57928	8.58946	8.96274	8.26105	8.27161	8.48037	8.21642	8.61552	8.17304	8.35832	8.45985
202164_s_at	7.84842	7.93583	8.75312	8.21361	8.92524	8.84006	8.96591	9.29327	8.82915	8.47419	8.71022	8.46567	8.92596	8.60997	8.7549	8.83655
202165_at	8.00777	8.05806	7.55756	7.80126	6.96534	7.58716	7.38442	7.37529	6.73834	7.06636	7.52343	6.68832	7.69656	7.95437	8.12782	6.76045
202166_s_at	9.1744	8.39293	8.19177	8.7349	7.55107	8.31481	8.57242	7.55948	7.11801	8.38658	8.21892	7.87153	7.492	8.64708	8.71449	7.64125
202167_s_at	7.57415	7.87804	7.41233	7.41589	7.59635	7.78534	7.18628	7.74131	7.56184	7.68733	7.56153	7.2473	7.99551	7.72251	7.28141	7.65673
202168_at	9.95241	10.1297	10.3747	10.9474	10.3707	10.1356	10.5696	10.2879	10.2786	10.8641	10.7073	10.6033	10.7107	10.7721	9.9431	9.98799
202169_s_at	9.67637	9.73177	9.25363	9.74052	8.8169	9.07671	9.42354	9.30248	8.7749	9.36097	9.31947	9.74501	9.90048	9.67946	9.73278	9.7032
202170_s_at	9.55423	9.5529	8.97261	9.28319	8.35178	8.59269	8.87923	8.99983	8.39699	9.29164	9.00239	9.20952	9.20557	9.33469	9.09747	8.62789
202171_at	9.92643	9.27372	8.61821	7.78385	8.8564	8.45199	8.79869	9.1259	8.58522	8.86741	8.77276	8.52269	8.56459	9.06909	8.33902	8.4115
202172_at	8.79021	8.65519	7.51315	6.73123	7.93373	7.04	7.53731	8.36049	7.70784	7.48311	7.48938	7.85328	7.96674	8.16252	7.69063	7.46585
202173_s_at	8.88269	7.98603	7.57097	6.62642	7.64797	7.33939	8.11914	8.19026	7.50867	7.78509	7.48697	7.24978	7.58966	7.63197	7.34073	7.49146
202174_s_at	8.60179	9.7117	8.69093	8.66344	8.58598	8.45048	8.59976	8.84974	8.58488	8.97488	9.00012	9.27861	7.98059	9.32783	7.70245	8.145
202175_at	7.27433	7.07856	7.01077	7.07271	7.201	7.06248	8.05186	6.2569	7.11591	7.0841	6.84392	6.52842	6.71989	6.48256	7.06248	7.1068
202176_at	7.83733	7.21864	7.59451	7.47022	7.36918	7.44364	7.67328	7.54802	7.51864	7.77275	7.52043	6.82151	7.59031	7.33502	7.92332	7.34378
202177_at	6.34871	8.08418	8.667	5.54424	8.82853	8.21819	10.0746	7.28066	7.75128	9.50717	8.03283	4.80467	4.75678	7.40308	4.41679	4.55088
202178_at	8.49748	8.46308	8.04458	8.31865	8.35886	8.06268	8.43067	8.22123	8.35682	8.63598	7.6871	7.38419	8.2599	5.17709	7.89781	7.04645
202179_at	6.99804	7.51404	7.83534	7.93303	7.60021	6.69904	7.00858	8.01374	6.85656	7.64192	8.00556	8.37252	8.99467	8.34274	8.53528	8.28186
202180_s_at	7.98084	9.12226	8.67907	6.38227	9.04535	9.06097	9.17963	8.06508	9.53121	8.78181	8.59532	8.27172	5.23745	8.63012	5.48795	6.53225
202181_at	6.79973	8.06317	8.85109	7.33999	9.39124	9.52153	8.65949	7.65186	9.7965	7.84775	8.1786	6.69762	6.70517	7.17799	8.01432	7.35032
202182_at	6.06947	8.15058	6.84834	8.35426	7.0696	6.75995	6.79465	7.85219	7.06364	6.94243	7.31442	8.20291	7.65365	7.60257	7.80497	7.97708
202183_s_at	7.08152	7.81881	7.49381	8.56462	7.23778	6.46311	6.61513	8.50483	6.95689	7.60605	7.90354	8.23899	9.26576	7.86385	7.74184	9.70784
202184_s_at	8.70256	8.39028	8.00419	8.45429	7.84776	7.71769	7.86823	8.44689	6.76312	7.88485	7.187	9.49926	8.19607	7.92568	8.26801	7.70968
202185_at	8.60715	7.90264	8.09103	7.93009	8.62422	7.95012	7.87406	7.96465	8.21997	7.92619	9.01096	9.32692	8.00825	9.14931	7.89842	8.82969
202186_x_at	4.79362	4.67107	4.42172	4.95778	4.05718	4.57463	4.44269	4.29963	4.31036	4.31916	4.33229	4.95011	4.54681	4.35529	4.9368	4.5692
202187_s_at	8.7924	8.80576	8.42472	7.94828	6.93076	8.19238	7.48341	7.98697	7.12309	7.81587	6.6551	8.14246	6.81499	7.18449	8.05147	6.35212
202188_at	8.89798	8.84116	9.0069	11.3315	8.8888	8.355	8.88557	9.39493	8.39486	9.30894	9.23105	8.70829	8.90846	9.10954	9.30076	9.10331
202189_x_at	10.4568	10.5253	10.535	10.4153	10.448	10.4772	10.3708	10.602	10.4662	10.5955	10.2636	10.6172	10.3866	11.0588	10.2131	10.6791
202190_at	7.59174	7.73447	8.1714	7.52636	7.8274	7.76061	7.52463	7.88525	8.83046	7.83768	8.95522	7.04958	7.40425	7.39872	7.72119	7.01619
202191_s_at	3.93302	4.41619	4.26334	4.04275	4.30559	4.05175	3.66291	4.01303	6.4425	3.51601	4.42778	4.03154	4.16027	4.18879	4.07977	4.30757
202192_s_at	4.73753	5.06768	4.48586	4.89187	4.97101	4.87028	4.92872	4.81571	6.42637	4.51361	4.99879	5.05713	5.08608	5.04869	4.85621	5.42282
202193_at	6.13853	5.66152	8.94635	8.23771	9.26716	9.25526	8.39233	8.66041	9.46021	7.38904	8.94936	8.45814	7.53937	7.14113	9.45547	7.19667
202194_at	10.081	10.1528	10.2793	10.6574	9.71614	9.91283	10.233	9.75873	9.42602	10.5203	9.80746	10.1871	9.98321	10.2833	10.6481	10.0008
202195_s_at	8.29915	7.60604	7.94828	8.39344	7.66	7.78037	8.21646	7.72373	7.05237	8.52331	7.84281	7.83052	7.46877	7.93234	8.4109	6.98408
202196_s_at	3.41905	4.11903	6.96736	3.39097	8.30916	7.83956	7.41719	4.45323	6.03309	7.03237	8.05593	3.59956	3.38772	7.8683	3.06523	3.57623
202197_at	6.27747	6.23204	6.89996	6.64865	6.85033	7.08711	6.25785	7.08886	7.26203	5.90566	6.64358	6.39713	7.1624	6.59276	7.10676	7.18325
202198_s_at	4.38314	4.4787	4.83083	5.0218	4.93138	4.81238	4.8053	4.74091	5.12055	4.5899	4.83429	4.44684	4.78657	4.60725	4.85621	5.00289
202199_s_at	7.92247	7.43115	7.38137	7.62354	6.46429	7.15915	7.80327	7.05442	6.8119	7.60709	7.21344	7.53696	7.57931	7.5664	7.53373	7.07629
202200_s_at	10.0077	9.46397	9.49855	9.39631	8.73267	9.36162	9.55814	9.13569	8.86495	9.2476	9.17482	9.67224	9.61156	9.63448	9.61345	9.12211
202201_at	9.06751	10.3469	9.47916	10.796	8.72558	9.22037	8.3863	8.84286	9.43029	8.92193	8.89444	9.20633	7.23404	8.54345	9.81311	6.88795
202202_s_at	3.87629	3.32037	3.5665	3.29281	6.1923	4.60769	7.07798	3.34979	3.73647	7.39399	3.81575	3.53739	3.41195	8.15462	3.57674	3.59181
202203_s_at	4.1912	7.30895	5.20166	5.27909	3.70995	6.21326	5.27638	6.46666	4.6177	4.71546	4.03452	7.09217	3.67117	4.10546	6.90332	4.30417
202204_s_at	6.58429	8.07838	6.9834	7.17795	6.05354	7.29967	6.95179	7.82598	6.94664	6.73375	6.81073	7.17222	6.5924	6.86737	7.72756	6.87354
202205_at	7.03115	7.09373	7.20446	6.45686	7.07552	7.16446	8.04987	7.24938	7.2909	7.25536	7.31997	6.22893	5.91181	6.95927	6.44056	6.12773
202206_at	7.39069	5.95341	7.08394	4.94035	8.91889	6.51638	7.79478	6.92563	5.76905	7.26172	6.60387	4.44542	5.20182	5.0893	5.12595	5.05972
202207_at	8.18878	6.55461	7.92753	5.086	9.83328	7.32593	8.36271	7.04444	6.38814	8.18303	7.32979	4.27817	5.74023	6.0407	4.7945	4.65321
202208_s_at	7.54982	6.56481	7.36087	6.20343	8.35348	6.56907	7.66803	6.86648	6.61733	7.27865	7.26274	6.08158	6.17205	6.06797	5.95627	6.07176
202209_at	11.4928	10.3764	10.0213	11.1177	10.3811	9.65347	10.6816	10.6	10.5013	11.1788	11.0518	11.2949	11.4192	11.1745	10.6224	11.1635
202210_x_at	6.15123	6.66747	6.54308	6.7101	6.61474	6.61474	6.36641	6.46684	6.85502	6.37384	6.72901	6.78461	6.90679	6.64505	6.51298	6.9539
202211_at	7.96484	7.40979	7.71452	9.56728	8.70766	8.56165	8.28139	8.59135	9.09849	7.8267	8.98345	8.38044	9.27522	8.01847	9.97234	9.02858
202212_at	7.88513	7.73373	7.44828	8.51044	7.2554	7.36753	7.22781	7.9272	7.55232	7.27304	7.96996	8.16223	8.09359	8.32264	8.13623	7.96381
202213_s_at	9.57278	8.58765	8.23589	9.36354	9.41602	8.39489	10.2061	8.45712	8.12451	9.7161	8.62518	8.34134	7.94987	9.60902	10.7214	8.1712
202214_s_at	9.91936	8.93503	8.50175	9.6282	9.65471	8.64624	10.5342	8.77603	8.55987	9.94249	9.12369	9.09547	8.52453	9.91568	11.0492	8.96717
202215_s_at	6.69986	5.98667	7.2656	6.99038	6.85857	7.0142	7.09691	7.53534	7.03118	7.03005	6.96556	6.42805	6.55005	7.01652	7.37843	6.65615
202216_x_at	7.37472	6.86785	7.61596	7.64245	7.20297	7.37479	7.39074	7.91033	7.19277	7.66323	7.14088	7.05628	7.2066	7.74446	7.3914	7.09009
202217_at	9.86637	10.2898	9.20472	10.8404	8.84011	9.05931	8.98731	10.4492	9.32729	8.91262	9.39256	10.6186	11.3531	9.44758	10.3852	10.0009
202218_s_at	7.80945	8.16693	6.60011	8.76119	7.38117	6.65166	7.12739	7.67314	6.53135	7.33369	7.43208	7.09224	7.04219	7.72868	6.38616	8.75489
202219_at	7.22218	5.20806	6.41556	7.95912	5.91263	6.90974	5.52958	7.32005	7.10453	5.0984	6.09953	7.38258	8.14685	7.3206	8.65129	7.71947
202220_at	9.3257	9.3691	9.40011	8.13789	8.91214	8.92176	9.11268	9.25705	9.11856	9.06324	8.96765	8.63734	8.39044	8.6011	7.94932	8.62436
202221_s_at	5.82825	6.03824	5.29951	5.71296	5.76724	6.09781	5.37218	6.85901	5.82176	4.86506	5.88528	6.3757	6.70196	5.94103	6.49997	7.05574
202222_s_at	4.99099	5.18534	5.17215	5.72566	4.97056	5.39304	5.45657	5.19341	5.07915	5.04191	5.26614	5.31554	5.2185	5.04882	5.50315	5.20801
202223_at	9.57738	9.37975	9.31546	9.87158	9.12926	8.95765	9.93663	9.30694	8.71576	9.83372	8.99009	10.0473	9.28599	9.73553	9.8334	9.38221
202224_at	8.08325	8.73098	8.44718	8.34814	8.21732	8.4376	8.78943	8.74711	8.40873	8.6686	8.38095	8.10965	8.67977	8.41797	8.21694	8.90471
202225_at	8.46069	8.89635	8.90378	8.59112	8.74263	8.79613	9.24346	9.21472	8.73076	8.96477	8.76105	8.45178	9.17587	8.75927	8.68028	9.12327
202226_s_at	8.66212	9.31881	9.09889	8.70775	8.7861	9.2585	9.36337	9.23872	9.10783	9.34196	9.17736	8.73602	9.39227	9.0949	8.85022	9.29441
202227_s_at	8.63899	9.33442	9.44826	9.011	9.24641	8.89905	8.7189	10.1507	9.13832	8.90346	9.0581	9.10251	9.83447	9.65633	8.82155	9.61173
202228_s_at	10.8633	11.1849	10.8616	9.67567	11.3263	11.0431	11.1025	11.5092	11.8414	10.8538	11.7785	10.0107	11.2114	10.9682	10.4671	10.9176
202229_s_at	5.04539	5.277	4.94695	5.45711	5.08182	5.35599	5.19065	5.22909	5.277	5.22836	5.21782	5.24408	5.08925	5.19539	4.93727	5.61477
202230_s_at	9.00859	8.25709	8.79932	9.29995	9.39688	8.66521	8.56003	9.00886	8.2134	8.42395	9.04057	9.30892	9.78283	8.82951	8.92028	10.3913
202231_at	10.8205	10.1678	10.9845	11.0953	10.4615	10.5699	10.4885	10.5497	10.3609	10.7129	10.7758	10.7596	10.6596	10.7507	10.4516	10.5776
202232_s_at	10.6236	9.90569	10.7378	10.9588	10.0798	10.2946	10.3617	10.2869	10.0519	10.6218	10.507	10.6052	10.5772	10.5479	10.0864	10.2106
202233_s_at	12.2533	12.1494	11.9354	12.7514	11.5081	11.8109	11.6412	11.9817	11.4201	11.7665	11.5698	12.5901	12.6535	11.9212	12.3501	12.511
202234_s_at	7.26009	6.73153	7.91624	5.26513	6.44076	7.65919	7.72736	7.87071	5.73398	7.73157	7.43248	5.99042	6.2171	7.58852	4.56947	5.40472
202235_at	6.13169	5.81261	7.01459	5.53702	5.94484	6.48708	6.82431	7.00353	5.42429	6.9798	7.08116	5.38801	5.36996	6.4953	5.16255	5.14362
202236_s_at	9.27463	9.11128	9.76666	8.93286	8.89675	9.54052	10.0136	9.76607	8.28703	10.1448	9.64325	8.34106	7.98884	9.78779	7.09612	8.46111
202237_at	8.30874	12.2395	8.36533	5.2617	10.1521	4.29008	10.0824	11.2698	9.28771	9.41028	10.4811	4.18626	4.51618	11.5421	5.19467	4.94328
202238_s_at	7.73473	11.9442	7.62054	5.21609	9.52859	4.59763	9.56843	10.5251	8.56476	8.90183	9.55214	4.60359	4.87023	11.0719	5.16164	4.90384
202239_at	10.0113	9.27617	9.09492	8.29142	9.62092	9.38656	9.28837	9.20096	9.41273	9.25658	9.35428	8.5675	6.87224	8.68585	7.81898	6.94826
202240_at	8.52542	7.71921	8.14865	7.98323	7.86939	6.97733	7.68469	8.85631	7.06115	8.58485	8.39742	8.20402	7.61849	9.47066	7.44853	8.77561
202241_at	10.3646	8.65728	8.04227	7.73382	8.21017	8.54655	9.5569	8.18523	9.93216	7.81255	7.40923	9.73075	11.4037	8.03903	9.29907	10.913
202242_at	3.57319	6.4751	3.65001	3.97525	3.59841	3.65936	3.57194	3.93335	3.71566	3.53164	3.69931	4.07148	4.69296	3.81547	3.52701	4.60702
202243_s_at	11.4863	12.2041	10.3937	11.5743	11.1817	11.018	11.1336	11.1882	11.088	11.3107	11.4014	11.998	11.7102	11.9374	11.5209	11.6621
202244_at	11.6247	12.0451	10.5641	11.6892	11.257	11.1531	11.1769	11.273	11.0763	11.4696	11.4958	11.926	11.7881	11.8916	11.5846	11.7066
202245_at	8.57352	8.42824	7.91344	8.56662	8.33848	8.18733	9.14794	9.55164	7.93099	9.34755	8.56996	9.00787	9.33687	9.07537	9.46399	8.9742
202246_s_at	10.247	10.148	9.98915	10.7343	10.2176	9.47184	9.16401	10.1962	9.4052	9.98742	10.2176	11.4928	11.0174	11.154	10.4146	10.6421
202247_s_at	5.97465	6.0439	5.32146	5.9638	4.88889	5.43165	5.4325	6.71438	5.33466	5.59549	5.58458	5.9617	6.3533	6.42182	5.71559	6.61902
202248_at	6.16816	6.43525	6.24527	6.3543	5.92929	5.81162	5.96437	6.5282	6.26304	5.77812	6.33847	6.37197	6.02198	6.53964	6.40118	5.93385
202249_s_at	6.27554	6.89884	5.3053	6.83204	6.14379	5.9662	6.04786	6.21287	5.97449	5.97245	5.65385	6.23302	5.91818	5.83838	6.48794	6.47187
202250_s_at	6.32107	7.16364	4.81811	6.49158	5.89323	5.77311	5.60014	6.95967	5.96935	5.38032	5.42625	6.90234	6.25646	6.28385	6.85632	6.09537
202251_at	7.70044	7.94258	6.86068	7.51888	7.06985	6.74767	7.40448	7.56065	6.96905	7.74173	7.38256	7.76784	7.70794	7.88555	6.4965	8.00434
202252_at	11.3866	12.1743	10.1946	11.0423	10.3562	10.5025	10.6023	11.1527	10.8826	10.4833	11.0613	12.0817	10.3576	11.3856	11.2901	10.4924
202253_s_at	7.04618	7.13833	6.80312	6.84359	6.57692	6.92144	7.27104	7.14815	7.25026	6.74398	6.02513	6.48595	5.848	6.61298	6.91875	6.57205
202254_at	6.99005	6.54885	5.43007	3.91438	5.7949	5.72042	4.44443	5.62813	5.93084	4.25446	5.83697	5.98921	4.86511	4.7734	6.71631	5.15629
202255_s_at	8.08908	7.0591	7.09074	6.25914	6.99087	7.16391	6.72346	7.20433	7.4782	6.66851	7.86902	6.59363	6.45314	5.88881	7.15726	7.08277
202256_at	7.18394	7.57089	7.45091	7.36232	7.52992	7.44973	7.42237	8.10074	7.52336	7.71258	7.52375	7.57621	6.61336	7.95836	7.22699	7.40066
202257_s_at	7.80905	8.28965	8.439	7.98936	8.51414	8.43438	8.64459	7.77291	8.15862	8.5934	8.16194	7.59915	7.11947	8.17041	7.69109	7.08577
202258_s_at	9.43757	9.63755	9.45666	8.93163	9.48663	9.50579	8.91177	9.62264	9.24966	8.87864	8.75272	9.65429	9.37492	8.56679	9.10319	8.43356
202259_s_at	7.14794	7.92634	7.12489	6.17108	6.61447	6.62938	5.17881	6.18165	5.75493	5.8469	5.4252	7.90404	7.59987	5.83838	7.13255	6.55483
202260_s_at	8.20341	8.91756	7.67026	7.45175	7.83219	7.8301	8.38578	8.2654	6.58731	8.20687	7.42487	6.96522	8.89955	9.38635	6.44349	8.7581
202261_at	8.66812	9.43682	7.91531	8.5557	8.24694	8.41712	8.35002	8.85243	8.40832	8.34991	8.02528	9.12322	8.81792	8.66434	8.73314	8.24089
202262_x_at	8.52799	7.77694	8.27555	7.74435	7.98847	7.67221	8.12773	6.8376	7.42339	7.9981	7.87418	8.7235	7.83488	7.67682	6.7454	7.59429
202263_at	8.81811	8.68269	10.3545	9.3002	8.90369	10.787	8.79347	8.8723	9.39026	8.38121	8.52361	8.99452	8.21655	8.09329	9.14614	7.94943
202264_s_at	7.9486	7.86572	7.93267	8.3192	7.96661	7.59371	7.7401	7.8783	7.79087	8.18603	8.47244	8.78993	8.91241	8.52876	8.16401	8.5465
202265_at	10.127	10.5913	7.59411	8.76247	7.50865	7.74291	9.00937	8.29454	7.68979	8.88964	8.43686	8.81599	8.81727	9.26437	8.72502	9.06399
202266_at	9.82691	9.82943	9.44139	9.15951	9.29173	9.13293	9.57828	9.26584	8.9106	9.50367	9.17432	9.72738	11.3108	9.35704	9.95095	10.7
202267_at	7.96193	6.7213	11.5114	4.31334	10.4353	11.2223	11.2774	8.39339	9.7321	10.6788	9.77723	3.91764	5.36665	4.35324	6.10122	4.79611
202268_s_at	10.32	10.6216	10.4917	11.0008	10.0797	10.2316	9.95585	10.4814	10.0026	10.3079	10.4787	11.1353	10.6753	10.5251	10.7684	10.4174
202269_x_at	4.9947	5.06262	9.14128	4.57624	10.4107	9.53146	9.37856	5.94069	10.2117	8.28178	9.07338	3.81683	3.77577	8.07755	3.9439	3.96159
202270_at	4.40362	4.77555	9.1156	4.68829	10.2855	9.55764	9.60381	5.22727	9.31066	8.11414	9.15875	4.19825	4.45286	8.40441	4.07433	4.45968
202271_at	9.49293	8.91873	8.82904	9.93122	8.70276	9.01692	8.96273	8.85182	7.74449	8.40377	6.82656	8.87893	9.44081	8.51048	9.64777	8.40133
202272_s_at	9.52553	8.8433	8.77517	10.6895	8.75053	8.56032	8.7404	8.31957	7.43417	8.84526	7.48514	9.2842	9.45752	8.9542	9.78283	8.78503
202273_at	4.90197	4.52203	4.76002	5.1193	4.8475	4.75355	4.6653	4.78911	4.95178	4.6437	4.85508	4.99669	4.8475	6.69669	4.57031	5.08436
202274_at	6.33033	5.05064	5.3856	5.33535	5.81955	5.36995	5.2977	5.26032	5.52745	5.07683	7.87686	5.12868	5.05742	5.40958	5.29207	7.63467
202275_at	9.0278	10.7764	7.3216	7.57657	7.74303	7.13763	8.78896	8.06096	7.42564	8.23372	7.68689	6.40694	5.86971	8.64807	9.3007	5.27922
202276_at	10.9632	10.7788	10.1933	10.57	10.3497	10.3368	10.1797	10.1744	10.2452	11.1465	10.5128	10.8365	10.4716	10.864	10.8297	10.6604
202277_at	9.79533	10.4496	10.623	9.73487	11.3779	10.437	10.978	10.8603	10.5171	10.5749	10.4909	9.88429	9.60277	10.6443	10.133	9.02393
202278_s_at	7.94676	8.70931	8.83919	8.0349	9.77285	8.59499	9.10929	8.8451	8.96354	8.88516	8.77694	8.22759	7.63683	8.9645	8.60511	6.84449
202279_at	10.193	9.96148	9.07146	10.3777	8.52436	9.15439	9.09133	9.63269	9.34564	9.61516	9.94886	10.7263	10.249	10.3212	10.1439	9.79978
202280_at	3.47796	3.34479	3.27424	3.51144	3.15806	3.32605	3.48429	3.33027	3.41952	3.30764	3.89037	3.23691	3.42824	3.42531	3.36827	3.71082
202281_at	6.33033	6.90798	6.64183	6.95807	6.63987	7.01338	7.11643	6.38895	6.95978	6.77391	6.55902	6.88129	6.57812	6.66316	6.78831	6.90315
202282_at	10.1949	9.48763	9.39362	10.6988	9.45259	9.17963	9.14834	9.68073	9.3954	9.59486	10.0419	10.7364	9.15068	10.4077	10.2338	9.13344
202283_at	4.03317	4.35595	4.45504	3.96683	5.9492	4.94559	4.32834	4.91229	5.08071	4.38523	4.52286	4.03839	3.98417	7.30387	4.07641	4.86039
202284_s_at	6.88225	9.36066	11.6078	10.011	11.379	11.6048	11.8812	8.73343	11.1985	10.974	10.5982	8.75921	8.75679	9.2139	9.22752	6.94326
202285_s_at	4.81871	5.11201	5.34924	4.99421	4.92329	5.15768	4.85279	4.71962	5.79466	5.03595	5.28652	5.01463	4.5913	4.71979	4.59443	4.8478
202286_s_at	9.70619	11.3214	13.3016	6.925	13.468	13.5182	13.3858	12.7185	13.3619	13.0153	13.0482	4.79736	8.82435	3.71551	12.0752	8.70514
202287_s_at	4.02244	4.20397	4.47764	4.08911	4.49096	4.57856	4.72515	4.3151	4.8498	4.51695	4.70747	4.31588	4.20582	4.11069	4.42521	4.43796
202288_at	5.9227	6.02054	6.11404	6.4253	6.11239	6.0605	5.85746	5.66178	5.88789	5.85815	5.67432	6.01128	6.08119	5.88133	7.19787	5.85915
202289_s_at	8.49601	9.22982	9.15876	8.77326	8.54665	9.62057	8.08278	9.60344	9.98741	7.29969	7.97602	8.50201	7.27978	7.45182	8.44222	7.42829
202290_at	9.70619	9.49047	9.12231	9.82594	9.14089	9.12556	8.96245	8.60037	9.06427	9.80718	9.19484	10.0123	9.24536	9.86758	8.89203	8.83969
202291_s_at	3.89286	3.79991	3.96612	3.74606	5.5761	3.99937	10.0403	9.30931	3.86571	12.0911	7.28863	4.16557	9.61691	6.40619	7.44122	5.84185
202292_x_at	8.32738	8.52505	8.32196	8.21334	8.46693	8.60603	8.84092	8.34478	8.67001	8.49387	8.31522	8.09934	8.40868	8.11817	8.42741	8.43281
202293_at	7.45025	7.90504	7.79058	6.9947	7.63056	7.83683	7.69827	8.26206	7.73641	7.85391	7.82155	8.60341	7.72029	9.25525	7.58457	7.83098
202294_at	6.97852	7.33827	7.46673	6.45648	7.16565	7.20607	6.90561	7.58131	7.50468	7.0504	7.14664	8.55464	7.52564	8.8651	6.93717	7.22052
202295_s_at	8.52692	9.68115	11.2047	10.1526	12.0498	11.321	10.7213	7.93594	12.3094	10.6095	10.7341	8.52782	9.17019	6.35167	9.34	8.269
202296_s_at	10.8441	9.74915	10.0158	10.6128	9.70853	10.1134	10.3153	9.82101	9.81472	10.365	9.70995	10.2372	10.0831	10.0534	10.1665	9.4576
202297_s_at	10.4977	9.20901	9.76429	10.5058	9.49861	9.90838	9.97882	9.40496	9.28345	10.0674	9.48108	10.0099	9.48294	9.80019	9.97922	9.18922
202298_at	11.61	10.679	10.3683	11.5726	10.6172	10.3961	10.5646	10.8735	10.7639	10.6878	10.795	11.7181	11.0563	10.9797	11.3411	10.6845
202299_s_at	10.6413	10.1191	10.0715	10.913	9.8214	10.0118	9.07551	9.91121	10.0752	10.0464	10.4139	10.8678	11.0203	9.84276	10.8351	10.3396
202300_at	10.4185	9.97904	9.84731	10.6463	9.73808	9.92154	8.89396	9.82349	9.93605	9.88969	10.1966	10.6461	10.6733	9.8584	10.5716	10.2326
202301_s_at	8.19226	8.13791	8.90224	8.49738	8.27401	8.02513	8.51167	8.01001	8.19636	8.63356	8.44679	8.29188	8.96513	7.7681	8.59571	8.89982
202302_s_at	9.60436	9.48161	10.2702	9.92606	9.82755	9.58866	9.96758	9.31595	9.69727	10.0122	9.84457	9.76212	10.2725	9.35553	9.85235	10.4945
202303_x_at	8.33512	9.06737	8.54534	8.08691	8.37406	8.12957	8.40092	8.32052	8.14565	8.53818	8.40551	8.82061	8.4234	8.49985	8.44897	7.62018
202304_at	8.31054	8.66912	8.29102	7.75775	8.24537	7.81612	8.31398	7.30736	7.4014	7.93278	7.97799	8.14592	8.41549	7.80503	8.73966	7.29921
202305_s_at	8.98792	8.2444	8.16812	7.39354	7.83529	8.05129	7.62545	7.4275	8.14361	8.01932	8.15772	7.51592	7.06567	8.61106	7.80748	5.74469
202306_at	11.2791	10.8893	10.4157	10.8441	9.93652	10.1611	10.4943	10.5116	9.88112	10.7994	10.5978	11.1339	10.6643	11.032	10.6947	10.2515
202307_s_at	7.10198	8.0338	9.11362	7.44251	9.51114	9.07283	9.00449	7.49196	8.38697	8.74292	7.96172	6.94068	6.25014	7.63513	7.81091	6.03081
202308_at	6.36037	7.05372	7.79855	8.63852	6.91142	7.20133	6.50213	7.43759	7.12128	6.4223	6.5428	7.88116	6.80521	7.06239	8.69931	7.40994
202309_at	11.1027	10.7886	10.651	10.5962	10.4965	9.74196	10.1073	11.3922	10.2841	10.6278	10.8619	10.6833	9.7268	10.2406	9.99833	9.9301
202310_s_at	6.53134	5.16196	5.40595	4.605	7.31798	5.4059	5.70804	5.40608	5.3352	4.82949	5.1555	4.27437	3.82751	10.4757	3.56538	5.61591
202311_s_at	3.50127	3.38982	3.33098	3.5738	4.68498	3.39139	3.50286	3.52773	3.30094	3.28922	3.28067	3.39802	3.15094	8.3795	3.22774	3.32787
202312_s_at	5.81937	5.99358	5.84579	6.35818	5.84236	5.70088	6.00465	5.91827	6.31498	5.76822	6.00047	5.97796	6.07036	5.97832	5.89391	6.17031
202313_at	8.85364	9.22073	9.91556	10.3768	9.42947	10.1762	9.87771	9.03796	9.75452	9.86826	9.77305	9.75806	3.91443	9.53912	9.91719	7.5179
202314_at	8.8922	8.71944	8.44449	9.27636	7.99357	8.84993	8.73999	9.55218	7.61969	9.0753	8.52761	10.209	9.914	8.21337	9.73153	9.59724
202315_s_at	6.49911	6.3073	7.21886	6.67555	6.77635	7.31118	6.55828	6.52831	7.44736	6.12028	7.20429	6.15184	6.69823	6.18904	6.7061	7.33364
202316_x_at	7.01075	7.12659	6.40809	7.39767	6.88584	6.58065	7.07802	7.44803	6.40699	6.77391	6.32134	7.22622	6.61403	7.34106	6.94034	6.97962
202317_s_at	8.16041	8.25265	7.55368	8.31308	7.85537	8.09188	7.98994	8.71428	7.96891	7.78014	7.74639	8.1691	8.30839	8.43037	7.96562	8.28634
202318_s_at	7.66585	8.08394	8.04027	8.84193	7.9093	7.75868	7.79623	7.73944	8.00334	7.79512	8.25858	8.84984	9.06477	8.28299	8.74124	9.12757
202319_at	4.63597	4.89051	5.3866	5.03216	4.6873	4.69177	4.68958	4.77502	4.89516	4.7636	4.7148	6.30728	7.1252	5.20666	5.79466	6.63664
202320_at	7.02263	7.26322	7.10061	8.08401	6.9044	7.11924	7.28001	7.57775	7.14155	6.79829	7.0352	7.54427	7.20822	7.69982	7.99973	8.35436
202321_at	6.15722	7.10307	6.24537	7.29511	5.80085	6.07908	5.78031	6.63567	3.94182	4.87285	3.56098	7.46916	7.21501	5.06479	7.79085	5.79425
202322_s_at	8.7023	9.73503	9.25475	9.87384	9.03244	9.21717	9.15024	9.1471	7.79107	8.60583	7.13377	9.96083	9.76053	8.56203	10.0739	9.33064
202323_s_at	8.69932	7.60577	7.68188	7.51943	7.20559	7.75038	7.65687	7.32182	6.3488	7.24039	5.8266	7.59771	7.40195	6.91398	7.89538	7.07265
202324_s_at	9.98542	9.13757	9.36472	8.94048	8.94011	9.47224	9.48457	8.68129	8.3332	9.02497	7.82305	9.25193	9.16318	8.67645	9.62425	9.05889
202325_s_at	11.7526	11.3813	11.0448	11.4303	10.7226	10.7678	10.7715	11.4625	10.6522	11.0732	11.1701	11.5054	12.0086	10.8985	11.0082	11.4238
202326_at	7.60311	7.58477	6.58174	6.95606	6.63841	6.20859	6.55395	7.30743	6.3486	6.43086	6.61455	7.56682	6.61619	7.15718	7.06115	6.80074
202327_s_at	4.32501	4.90713	4.57668	5.11516	4.45892	4.53807	4.60059	4.62884	4.72025	4.60249	4.41605	4.90032	4.69008	4.63843	4.53619	4.71283
202328_s_at	6.09099	6.24192	6.01161	6.38796	6.22679	6.20429	6.31308	6.64915	6.38915	6.19261	6.48394	6.45461	6.0181	6.6984	6.56944	6.71311
202329_at	7.78908	7.63167	7.71184	7.83957	8.15071	7.84755	7.76369	8.09883	8.42406	7.54128	8.28063	7.73769	8.7797	8.35798	8.41231	9.08423
202330_s_at	8.74065	8.86812	8.95013	8.71648	8.97199	8.64074	8.31338	9.46137	8.11309	8.76166	9.17105	10.4214	9.7448	9.02417	8.90164	8.75227
202331_at	7.51442	9.2329	8.1609	7.60042	8.12701	8.45524	7.32206	9.10216	8.01877	7.69407	7.48991	8.85919	9.49867	8.11072	8.70438	7.55351
202332_at	7.66026	8.72248	7.61441	7.53031	8.07284	8.21264	7.04321	8.26526	8.1453	6.90089	7.94715	8.27145	8.01178	8.23008	7.44735	8.03029
202333_s_at	8.94631	9.07915	10.057	9.47049	9.72535	10.1183	10.0844	9.69156	9.9351	9.92218	10.3477	9.63074	9.86002	9.59661	9.66014	9.64063
202334_s_at	7.47013	8.17395	9.20074	8.52177	8.81291	8.83501	9.42449	8.55806	8.99095	8.89316	9.37712	8.27473	9.0779	8.60052	8.80976	8.92927
202335_s_at	3.18999	3.35128	3.96004	3.44218	3.7844	3.65765	3.90787	3.32845	4.05805	3.65717	3.84924	3.45452	3.77524	3.52811	3.66252	3.42514
202336_s_at	10.5224	11.3276	9.23647	4.18051	11.1098	10.6314	11.845	11.3367	10.9054	11.5	10.9486	6.55379	5.15026	10.8689	3.38591	4.01755
202337_at	8.37516	9.26256	8.49546	8.51984	8.21092	7.88327	7.87995	8.82922	8.01864	8.43119	8.30848	9.266	8.8776	8.38466	8.51879	8.50093
202338_at	9.57279	8.5974	9.01047	8.90542	8.6172	8.43991	8.27413	9.74708	8.11298	9.57101	9.18389	9.32077	8.81836	10.1289	8.49683	8.5988
202339_at	5.62828	6.14887	6.23895	6.07612	5.89261	5.69403	5.99934	6.10517	5.86737	5.77163	5.79715	6.08619	6.05854	5.86284	5.91729	5.95437
202340_x_at	6.09863	6.883	6.2848	6.44396	5.99167	6.34669	6.20815	6.24993	6.76461	6.07722	6.1071	6.71321	7.2867	6.27461	6.93441	7.34039
202341_s_at	6.52909	4.26336	6.67184	5.55302	8.02453	7.52819	8.28501	6.9419	7.59864	7.65202	6.74349	4.44544	4.79873	6.96786	8.18641	5.39412
202342_s_at	5.64097	3.28131	5.54783	3.7151	7.03422	6.23042	7.59952	6.27308	6.08439	6.79462	5.89163	3.10148	3.59228	5.95897	7.60456	4.68906
202343_x_at	11.2611	10.545	10.9741	11.1473	10.9256	10.8799	10.6455	11.3688	10.9956	10.6995	10.6735	12.0449	11.2695	11.1138	10.9161	11.1955
202344_at	7.27401	6.67168	7.05373	7.17426	6.43086	6.79448	7.28035	7.15061	6.73838	6.69068	6.50192	6.48617	6.65989	6.31494	7.35205	7.19153
202345_s_at	11.4778	9.41854	13.0645	3.9275	12.0554	12.3353	7.27461	7.04323	12.3583	7.85408	7.91329	10.4006	9.76183	10.0521	6.70308	9.62389
202346_at	8.10496	8.80355	8.45692	9.08263	8.20884	8.15162	9.23821	7.77588	7.95148	8.99789	8.81875	8.57929	9.38883	8.35235	9.09036	9.30335
202347_s_at	9.12421	9.96443	9.60092	10.1508	9.52022	9.52612	10.1291	9.1943	9.45196	10.1503	10.0347	9.7429	9.86978	9.4068	9.54344	10.0637
202348_s_at	8.38867	8.85227	8.96043	8.54337	9.55852	8.64875	9.55195	8.5295	8.81915	9.37411	9.08738	8.81793	9.19102	9.60158	8.81923	8.94645
202349_at	7.92177	8.58369	8.32898	8.49039	8.88545	8.14396	8.7338	8.23843	8.10904	8.61541	8.3805	8.21595	9.10085	8.83039	8.47842	9.17319
202350_s_at	8.77584	6.68223	8.74534	4.07318	9.22191	9.68033	9.80327	5.74095	8.82354	9.81788	7.69323	3.96167	5.24801	8.59321	7.54825	3.68884
202351_at	8.57208	9.5102	9.89907	9.50178	11.0233	10.7239	10.713	9.75445	10.3892	9.94436	10.6646	8.98523	8.66906	9.45571	10.0938	9.23493
202352_s_at	10.5435	9.49708	10.0493	10.1455	9.80039	9.6625	10.2389	9.86066	9.59822	10.4795	10.3812	9.42814	9.04896	10.0164	9.7692	8.5932
202353_s_at	9.41508	8.95951	8.32396	8.55878	8.42033	8.36085	8.97461	8.99171	8.38051	8.60168	8.62516	8.71328	8.65086	9.27328	8.9218	8.05912
202354_s_at	8.36075	8.05126	8.17703	8.20167	7.88805	7.88988	8.05566	8.00524	7.65139	7.91246	6.9122	7.46631	6.91817	8.02167	7.63318	6.89793
202355_s_at	8.73824	8.3792	8.64056	8.2758	8.14903	8.18595	8.18323	8.43822	8.18341	8.5422	7.48061	7.98866	7.47558	8.42663	7.87577	7.40229
202356_s_at	8.0142	7.7803	7.61851	7.63344	7.30642	7.21151	7.63061	7.92651	7.18616	8.00285	6.63678	7.07418	6.55337	7.5705	7.35999	6.52197
202357_s_at	4.21589	6.09331	9.0474	4.26837	9.56085	10.7338	5.41124	4.33522	9.52142	5.94341	6.45957	4.24516	4.30158	6.4152	4.26959	4.09732
202358_s_at	7.61932	7.7396	7.73891	8.28637	7.74983	8.00753	7.46421	6.5232	7.72357	6.94557	7.33984	7.32535	7.89616	7.71567	8.20669	7.9237
202359_s_at	7.28232	7.04789	7.10833	7.74621	6.9297	7.47917	6.18917	6.16484	6.69066	5.91734	6.61574	6.75744	7.40173	7.15561	7.84836	7.15076
202360_at	7.60646	8.33103	8.59681	7.84501	8.74911	8.43794	8.41067	8.93907	8.6846	8.59683	8.58776	8.291	9.14985	8.77346	8.56717	9.13719
202361_at	10.2024	8.12664	7.99556	8.7422	7.87758	8.74974	8.12047	7.45797	8.233	8.03404	8.07619	8.12007	8.11651	8.33794	8.53706	8.38447
202362_at	9.50392	9.07559	9.92587	9.55983	9.63813	9.87945	8.9774	9.51479	9.60077	10.0537	10.0265	8.78261	9.59048	10.0587	9.3958	10.1561
202363_at	8.2864	6.09584	7.31004	4.7098	10.3386	7.8837	11.7516	6.86289	8.0564	9.83928	10.068	8.01958	9.31902	10.7796	9.23441	11.1709
202364_at	8.7521	9.36354	9.26378	9.1858	8.4091	10.3132	8.29562	9.43164	9.55691	7.11543	7.9904	9.8911	9.46289	9.26306	10.0009	8.11622
202365_at	8.84317	8.91317	8.25778	9.25547	7.93758	8.31266	8.45325	8.92082	8.2459	8.68859	8.35866	10.177	10.2916	9.16371	9.75235	9.65646
202366_at	6.5872	6.67574	5.94974	7.43553	5.9434	6.31996	6.01389	6.48285	6.11983	6.24994	6.20511	7.11862	6.5774	6.18762	7.17242	6.39982
202367_at	8.48258	8.60348	7.8494	7.43367	8.17769	8.18675	6.94122	7.56909	8.2761	7.597	8.51863	6.81252	8.77746	7.81199	7.17558	7.55396
202368_s_at	6.66054	7.57089	6.63158	5.73095	7.18261	6.60135	7.41211	8.04151	6.63775	8.07646	8.24298	5.4851	5.66018	8.25413	6.58038	5.9298
202369_s_at	7.90066	8.64458	7.81505	6.8385	8.33395	7.79809	8.86743	9.55188	7.79293	9.38053	9.32201	6.43002	6.97252	9.45271	7.72609	7.30618
202370_s_at	9.25093	9.54094	9.82719	8.96994	9.16872	9.4091	9.35151	9.85152	8.93648	9.02569	9.1391	9.30784	8.75299	9.81346	9.55037	8.5792
202371_at	10.3972	9.73796	9.51497	10.4082	9.51964	9.1448	9.84845	10.4461	9.74399	10.0238	9.94728	10.0794	9.3274	10.2725	10.2562	9.11587
202372_at	7.34408	7.72212	7.56967	7.36674	7.2407	7.68443	7.7723	7.79227	6.59162	7.16413	6.56947	7.48491	7.54043	7.70388	7.50663	7.18389
202373_s_at	8.58571	8.71016	8.81549	8.58796	8.3652	8.80569	8.7917	8.7295	7.40859	8.49977	7.66255	8.46486	8.12231	8.90933	8.59891	7.95917
202374_s_at	7.61049	7.56653	7.65735	7.50123	7.37537	7.67625	7.60084	7.40367	6.71755	7.55234	6.69462	7.14585	6.60446	7.80353	7.32187	6.36981
202375_at	6.76871	6.13292	6.39914	7.12679	6.79373	7.05432	6.34648	5.01009	6.53277	6.32185	6.9714	5.5534	5.99362	7.42534	8.58451	5.22513
202376_at	4.37402	5.13322	5.59572	5.09887	9.71984	9.16614	4.41217	5.2195	8.23489	4.3099	7.06661	4.88717	5.19135	4.93842	4.66421	5.4763
202377_at	9.2929	9.66349	9.33733	7.86808	9.38505	9.55504	10.3426	9.34146	9.6246	9.84612	9.41043	8.26218	7.2958	8.72499	8.5892	7.06268
202378_s_at	9.60348	10.3522	9.63945	7.91496	9.68393	9.86776	10.3527	9.97816	10.1708	9.79358	9.56386	8.61641	8.13901	9.02116	8.78889	8.04202
202379_s_at	8.26942	8.00607	7.34531	8.72106	8.19886	7.11469	8.00188	8.78066	8.19182	7.99004	7.44969	8.28716	7.634	8.45764	8.01017	8.37763
202380_s_at	7.70963	7.4032	6.52567	7.79996	7.59423	6.65324	7.14099	8.082	7.49728	7.1926	6.82284	7.55276	6.81858	7.63055	7.51166	7.79271
202381_at	10.4238	11.6724	11.2584	11.6398	11.2521	11.6102	12.044	10.7745	11.2764	11.9926	11.4701	10.4607	11.4305	11.4313	10.9968	11.3718
202382_s_at	8.7912	8.29003	8.5885	8.5802	8.67844	8.16376	8.04537	8.83887	8.28978	8.30296	8.38314	7.57478	8.42091	8.90925	8.06858	7.67234
202383_at	6.96268	6.97626	6.80942	6.94023	6.67934	6.91895	6.56425	6.9419	6.91074	6.59335	6.81847	6.92891	6.72459	6.88276	7.07017	7.02979
202384_s_at	6.63543	6.31733	7.0721	6.4294	6.80633	6.38255	6.11706	6.7576	6.53157	6.79485	7.25004	6.92808	6.51636	7.481	6.29833	7.03361
202385_s_at	6.74962	6.75347	7.14591	6.54305	6.81487	6.50269	6.64939	7.08151	6.35319	6.95061	7.35661	7.02575	6.60825	7.69019	6.22551	7.31121
202386_s_at	7.43168	7.68057	7.56623	7.3803	7.71529	7.96751	7.71756	7.60004	7.81615	6.9714	7.22961	6.7756	6.68822	7.66839	7.31706	6.97443
202387_at	7.28967	9.2137	8.24128	8.01169	8.85826	8.37174	7.98997	8.92276	9.5027	8.06187	8.34888	9.52329	8.88454	8.22283	8.32431	8.0636
202388_at	11.7226	7.10051	8.37159	5.64497	6.75106	8.56748	6.54849	7.61193	7.69869	6.73714	6.90035	12.5926	5.86736	8.78797	10.7143	6.05545
202389_s_at	6.28565	7.22105	6.48742	6.87594	6.57491	6.62654	7.19191	6.58879	6.66747	6.52821	6.69954	6.59845	6.49881	6.83427	6.88959	6.2921
202390_s_at	5.73055	6.37359	6.08609	6.60538	6.17731	6.09381	5.85463	6.10517	6.57521	5.86038	5.95864	6.41639	6.36683	6.33563	6.67712	6.53464
202391_at	10.2745	10.5858	9.40572	4.15157	10.0854	10.6414	10.2544	10.2333	10.6123	10.7433	11.2912	6.16895	7.23765	11.0068	7.90815	8.84526
202392_s_at	7.28149	7.18048	7.70644	7.27524	7.48448	7.58787	7.04115	7.82172	8.12117	7.02591	7.8421	7.44511	7.33655	7.9301	8.07378	6.98184
202393_s_at	10.5847	8.16356	10.4536	7.54762	9.59182	10.3204	9.24754	9.10542	9.72267	9.5287	9.37517	8.4376	8.21446	9.1824	9.55862	7.04002
202394_s_at	7.70764	7.61851	7.35086	8.12371	7.13443	7.3089	7.3774	7.08217	7.45966	7.40259	7.26985	7.29231	7.10486	7.64257	7.75373	7.49881
202395_at	10.1926	9.26772	8.5207	10.0875	8.57415	8.95768	8.87666	8.83451	8.78849	8.96545	9.09332	9.40951	10.1021	9.2685	10.762	9.38119
202396_at	9.60561	8.84938	9.57791	8.99989	9.34543	9.04698	8.99103	9.73817	9.10721	9.29077	9.39829	8.97257	8.70736	9.4203	8.44537	8.9876
202397_at	9.73801	10.6529	9.5294	10.8713	9.61457	9.43005	10.2045	10.1912	9.60268	10.1143	10.0331	11.2131	9.19128	10.0169	10.5035	10.1018
202398_at	5.18536	6.19144	5.08703	6.56329	5.88896	5.12267	5.51451	6.24824	6.00605	5.50087	5.7505	6.09538	6.098	5.91981	6.03116	5.83698
202399_s_at	8.21341	8.99703	8.23862	10.1371	8.96092	8.33119	8.44146	8.97322	9.11069	8.42294	9.09533	8.80683	8.88896	8.57067	8.78792	8.89571
202400_s_at	4.72697	4.84809	5.06728	5.03056	4.63859	4.88138	5.04465	4.68998	4.71521	4.9292	5.02227	4.93672	4.805	4.9722	4.8999	5.47675
202401_s_at	6.51441	7.16377	6.74926	6.64932	7.10269	6.78519	6.5183	6.62336	7.72153	6.31879	6.94618	7.10503	6.80133	7.26071	7.03928	6.38728
202402_s_at	7.74731	7.37054	8.1248	7.74777	7.75426	8.10499	7.73613	7.16362	7.55446	7.73057	7.10845	7.76988	6.63868	8.01297	7.27511	6.80515
202403_s_at	4.66781	4.48379	4.2764	4.64674	8.29648	4.55716	4.8962	4.30329	4.51426	4.62769	4.64122	4.35904	4.72	11.7376	4.47482	7.16203
202404_s_at	3.384	3.37024	3.30837	3.50644	8.14559	3.40707	4.29099	3.36365	3.41347	3.91172	3.35323	3.48261	3.44205	10.9665	3.58223	3.50168
202405_at	6.60074	6.91012	6.35228	7.63546	6.33194	6.06453	6.70623	6.56491	6.44032	7.11998	6.7946	6.76804	6.80533	7.03849	6.94031	7.26198
202406_s_at	8.95234	9.45226	9.43969	9.2926	9.24667	9.49642	9.73147	9.32142	9.323	9.62158	9.50162	8.721	8.94203	9.5081	9.37532	9.16165
202407_s_at	8.99114	7.75538	7.57378	7.7374	7.55554	7.2554	7.17755	7.26351	7.53956	7.90361	7.89562	8.20218	8.00775	8.74886	7.59407	6.55129
202408_s_at	9.63813	8.39709	8.34324	8.49077	8.50982	8.12283	8.21319	8.71854	8.40771	8.63149	9.0346	8.84124	8.63553	9.49327	8.31971	7.86753
202409_at	6.01881	4.30251	6.51536	4.30688	4.19274	4.80256	4.22429	5.38246	4.59511	4.34681	4.85601	4.16975	4.66929	4.52383	4.54079	4.39467
202410_x_at	4.61918	4.44993	4.60225	4.63618	4.24394	4.51509	4.47713	5.00046	4.18609	4.43445	4.63143	4.5699	4.77087	4.63618	4.53112	4.56774
202411_at	7.27038	7.20791	11.3083	4.39492	12.9414	12.7627	7.91026	5.03056	10.8616	8.16601	10.2832	4.56144	4.40325	4.67661	4.55741	4.57481
202412_s_at	9.0534	9.01538	9.46679	8.86481	9.20841	8.75877	8.64312	9.70903	8.98485	9.1656	9.39859	9.43788	9.09333	9.7992	8.40411	9.02354
202413_s_at	10.5187	10.4814	11.0659	10.2298	10.769	10.3148	10.0566	11.241	10.5365	10.7925	10.9813	10.854	10.5094	11.2528	10.0405	10.5901
202414_at	7.40207	6.92789	8.01092	7.03934	8.10131	8.25966	7.92183	7.58565	8.06924	7.81028	7.54119	7.99222	6.62637	7.11546	7.59367	6.58154
202415_s_at	8.8323	7.8695	8.19861	8.34266	8.01251	7.773	8.31717	8.14928	7.86543	8.48691	8.49518	8.58245	8.24716	8.83403	7.96293	8.11789
202416_at	9.03122	9.56549	9.81495	9.96935	9.4253	9.49313	9.43214	9.66114	9.43237	9.76749	9.46933	9.80896	8.19238	9.87227	9.3711	8.21423
202417_at	8.59326	4.31382	8.27501	8.7743	8.31277	7.90898	7.93449	7.72562	8.21943	8.07336	7.4179	8.10668	8.05142	7.90735	8.40835	8.54629
202418_at	10.0075	10.2813	9.6017	10.2994	9.31196	9.77091	9.97331	9.22809	9.84331	10.091	9.89362	9.91111	11.5413	9.60012	10.0552	11.1676
202419_at	7.60135	7.5746	9.11938	7.28193	8.93977	8.9396	7.34448	8.98471	8.41215	7.08816	7.9955	8.13082	7.68575	8.28511	8.05614	7.11401
202420_s_at	7.89352	8.13184	8.06043	8.20167	8.00678	7.58381	7.85765	8.27295	7.82258	8.07377	8.15811	8.74317	8.23328	8.13387	8.33054	8.38705
202421_at	6.28854	7.7878	9.02705	6.2674	9.26483	9.37774	8.11466	8.52664	9.04874	8.37801	8.97074	5.81262	6.39161	4.83579	6.71692	6.71843
202422_s_at	5.60729	4.93714	4.36028	2.7838	5.03164	4.74718	5.50833	4.82013	4.12751	5.58644	5.6619	2.99994	2.85086	6.24896	3.31032	3.09945
202423_at	7.27118	7.6616	8.01147	7.90803	7.57177	7.86956	7.4207	7.93569	7.92915	7.53888	7.71868	8.18834	8.56575	7.60106	7.42148	8.97905
202424_at	8.50362	8.77826	8.50716	8.60784	8.2635	8.4624	8.72653	8.62912	7.96093	8.70737	7.78094	8.35613	8.52503	8.91115	8.52307	8.81104
202425_x_at	9.36992	9.32061	9.62415	11.7516	10.1834	9.8209	9.6625	9.32493	10.1467	10.1836	9.87957	11.535	10.8154	9.55847	11.246	10.3958
202426_s_at	4.89984	5.34346	5.88118	5.69694	6.11541	5.79666	5.35083	5.90565	5.77134	5.58005	5.56533	4.37092	4.93458	5.28139	5.40162	5.23821
202427_s_at	9.90284	10.0803	9.0564	12.2923	9.1425	8.88817	9.30146	9.13028	8.59025	9.45199	9.15311	11.8498	11.4911	8.86154	12.1809	11.4224
202428_x_at	11.2386	10.9141	10.6186	12.2253	10.4224	10.6341	10.3985	11.2302	10.66	11.0679	11.0733	11.5276	11.4208	10.7076	12.253	11.7885
202429_s_at	9.06274	8.87044	9.25165	11.5814	9.90104	9.46752	9.7423	9.20014	9.82118	9.87085	9.14836	11.9845	10.7917	9.22094	10.8265	9.86117
202430_s_at	8.18622	8.48733	10.354	3.03828	10.1976	10.5842	9.10821	8.1595	9.45376	9.18392	8.79378	6.52232	4.10848	8.04813	4.80939	3.11049
202431_s_at	10.3512	10.0716	11.0259	10.5543	10.2359	10.973	8.86082	10.9233	10.3792	9.37552	10.0226	11.2648	11.5499	10.2769	10.5426	11.1594
202432_at	10.1228	8.68736	7.85863	8.1511	8.1065	8.09531	7.48327	8.26794	7.91567	8.02543	7.57246	8.93979	8.50271	9.39783	7.77677	8.04667
202433_at	10.1797	8.99508	8.6759	9.63422	8.72489	8.59399	8.60424	8.43639	8.69584	8.8064	8.79105	9.86963	9.63404	8.52872	9.31849	9.12648
202434_s_at	4.77198	6.99571	6.21919	4.14113	6.38107	5.78569	4.40888	5.1014	6.56628	4.485	4.85835	4.23729	4.96749	4.97237	6.18893	4.76511
202435_s_at	5.77915	8.48727	8.18636	3.53562	8.52176	7.54753	4.79663	7.17616	8.62453	4.66078	6.61962	4.15384	6.60506	6.32254	8.34032	7.0669
202436_s_at	6.30827	9.70378	8.90859	3.49013	9.46931	8.23302	5.0627	8.07041	9.71132	5.24376	7.51666	4.71529	7.42401	7.04002	9.50595	8.29168
202437_s_at	5.22298	8.72331	8.06755	3.17241	8.58061	7.53516	3.44707	7.17135	8.09285	4.15507	6.24149	3.71412	7.09379	5.81499	8.76464	6.86291
202438_x_at	5.22105	4.58121	3.93479	3.70264	3.73177	4.75285	5.26782	4.00095	3.66767	4.38523	3.93599	3.58955	4.14833	4.52923	3.81561	3.56908
202439_s_at	7.22846	7.22673	5.77595	5.98731	5.96894	7.22145	7.84593	5.92916	6.40901	6.95885	6.3208	5.09812	5.32283	6.95484	5.24104	4.48675
202440_s_at	6.29553	5.92915	8.20264	5.61496	9.05281	8.03414	8.0432	7.15969	8.74462	7.54591	8.10206	6.49944	5.86929	8.21361	5.37229	5.86311
202441_at	8.80018	10.0637	9.44586	8.17177	9.46925	9.76906	9.13123	9.42871	8.97163	9.39506	9.84077	9.22876	9.37747	10.5959	9.18693	8.61776
202442_at	10.5322	10.7587	10.9443	9.12924	10.713	10.8039	11.9258	10.8921	10.7919	11.3048	10.83	11.1593	10.1285	11.0752	10.0755	9.5819
202443_x_at	9.48391	8.19906	9.45591	7.93829	9.33495	9.94107	9.27922	9.22562	9.82965	9.59248	9.22479	7.28601	9.19168	10.4552	9.59242	9.20142
202444_s_at	7.38666	8.7786	7.84628	6.74853	8.11759	8.48639	7.49385	7.56008	7.5181	7.99879	8.48581	7.73612	7.59194	9.27541	7.69272	5.78025
202445_s_at	4.64146	4.5201	4.55264	4.59929	4.55508	4.97049	4.47023	4.3638	4.50994	4.54174	4.5007	4.26481	4.82172	4.95973	4.94115	4.83041
202446_s_at	9.80507	10.2014	11.8624	4.42271	11.9107	12.0471	10.6041	10.0894	11.1742	10.761	10.3702	8.23775	5.27082	9.53838	6.56397	5.67084
202447_at	10.5501	9.21337	8.95901	8.55136	9.04816	9.03581	9.33138	8.77652	8.43256	8.83204	7.1991	9.39007	8.14659	7.68672	6.08647	5.71772
202448_s_at	5.13743	5.24331	5.28501	5.53951	5.36645	5.64794	5.99895	5.14219	5.1003	5.94522	4.94702	5.25042	5.07239	5.43204	5.28501	4.88683
202449_s_at	7.01993	8.32876	8.9355	8.67914	9.52799	8.99336	7.56416	9.65058	9.26184	8.06711	8.3553	5.83458	8.68237	8.19882	8.18435	8.77458
202450_s_at	4.58619	7.54878	4.58524	5.04568	4.86053	5.63263	4.71923	5.66862	5.06615	4.64076	4.3959	4.2783	4.16391	6.90924	4.94426	4.8478
202451_at	8.59527	7.94179	8.71102	8.52385	8.68936	8.54374	9.09654	8.26112	8.03352	8.8809	8.55958	8.31387	8.82528	9.13145	8.48718	8.45146
202452_at	5.91378	6.12736	6.01142	6.34045	6.22021	6.32066	6.49888	6.30495	5.96671	6.20655	5.52148	6.21439	6.31139	6.39244	6.25363	6.71197
202453_s_at	7.66544	7.38877	7.83178	7.89138	7.60816	7.56322	7.65332	7.18396	7.57392	8.18428	7.93427	7.57637	7.81473	8.36641	7.60915	6.86169
202454_s_at	5.55087	5.83064	7.5646	8.55782	6.58776	7.94731	7.45836	8.22592	7.66045	6.68045	5.67261	8.5092	5.5688	3.8572	8.57346	4.66638
202455_at	5.79181	6.13839	5.92351	5.31472	5.61014	6.14619	5.71674	6.75166	5.81673	5.30898	5.45518	6.10305	6.49286	5.83821	6.15184	6.75586
202456_s_at	6.18519	6.11967	6.59889	6.55662	7.00597	6.80713	7.47957	6.46832	6.26816	6.94443	6.37561	6.64622	6.52154	6.72167	6.51991	6.26683
202457_s_at	9.61769	9.63359	9.91315	12.4321	10.6954	10.0124	10.5261	9.53936	10.6859	10.6129	10.3764	12.3706	11.4443	9.82112	11.8023	10.6232
202458_at	9.44498	11.6757	10.338	5.32892	11.2052	10.6729	12.1575	8.46776	11.177	11.5926	10.8593	9.4087	9.27808	10.4056	8.53887	7.9509
202459_s_at	7.35302	7.54659	5.182	6.73769	6.48613	5.56618	5.45867	6.53289	4.93291	5.03056	5.84035	5.10521	6.71372	6.85879	6.99818	7.09871
202460_s_at	7.83647	8.05602	5.83712	7.50363	7.01515	6.35601	6.03633	6.89206	5.69827	6.01372	6.56208	6.05073	7.01938	7.09447	7.5426	7.2184
202461_at	9.10187	8.61049	8.97197	8.95738	8.10623	8.38942	8.41219	8.63687	8.8358	8.83999	9.13111	8.77977	8.46153	8.33853	8.50678	7.79319
202462_s_at	9.45697	9.40688	9.76726	9.46924	9.73472	9.27221	9.90004	9.94684	9.7337	10.1628	9.84048	9.51352	9.70422	10.0444	8.93515	9.90668
202463_s_at	6.62555	7.02143	6.50398	7.04207	6.24726	6.59894	6.45493	6.86537	6.36996	6.43239	6.56495	7.06638	7.40377	7.16105	7.33548	7.6343
202464_s_at	8.43394	9.44191	8.30433	6.95056	9.32995	9.19804	8.68471	8.19061	9.8018	8.1774	9.18938	7.06675	7.13132	7.52488	8.22791	7.05501
202465_at	5.95277	5.62545	4.73849	4.99589	5.0149	5.21376	5.05669	5.87752	4.99717	4.86879	5.52674	5.51938	4.98619	10.1243	5.01433	5.51817
202466_at	8.30487	8.04499	8.23135	7.73108	8.24408	8.42081	8.3251	9.00303	8.63944	8.46092	8.63722	8.23537	8.56768	9.62075	8.23589	8.45792
202467_s_at	10.3602	10.6361	10.6162	10.9085	10.9213	10.564	10.6001	11.3604	11.268	10.763	11.0264	10.4088	10.7308	10.1489	9.79466	10.5939
202468_s_at	9.8057	10.0441	9.69516	9.25902	9.88434	9.46015	10.1167	10.3206	9.04252	11.0244	10.1886	9.52531	10.8845	11.1181	9.67509	10.9159
[truncated: 20,281 more rows]
