# Supplementary material for: Identification of candidate predictive and surrogate molecular markers for dasatinib in prostate cancer: rationale for patient selection and efficacy monitoring
Source: Genome Biol. 2007 Nov 29;8(11):R255. doi: 10.1186/gb-2007-8-11-r255 (PMC2258199; doi:10.1186/gb-2007-8-11-r255)
Supplement: Additional data file 4 — These data were used for identification of genes whose expression was modulated by dasatinib. The hybridization data (in log scale) were normalized with the RMA algorithm. The treatment and the classification of cell lines as resistant (R) or sensitive (S) are also provided at the top of the spreadsheet. [file gb-2007-8-11-r255-S4.xls]

## Sheet: Microarray data file
Sample Name	PC3	PC3	DU145	DU145	22Rv	22Rv	PWR1E	PWR1E	LNCaP	LNCaP	RWPE2	RWPE2	MDAPCa2b	MDAPCa2b	VCaP	VCaP
Treatment	DMSO ctrl	Dasatinib	DMSO ctrl	Dasatinib	DMSO ctrl	Dasatinib	DMSO ctrl	Dasatinib	DMSO ctrl	Dasatinib	DMSO ctrl	Dasatinib	DMSO ctrl	Dasatinib	DMSO ctrl	Dasatinib
Sensitivity Category RS	S	S	S	S	R	R	S	S	S	S	S	S	R	R	R	R
1007_s_at	9.1599	9.82372	9.46665	9.44384	9.76413	9.71848	8.85687	9.23621	9.38441	9.32389	10.6587	10.7514	10.0043	9.95389	9.05093	9.10675
1053_at	8.83774	8.25638	8.25421	7.62248	9.70725	9.74687	9.35862	8.70357	8.42112	8.71011	8.50438	8.51998	8.15681	8.20389	8.33157	8.484
117_at	4.29096	4.86181	4.37579	4.58965	4.38449	4.1435	4.16521	4.43283	4.24703	4.74602	4.27877	4.39348	4.355	4.92305	4.40432	4.31366
121_at	7.12431	7.37935	7.11113	7.11311	7.83044	7.83293	7.00423	7.13147	7.19302	7.0344	7.34866	7.33273	7.71487	7.71	7.63427	7.60693
1255_g_at	2.96312	3.14897	3.08523	3.06577	3.26888	3.12921	2.87088	3.07973	3.09431	3.04156	3.16522	3.22971	3.31264	3.20626	3.26554	3.33016
1294_at	4.6746	5.0927	5.00482	5.05726	4.96032	4.71386	4.89573	5.49505	5.02337	4.91077	6.41209	6.28537	4.90996	5.43593	4.87348	4.74477
1316_at	4.64632	4.85128	4.95323	4.80835	4.59626	4.71569	4.7181	5.06175	5.08883	4.78828	4.70292	4.8432	5.53617	5.24944	5.14807	5.29216
1320_at	4.73891	4.85963	4.65474	4.39881	4.1973	4.47134	4.72309	4.73994	4.70459	4.33728	5.04219	4.85415	4.77182	4.71514	5.04439	4.85654
1405_i_at	3.04826	3.15862	3.69672	5.24827	3.05828	3.05525	3.19587	3.16903	3.45962	3.19742	3.74937	3.34742	3.52044	3.02228	3.14205	3.14095
1431_at	3.77853	3.94562	3.55181	3.59026	3.56579	3.50243	3.28336	3.2735	3.84567	3.70836	3.43397	3.48653	3.75969	3.68531	3.86622	3.47771
1438_at	5.29444	5.55293	5.17091	5.26383	6.01448	5.80443	4.98187	5.73218	5.92052	5.75299	5.67421	5.83372	6.2799	6.44723	5.69333	5.92277
1487_at	7.26557	7.29158	6.89866	6.82595	7.85624	7.76055	6.37094	6.59256	7.59302	7.57406	7.11827	7.06843	7.56224	7.62553	8.60899	8.51519
1494_f_at	4.67771	4.598	4.5333	4.33341	4.92242	4.55001	4.46418	4.61294	4.8556	4.63501	4.81296	4.77752	5.3548	5.13565	4.73485	4.67416
1598_g_at	8.04731	7.73678	9.00599	8.73738	6.74565	6.82363	8.23055	8.59966	7.35039	7.17708	9.10425	8.96192	7.00715	7.36858	7.07529	7.07193
160020_at	7.52973	7.07372	7.05576	6.7769	6.51722	5.87375	7.0973	7.22394	6.27372	6.39045	8.0064	7.76589	5.92442	6.67235	6.43321	6.10272
1729_at	7.43002	7.75248	7.9054	8.23281	7.27623	7.17442	7.54603	7.76095	7.69722	7.56381	7.30099	7.27919	7.36701	7.32307	6.37919	6.4328
1773_at	7.92877	7.91797	6.42448	6.24227	6.49488	6.20721	6.27677	6.19381	5.96698	5.93322	6.7657	6.64648	5.28123	5.79064	5.81917	5.9539
177_at	4.61508	5.91772	5.092	5.79982	4.29733	4.26229	5.26008	5.64186	4.36609	4.27306	5.3752	5.37226	4.77443	4.74851	4.46064	4.49114
179_at	7.4345	7.68867	7.75814	7.80963	7.64499	7.44583	7.39012	7.59885	7.73625	7.57433	7.63611	7.65844	8.0817	8.053	7.96417	7.76291
1861_at	8.29639	7.99003	7.57278	7.41751	7.66558	7.81269	7.13784	6.59455	7.41404	7.74311	7.54874	7.25132	6.95931	7.22551	9.34457	9.37613
200000_s_at	9.11235	8.97946	9.63538	9.57492	9.97863	9.87835	9.98868	9.93186	9.61344	9.91764	9.21796	9.38994	10.2146	10.2549	10.6793	10.5404
200001_at	10.7462	11.109	11.389	11.0039	11.5478	11.4563	11.0629	10.8759	11.4994	11.5208	11.5581	11.4063	11.3039	11.4672	11.8697	11.785
200002_at	12.1646	12.1009	12.722	12.7556	12.6606	12.6567	12.8239	12.8355	12.8155	12.9489	12.5412	12.4266	12.6609	12.6009	12.9958	13.0647
200003_s_at	13.205	13.2861	13.0081	13.0397	13.1833	13.1646	12.9913	13.0209	13.1015	13.1788	12.8166	12.9312	13.0204	12.9663	13.2791	13.4312
200004_at	12.2566	11.955	11.8047	11.9131	11.6247	11.7199	11.5821	11.4678	12.0801	12.1152	12.2315	12.1261	11.9916	11.9476	11.9892	12.2413
200005_at	10.1883	10.1899	10.5139	10.3048	10.6416	10.5453	11.3714	11.4226	10.6993	10.729	10.1485	10.2093	9.80673	9.94811	10.5766	10.6035
200006_at	11.8097	11.6882	11.6866	11.408	12.1736	12.1127	11.9351	11.9224	12.4486	12.5951	11.6404	11.4102	12.1334	12.2691	12.3861	12.3571
200007_at	12.1891	12.1814	11.8161	12.1222	11.817	11.9506	12.0895	12.0698	12.2196	12.2591	12.5274	12.6562	12.0527	12.1005	11.9544	11.9587
200008_s_at	10.0269	9.8012	10.4078	10.4353	10.3757	10.3708	10.3692	10.575	10.7624	10.6167	10.3105	10.3066	9.32821	9.49516	10.6635	10.5861
200009_at	11.111	10.8354	11.5141	11.3841	11.4477	11.433	11.5459	11.668	11.7958	11.7964	11.4398	11.3922	11.3945	11.3659	11.7156	11.7182
200010_at	12.1574	12.1432	12.3904	12.5078	12.3773	12.418	12.773	12.8735	12.2734	12.0318	12.2191	12.3327	12.2604	12.3489	12.9003	12.922
200011_s_at	10.011	10.1109	9.63671	9.62419	9.99229	9.95784	8.71479	8.89079	9.96396	10.1045	9.30216	9.09354	9.69864	9.53543	9.79469	9.75808
200012_x_at	13.4023	13.3938	13.2925	13.3044	13.4194	13.4667	13.2448	13.3016	13.2943	13.3623	13.1844	13.0699	13.3249	13.3616	13.4696	13.4432
200013_at	12.7465	12.6036	12.2383	12.3781	12.6272	12.6743	12.3402	12.5448	12.8861	12.9336	12.1348	12.1145	12.588	12.5275	12.7261	12.8013
200014_s_at	10.8137	10.2764	11.2485	11.2291	11.496	11.5558	11.1215	11.0129	10.7085	10.7795	10.4764	10.5476	10.6838	10.7363	10.9922	11.0599
200015_s_at	10.9927	11.229	11.54	11.7155	11.0832	11.1545	11.3046	11.4396	10.7465	10.8708	11.2482	11.2838	11.0425	10.9096	11.179	11.2752
200016_x_at	12.7656	12.8082	12.7805	12.8813	13.0196	13.0602	13.06	13.1182	12.7891	12.7694	12.8054	12.929	13.1401	13.108	13.0355	13.1148
200017_at	12.563	12.412	12.6452	12.6452	12.502	12.5932	12.6945	12.6273	12.1205	12.3355	12.4159	12.3678	12.6057	12.5967	12.5618	12.8217
200018_at	13.2293	13.2138	12.9779	13.0531	13.1688	13.1819	13.0411	13.1365	13.2871	13.28	13.0445	13.1217	13.3197	13.3289	13.1647	13.2272
200019_s_at	12.6789	12.6742	12.4191	12.3405	12.6041	12.5957	12.1504	12.211	12.5525	12.6189	11.9422	11.979	11.8929	12.096	12.9642	13.0043
200020_at	10.0587	9.67017	9.42321	9.1887	9.90076	9.88236	9.69557	9.73257	9.87006	9.73257	9.71919	9.75147	9.52018	9.65183	10.0253	9.95522
200021_at	13.652	13.6518	13.4419	13.2267	13.3474	13.2844	12.912	12.935	13.2539	13.2808	13.5205	13.4056	13.3388	13.3611	13.4263	13.4743
200022_at	12.3525	12.5616	12.6342	12.8288	13.1739	13.1201	13.0702	13.0761	12.8799	13.0145	12.688	12.7649	13.0249	13.1449	13.3074	13.332
200023_s_at	11.8098	11.9987	11.4518	11.4667	12.0599	11.9829	12.1886	12.2138	11.6846	11.8719	11.8479	12.0156	11.5056	11.5965	11.7087	11.617
200024_at	13.2868	13.3098	12.8956	13.0325	13.1959	13.2046	12.8971	12.9619	13.1711	13.2431	12.4782	12.596	12.7306	12.787	13.2659	13.3395
200025_s_at	12.6532	12.6183	13.0705	13.0816	13.0682	13.1135	13.1647	13.1203	13.2579	13.2833	12.7641	12.7526	13.1789	13.2191	13.1924	13.3221
200026_at	11.7309	12.2338	12.6568	12.7155	12.5119	12.5703	12.6197	12.753	12.8704	12.7908	12.2418	12.4586	12.897	12.6939	13.0761	12.9204
200027_at	11.3703	11.3134	11.0252	10.7224	11.5998	11.6631	11.9365	11.2721	11.8458	11.6118	10.9911	11.0275	11.3715	11.2684	11.0216	11.1668
200028_s_at	10.6907	10.8382	9.97372	9.92766	10.6243	10.5413	10.3064	10.4396	10.5462	10.4026	9.85969	10.0258	11.0151	10.9756	10.7428	10.755
200029_at	12.3999	12.5123	13.0256	13.0407	12.9259	12.8847	13.1443	13.1429	13.0689	13.1739	12.3202	12.3971	12.8699	12.8466	13.2869	13.3494
200030_s_at	12.6314	12.5152	12.8407	12.6041	12.9349	12.9591	12.3786	12.2924	12.7226	12.6695	12.515	12.3395	12.7408	12.7614	12.7296	12.6347
200031_s_at	13.5571	13.6059	13.0994	13.3552	13.4458	13.5205	13.3593	13.3552	13.3827	13.4672	13.0904	13.257	13.1613	13.2001	13.5409	13.7081
200032_s_at	12.6783	12.6205	13.3194	13.351	13.1557	13.2213	13.1919	13.2049	13.4013	13.3596	12.9216	12.9535	13.3899	13.3072	13.4348	13.4
200033_at	12.0487	12.1713	11.5597	11.8946	11.6918	11.7409	11.6173	11.8059	11.7632	11.6053	11.9771	11.917	11.8157	11.8324	11.7368	11.8464
200034_s_at	12.6466	12.5046	12.6615	12.7199	12.8259	12.9043	12.6669	12.6376	12.8425	12.8822	12.3941	12.444	12.6071	12.6225	12.9609	13.037
200035_at	8.17678	8.23186	8.91378	8.92328	8.56946	8.32364	8.64578	8.45703	8.28103	8.26078	8.18165	8.17391	8.85012	9.0456	7.94706	7.60082
200036_s_at	12.1221	12.2508	12.682	12.9013	12.7836	12.7823	12.7336	12.7645	12.7444	12.8841	11.9631	12.0895	12.9679	13.0691	12.8564	12.8846
200037_s_at	11.2675	10.8869	11.089	11.089	11.5078	11.6408	10.7471	10.8589	11.1346	11.2487	11.032	11.03	11.2076	11.0704	11.2637	11.6168
200038_s_at	12.6859	12.7212	13.0438	13.0577	13.1752	13.1925	13.302	13.3447	13.3781	13.2538	12.7454	12.8899	13.2985	13.2552	13.2666	13.2932
200039_s_at	11.1243	10.7422	10.9458	10.5148	11.022	10.9402	11.05	11.0816	11.093	10.8883	10.8934	10.8431	10.7287	10.8383	10.6161	10.5053
200040_at	10.4902	10.0764	10.5966	10.723	10.7788	10.8084	10.4974	10.7492	10.1987	10.3534	10.4852	10.4705	10.2165	10.1264	10.5211	10.6409
200041_s_at	10.5588	10.3029	10.8406	10.6212	11.204	11.1819	11.3318	11.1074	10.7406	10.7049	10.9183	10.984	10.5515	10.3877	11.0138	10.9981
200042_at	9.68552	9.55916	9.08732	8.99296	9.60453	9.50811	10.0121	10.028	9.72829	9.67961	9.57904	9.56756	9.60513	9.61541	9.36556	9.37926
200043_at	11.9156	11.6641	11.6016	11.3723	11.3325	11.4382	11.3084	11.3131	11.6251	11.5263	11.2927	11.2044	11.1628	11.0757	11.4424	11.5674
200044_at	10.6783	10.5089	10.3773	10.2831	10.9898	10.9701	10.1673	9.86513	10.7715	10.6283	10.1975	10.1105	10.6563	10.6312	11.0579	11.0195
200045_at	9.08583	8.92646	8.59506	8.46367	7.99455	7.87682	8.51867	8.75191	9.00715	9.00504	8.84882	8.72769	9.40146	9.32043	8.80929	8.57026
200046_at	11.0154	11.2828	10.3327	10.2725	10.6361	10.7244	10.9382	10.7799	11.2123	11.2519	10.9104	10.7595	10.4724	10.5219	10.4935	10.4469
200047_s_at	10.8181	10.3786	10.7316	10.8181	10.5153	10.5994	10.9103	10.8327	10.4497	10.4784	11.088	11.0898	10.2353	10.1323	10.6751	10.8516
200048_s_at	11.7156	12.0117	12.3139	12.3637	12.1605	12.095	11.3722	11.0385	11.8408	11.8471	10.8824	11.0436	11.9528	12.0031	11.7199	11.6744
200049_at	7.77248	7.92715	7.59574	7.57918	7.40972	7.34491	8.04094	7.54598	7.77446	7.62463	7.30019	7.45787	7.12557	7.65824	8.48044	8.34274
200050_at	9.83691	9.65623	10.0974	10.2252	9.7643	9.82496	9.9422	9.57981	9.97968	9.83681	9.36603	9.502	9.82961	9.76019	10.7503	10.8982
200051_at	8.65267	8.55883	8.16108	8.01967	7.91034	7.97568	8.11119	7.94416	7.83923	7.69694	7.58803	7.80533	7.1973	7.73114	8.69718	8.61355
200052_s_at	10.7667	10.3091	10.899	10.6571	10.8337	10.7857	9.95444	10.2157	10.3624	10.3235	9.89614	9.99464	9.2648	9.4823	10.274	10.3795
200053_at	8.37117	8.58235	9.25751	9.21937	9.22414	9.08014	9.84883	9.66762	9.04373	8.90534	8.8667	8.91543	8.77891	9.06809	8.27945	8.25065
200054_at	7.98359	7.68018	6.96485	6.8007	7.21551	7.25825	7.3994	7.21705	7.26692	7.50494	6.78561	6.41379	6.90525	7.05977	6.43401	6.55662
200055_at	9.6767	10.0132	10.1262	10.0944	9.95246	9.90904	9.426	9.18551	10.6984	10.7414	9.68165	9.49925	10.6468	10.5143	9.3657	9.11822
200056_s_at	8.88797	8.65751	8.55171	8.6939	8.24821	8.55651	8.43779	8.30366	8.18108	8.24445	9.17378	9.40289	8.40157	8.60583	8.56519	8.93225
200057_s_at	11.8953	12.0606	11.6752	11.9219	12.0262	11.9933	12.2111	12.2144	12.1616	12.1095	11.7009	11.8852	11.9035	12.016	12.2095	12.0506
200058_s_at	9.80179	9.68058	9.44834	9.1702	9.85307	9.791	9.9635	9.995	9.52791	9.59812	9.53429	9.72769	9.65023	9.86078	10.5988	10.4378
200059_s_at	12.5434	12.4197	12.0651	12.053	12.3123	12.2905	12.1035	12.1161	11.9554	11.9637	12.3292	12.2708	11.7996	11.6999	12.2392	12.3166
200060_s_at	9.61732	9.40709	9.58609	9.43119	10.2465	10.2106	10.6885	10.5091	10.4544	10.5076	9.74366	9.66591	10.0941	10.0704	9.7277	9.60326
200061_s_at	14.0107	13.9552	13.4754	13.4056	13.4175	13.4414	13.3926	13.4509	13.6441	13.5949	13.1675	13.1851	13.4509	13.4423	13.5625	13.6119
200062_s_at	13.7732	13.737	13.5688	13.5805	13.3486	13.3777	13.4283	13.5732	13.2688	13.3499	12.8972	12.9679	13.5549	13.4129	13.582	13.6376
200063_s_at	13.1183	12.955	12.7976	12.7593	12.8812	12.9415	13.159	13.1743	13.1246	13.0828	12.9628	12.9025	13.1469	13.0553	12.7813	12.9194
200064_at	12.4574	12.2104	12.575	12.5196	12.2598	12.2209	11.9024	12.1061	12.6772	12.5698	11.8059	11.6041	12.3422	12.4053	12.4948	12.3455
200065_s_at	12.3861	12.7019	11.4294	11.4157	12.0745	12.0042	11.2277	11.2986	11.9872	11.9615	10.5954	10.4878	11.5798	11.6616	10.4362	10.218
200066_at	9.54093	9.8134	9.44211	9.51536	9.72559	9.69584	10.2497	10.2512	9.92115	9.77149	10.2486	10.4653	8.90758	9.31803	9.22081	9.26749
200067_x_at	10.2239	10.0824	10.1587	10.3349	10.1722	10.1319	9.93633	10.0028	10.1783	10.2976	10.2598	10.0912	10.5673	10.3665	9.61421	9.89421
200068_s_at	11.3629	11.3484	11.7004	11.4479	11.7035	11.7899	11.8959	11.8274	11.2918	11.2438	11.5047	11.4172	11.6734	11.6649	12.2311	12.0591
200069_at	8.69108	8.2158	8.01539	7.8595	9.00426	8.95655	7.81977	7.76344	7.32427	7.69795	8.01245	7.97155	7.41345	7.48627	8.37411	8.86586
200070_at	7.62821	7.94657	6.39877	6.55969	7.74509	7.98269	7.85	7.63986	7.39766	7.37268	7.72593	7.73356	8.12802	7.96168	7.24607	7.28507
200071_at	9.27943	8.49099	9.37802	9.04969	9.00466	9.2382	9.72714	9.52181	9.37805	9.66859	9.47118	9.35359	9.16326	9.15292	8.83192	9.15594
200072_s_at	11.0219	10.6702	10.3007	10.0911	11.3174	11.2278	10.381	10.7939	10.748	10.539	10.6774	10.7605	10.3692	10.3545	10.8195	10.722
200073_s_at	10.8194	10.1492	10.5636	10.1622	10.846	10.945	11.0812	10.8438	10.8989	10.8321	10.7905	10.8884	10.2605	10.3173	11.2305	11.6537
200074_s_at	12.092	11.9384	11.6347	11.7651	12.3833	12.3797	12.1662	12.2895	12.2346	12.2689	11.5038	11.4844	12.0293	12.04	12.4997	12.6947
200075_s_at	10.9894	10.7352	9.37011	9.1558	9.70261	9.60622	9.22879	9.23991	10.2198	10.5416	8.78985	8.47431	10.0348	10.0068	7.86351	7.73027
200076_s_at	8.58945	8.70783	8.44198	8.2804	8.76645	8.71002	8.37246	8.40421	8.98311	9.12283	7.9363	7.92256	8.5378	8.95114	8.42627	8.08827
200077_s_at	12.6093	12.3865	12.9312	12.7389	12.7584	12.8027	12.3153	12.2391	13.0612	13.08	12.4234	12.3867	12.7992	12.7917	12.4491	12.644
200078_s_at	9.87871	10.0334	9.1174	9.06337	10.8648	10.7984	9.61413	9.64207	11.0927	11.1995	9.58783	9.52182	10.8783	10.9717	10.1469	10.0351
200079_s_at	10.4483	10.0646	10.5957	10.2627	10.5511	10.4445	11.0393	11.0695	10.9467	10.8387	10.1856	10.1444	10.4925	10.5604	9.94139	9.69363
200080_s_at	12.2757	12.2546	12.2833	12.5632	12.5488	12.6321	12.3721	12.4135	12.2955	12.3512	12.3085	12.2656	12.5752	12.4474	12.3194	12.634
200081_s_at	12.2556	12.2384	12.9009	12.9381	13.0834	13.0909	13.3035	13.2572	13.1104	13.0545	12.8437	12.8952	12.4872	12.5737	13.2889	13.3354
200082_s_at	12.7055	12.6688	12.7776	12.7778	12.7893	12.7776	13.1288	13.0867	12.8744	12.78	12.503	12.5229	12.722	12.8037	13.0091	12.9979
200083_at	9.43491	9.40615	9.72408	9.95329	9.45569	9.45446	9.48234	9.63423	9.94915	10.2916	9.47484	9.5066	10.2883	10.1786	10.1664	10.1264
200084_at	10.52	10.2803	10.1608	10.4017	10.6031	10.7752	10.4377	10.0464	10.6023	10.5121	10.3333	10.3356	10.7008	10.7049	10.5236	10.5405
200085_s_at	10.8597	10.8374	11.0548	10.882	11.4056	11.3378	12.0338	12.0432	11.4943	11.6391	11.3433	11.4207	11.1332	11.2081	10.7746	10.7173
200086_s_at	10.9112	10.87	11.2249	11.1403	11.4471	11.481	11.4217	11.3928	11.3202	11.5074	11.2121	11.191	11.3003	11.2496	10.0886	10.0632
200087_s_at	11.4089	11.1927	11.3315	11.3689	11.8959	11.9654	11.0244	10.9165	11.6628	11.6974	11.2854	11.1942	11.7276	11.588	11.9512	12.0188
200088_x_at	13.0119	13.0949	13.3611	13.2358	13.4162	13.3967	13.5707	13.4974	13.2833	13.3351	12.5099	12.5729	13.1627	13.0763	13.5088	13.4838
200089_s_at	11.5779	11.5405	12.5555	12.666	12.5399	12.5765	12.8959	12.8358	12.5702	12.7044	12.6524	12.7553	12.3787	12.4141	12.6251	12.9013
200090_at	10.3372	10.4283	10.9177	10.9333	10.5026	10.3696	11.0376	10.8112	10.694	10.8467	9.74065	9.92726	11.2883	11.3296	10.5325	10.4669
200091_s_at	12.5152	12.3918	12.5181	12.6631	12.4511	12.5705	12.1198	12.3338	12.5367	12.5945	12.0775	12.1677	12.3995	12.4317	12.6347	12.9708
200092_s_at	13.1504	13.1821	13.4622	13.584	12.911	12.9602	13.3744	13.3762	13.2267	13.2884	13.2133	13.1435	13.2038	13.0953	13.2879	13.4728
200093_s_at	11.0743	10.7194	11.1534	11.2132	11.3481	11.3931	11.6728	11.6092	11.8779	11.8127	11.6662	11.7551	11.933	11.8836	11.205	11.2782
200094_s_at	11.5593	11.6958	12.6206	12.9216	12.5844	12.5807	12.4907	12.6697	12.8758	12.8208	11.9943	11.9546	12.5807	12.5665	12.5921	12.5149
200095_x_at	13.4274	13.4922	13.5891	13.5963	13.4789	13.481	13.3902	13.3994	13.5528	13.6372	13.0654	12.9957	13.5248	13.5197	13.8581	13.8783
200096_s_at	11.1501	11.1755	10.9686	11.4893	10.5046	10.5002	10.264	10.813	11.4219	11.4058	11.3888	11.2858	10.6913	10.6312	9.86507	10.055
200097_s_at	10.3732	9.9151	10.5997	10.6834	10.4353	10.5241	10.7062	10.7754	10.6047	10.5863	10.6159	10.6459	10.9674	10.934	10.9731	11.1106
200098_s_at	10.7184	10.6521	10.2699	10.2076	11.0901	11.0151	9.8206	9.74042	10.7523	10.8154	9.78721	9.87275	10.4526	10.6316	10.3046	10.2578
200099_s_at	12.7937	12.9352	12.9386	12.9894	13.6364	13.667	13.4872	13.4697	13.5149	13.598	13.2984	13.3478	13.6753	13.6094	13.5844	13.6091
200593_s_at	10.4069	9.97049	9.95295	10.3086	10.5886	10.5988	10.2986	10.1951	10.1178	9.86142	9.18663	9.32457	9.33368	9.43053	10.2214	10.0538
200594_x_at	11.3278	11.1191	11.0584	11.4057	11.2652	11.2758	11.3331	11.0996	11.1765	11.123	10.628	10.7296	11.0714	11.0738	11.4832	11.4879
200595_s_at	9.69363	9.44258	10.0645	10.261	10.1184	10.1892	10.1429	10.0701	10.1186	10.2268	10.2235	10.095	10.1091	9.99209	9.50876	9.87292
200596_s_at	9.33104	9.20525	9.9412	10.0969	9.88463	9.81281	10.0729	9.97915	10.0505	10.0935	9.67085	9.74629	10.006	10.2877	9.49517	9.3133
200597_at	6.90007	6.56742	7.56982	7.94431	8.20859	8.26398	8.26603	7.98381	7.81841	7.9901	7.42888	7.50677	7.73915	7.60713	7.57047	7.57478
200598_s_at	11.3136	11.2282	11.0845	10.2938	12.0842	12.1628	9.9217	10.2252	11.1567	11.1357	10.5498	10.4169	10.3457	10.3664	11.974	12.0063
200599_s_at	12.0778	11.8978	11.8017	11.3101	12.5889	12.6613	11.0147	11.276	11.9065	12.0253	11.4629	11.3487	11.7407	11.6885	12.5846	12.63
200600_at	10.9241	10.3612	10.4577	10.1478	4.96305	5.40515	9.04998	9.4539	7.10841	7.62011	9.94476	9.37985	4.44691	4.22311	3.67541	3.75197
200601_at	9.54863	9.52956	9.88881	9.71595	9.21424	8.91871	8.31297	9.13052	8.69901	8.80422	10.283	10.1499	8.98908	9.19529	8.77765	8.58329
200602_at	9.57421	9.71552	10.1139	10.4726	6.92158	7.21027	9.74252	9.73667	8.6087	8.70588	9.15289	8.78318	9.28075	9.17142	9.04122	9.49315
200603_at	10.8998	10.9219	10.3106	10.4802	10.394	10.6309	10.46	10.3008	10.3565	10.363	10.9371	10.8761	10.5462	10.0924	10.2597	10.5868
200604_s_at	10.2067	10.5564	9.35148	9.30139	9.48801	9.61466	9.69861	9.49523	9.61112	9.21173	9.73174	9.84412	7.86404	7.91951	9.129	8.88079
200605_s_at	11.3373	11.3898	10.7011	10.7836	10.5474	10.7254	10.8779	10.6945	10.6563	10.6948	10.9616	11.0211	10.3356	10.2705	10.5404	10.6079
200606_at	9.82485	9.55732	9.7642	10.4365	9.15577	9.21712	10.9562	11.4836	9.81527	10.3852	11.8125	11.9201	10.4874	10.4854	8.93351	9.11629
200607_s_at	10.5068	10.1207	10.019	9.52864	10.1272	10.0933	10.6774	10.778	9.51071	9.12738	9.46284	9.68414	8.90965	9.32173	10.94	10.9792
200608_s_at	10.3369	9.67987	10.0269	9.84741	10.126	10.2291	10.3831	10.4391	9.54656	9.55882	9.89824	10.207	10.2628	10.0188	10.7576	11.0853
200609_s_at	10.4723	10.3685	11.1298	11.0717	10.5878	10.5083	10.697	11.1194	10.8566	10.8215	11.5007	11.125	10.759	10.8451	9.87698	9.70251
200610_s_at	11.3334	10.9955	10.6974	10.563	11.1952	11.2204	11.4024	11.3128	11.4558	11.3614	10.8833	10.8939	11.2172	11.3548	11.4331	11.5199
200611_s_at	9.84963	9.71851	10.2153	9.90139	9.37651	9.32965	9.84267	10.2484	10.0899	9.85266	11.0544	10.6585	9.40503	9.81122	8.39385	8.455
200612_s_at	9.08235	8.92653	9.72457	9.14215	8.78903	8.83781	9.40185	9.37804	8.72283	8.76944	8.79887	8.35533	8.517	8.29989	9.32187	9.2676
200613_at	11.1752	11.1671	10.688	10.7827	10.5566	10.3545	10.3084	10.3604	10.49	10.4444	10.9927	10.9877	10.6333	10.7596	9.93711	9.84411
200614_at	12.3586	12.4751	12.2758	12.3832	11.8633	11.9486	11.7399	11.6265	12.2424	12.111	11.6263	11.5779	12.0434	12.0559	12.1779	12.1125
200615_s_at	8.83277	8.48133	9.18903	8.68509	8.1286	8.08273	9.46821	8.96008	8.84189	8.56618	9.09079	8.39655	7.03807	7.24873	8.7632	8.63211
200616_s_at	10.8112	10.9994	10.4609	10.1093	11.1713	11.1466	9.52067	9.92099	11.1227	10.9756	9.40332	9.27698	11.3926	11.334	10.6593	10.5789
200617_at	9.86526	9.99163	9.42779	9.12306	10.0481	9.9915	8.26242	8.61868	9.72548	10.0382	8.41183	8.24522	10.4119	10.3411	9.76953	9.61482
200618_at	9.81407	9.45615	9.82041	9.79766	9.78771	9.82693	10.0927	10.3087	8.64996	8.8072	10.0732	9.83447	8.89942	8.74338	4.36576	4.61116
200619_at	9.93368	9.75857	9.70957	9.71509	9.55329	9.55329	9.51775	9.4033	9.69082	9.59688	9.14966	9.30175	9.52184	9.68893	10.5643	10.4475
200620_at	10.6341	11.2167	10.8487	11.539	10.9879	11.1224	11.0745	11.5402	11.0023	11.0271	11.7011	11.8721	11.4845	11.2429	11.0066	11.0153
200621_at	9.48942	9.11659	9.70544	8.97968	9.56089	9.47659	9.69861	9.41234	10.123	10.3843	10.5773	10.6526	8.8183	9.16224	9.15268	9.0298
200622_x_at	8.03488	7.72081	7.97463	7.18243	9.43612	9.43724	7.8463	7.34467	9.15535	9.1207	8.87551	8.52834	8.48065	8.72122	9.1375	9.10478
200623_s_at	7.58846	7.26203	8.06648	7.59107	9.55802	9.38529	7.38254	7.5297	8.34769	8.54258	8.19606	7.97376	9.42588	9.27592	9.40832	9.07371
200624_s_at	10.5105	10.1705	10.4751	10.7188	10.6197	10.6986	10.7221	10.8283	10.504	10.5784	10.7377	10.7389	10.0036	10.2177	10.7701	11.0606
200625_s_at	11.2986	11.0759	11.084	10.7967	10.7196	10.6527	10.712	11.1502	10.544	10.5335	11.612	11.2989	10.0789	9.97263	9.61268	9.46021
200626_s_at	10.7087	10.2295	10.7362	10.8657	10.7437	10.9545	10.7506	10.9662	10.5851	10.7709	11.128	11.0122	10.7351	10.5316	11.1164	11.3032
200627_at	12.2843	11.6969	12.234	11.9204	12.3112	12.3414	11.9532	11.9571	12.3827	12.3682	11.9709	11.7806	12.3047	12.2772	12.4201	12.4201
200628_s_at	8.40249	8.41352	9.25559	9.73686	8.42648	8.43799	9.52934	8.0162	8.86503	8.5643	9.01487	8.70526	7.67398	7.91758	8.10576	8.05387
200629_at	9.18965	9.22414	10.1842	10.6662	9.27769	9.19917	10.3582	8.57151	9.55825	9.47031	9.81718	9.31637	8.93368	9.01448	8.92176	8.73979
200630_x_at	11.641	11.2779	12.2718	12.0938	12.0784	12.0311	12.6307	12.4628	12.2266	12.0339	11.9486	11.9407	12.1885	12.191	12.2493	12.2305
200631_s_at	11.4385	11.0787	11.899	11.9057	12.0278	12.0246	12.4176	12.1879	11.4831	11.5755	11.6594	11.6141	11.9306	11.8596	12.2563	12.1918
200632_s_at	10.1226	10.8976	9.79302	10.3905	7.20061	7.126	8.13506	9.6027	9.62013	10.5134	9.75304	10.2681	9.47995	10.2129	11.9645	12.1212
200633_at	13.279	13.3445	12.7733	12.9276	13.3792	13.3531	13.4143	13.4166	13.5384	13.4697	13.388	13.4268	13.6304	13.5746	13.2573	13.195
200634_at	12.2252	11.8574	12.594	12.0456	11.9588	11.8846	12.0826	11.8936	11.9147	11.9902	12.363	12.067	11.4693	11.4674	10.7389	10.741
200635_s_at	7.95154	7.22866	8.96776	8.71115	8.3288	8.32903	8.67798	8.5805	9.15537	9.08787	9.44967	10.0377	8.69735	8.78792	8.36303	8.44065
200636_s_at	9.50328	8.77294	10.6337	10.2202	10.1239	9.92385	10.2202	10.2358	10.5223	10.8042	11.1547	11.343	10.714	10.4721	9.85466	9.79451
200637_s_at	7.47336	6.88638	8.50927	7.93138	7.88405	7.8396	8.29226	8.16247	8.59155	8.66152	9.13412	9.47107	7.91319	7.72329	7.45707	7.31779
200638_s_at	11.8922	11.6659	11.5607	11.426	11.1245	11.222	11.3209	11.2097	11.1703	11.0731	11.6365	11.4946	10.6047	10.4641	11.3872	11.4491
200639_s_at	12.0848	11.6355	11.4901	11.1691	11.2791	11.3348	11.5312	11.5505	11.3566	11.3453	11.8345	11.5681	11.5209	11.4557	11.6119	11.8463
200640_at	12.336	12.1393	11.5182	11.2798	11.4271	11.5113	11.8095	11.7641	11.3895	11.4619	11.8508	11.6848	11.4593	11.444	11.8004	11.7801
200641_s_at	12.4537	12.1213	11.868	11.6983	11.4654	11.5543	11.6871	11.6319	11.4943	11.1414	11.9005	11.7149	10.1271	10.2947	11.7192	11.6618
200642_at	12.0901	11.926	12.3175	12.2193	11.747	11.748	11.6693	12.059	12.0968	12.0404	10.915	10.9834	12.1417	12.0598	12.4649	12.425
200643_at	8.70541	8.78021	8.58117	8.73581	8.32465	8.41045	8.54407	8.46037	9.19735	9.25757	8.61322	8.51245	9.31133	9.22252	9.08711	8.91449
200644_at	11.0942	11.9549	8.97589	10.3782	11.2991	11.3268	9.52491	10.012	11.8067	11.8647	10.5152	10.2512	11.5688	11.6927	11.9232	11.9452
200645_at	10.227	10.6743	10.6432	11.4741	11.3755	11.3097	10.8077	11.0312	11.9022	11.9031	10.6477	10.8915	11.2102	11.2198	10.5371	10.3984
200646_s_at	7.31704	7.56761	7.99258	8.15528	8.31446	8.12742	7.45052	7.58822	6.69336	6.75241	7.86941	7.88841	6.6175	6.97955	7.42135	7.49069
200647_x_at	11.5798	11.5707	11.5614	11.0911	11.2446	11.1422	11.7016	11.5153	10.7696	10.7053	11.1386	11.3293	11.562	11.4407	10.9963	10.7653
200648_s_at	7.96885	8.2935	8.00283	8.93608	8.67265	8.77961	8.73827	10.8501	8.41838	8.29686	10.7369	11.0356	6.76985	7.21946	8.07309	8.09404
200649_at	7.81981	8.29304	8.49395	8.67481	8.67124	8.66652	7.84752	8.07168	6.86417	7.21015	8.26971	8.31214	8.02672	8.06607	8.15079	7.98571
200650_s_at	13.3671	13.1176	12.9832	12.7409	12.5358	12.5266	12.6131	12.6398	12.6055	13.1509	12.9764	12.7783	12.8699	13.169	12.1151	12.0402
200651_at	12.9655	12.9812	13.2382	13.2807	13.1577	13.1671	13.5648	13.5428	13.258	13.2591	13.0379	13.16	13.1003	13.1615	13.5794	13.5858
200652_at	10.6295	10.8926	10.7477	10.8266	11.2736	11.3294	10.3493	10.5672	10.7731	10.8491	9.87491	9.82561	10.7428	10.7215	10.0802	10.0244
200653_s_at	11.2238	10.9376	10.2366	9.6663	10.3277	10.3661	9.90965	10.0064	10.3228	10.3793	11.0904	10.5716	10.3939	10.2874	9.67273	9.5562
200654_at	11.2738	11.6086	11.2932	11.4232	11.0979	11.1067	11.0764	11.1104	11.5132	11.7351	11.1714	11.0854	11.7539	11.8189	11.7013	11.5833
200655_s_at	12.2143	11.9824	11.3914	10.9847	11.7298	11.6682	11.1735	11.3023	11.3722	11.4672	12.2072	11.8611	11.49	11.4683	10.6782	10.6938
200656_s_at	10.2047	10.1872	10.3212	10.3455	9.87092	9.91176	9.71461	9.7122	10.4429	10.6323	10.0156	9.87784	10.5175	10.6116	10.5918	10.689
200657_at	12.487	12.355	11.6269	11.2299	12.4476	12.3789	12.2807	12.1524	12.157	12.1342	12.0485	12.2033	12.1574	12.309	11.369	11.3679
200658_s_at	11.2491	10.7273	10.0951	9.62488	10.1158	10.0327	10.214	10.1174	10.3903	10.3121	9.34483	9.05173	9.32858	9.87599	9.84853	9.82968
200659_s_at	9.02117	8.947	8.19716	8.0532	9.29164	9.12014	8.49685	8.68179	9.07302	9.06368	8.06353	8.04998	8.42241	8.7374	9.32174	9.1584
200660_at	11.188	11.1591	11.5338	11.0685	10.0391	10.0373	11.0972	11.1094	10.325	10.3874	12.1373	12.0747	10.5856	10.4664	10.109	10.1281
200661_at	9.92873	10.4448	10.3813	11.5804	8.88113	8.81544	9.6686	9.96461	7.80347	7.65438	11.145	11.0235	8.37537	8.09457	7.95782	7.78767
200662_s_at	10.4623	10.7791	11.0389	11.3661	11.9409	12.0178	11.4044	11.4441	11.1972	11.4977	9.58404	9.74385	11.0987	11.1922	11.5617	11.5842
200663_at	11.9364	12.1762	11.7857	11.6168	12.1333	12.1227	10.7696	10.9348	10.908	10.8956	11.8345	11.7208	11.6872	11.653	11.135	10.9077
200664_s_at	9.35541	9.21107	8.8242	8.53832	8.22681	8.13189	8.63581	8.79196	8.68074	8.89404	9.5222	9.40727	8.67185	8.86905	7.37525	7.45913
200665_s_at	4.32245	8.15243	4.03441	4.00995	4.00722	3.79	10.4256	10.3615	4.01149	4.51328	10.213	10.1684	4.26254	4.34517	4.10264	3.90942
200666_s_at	9.61455	9.48591	9.22348	9.03428	8.68737	8.5556	8.94509	9.09772	8.76611	8.94942	9.94445	9.77956	9.22854	9.30513	7.94268	7.89852
200667_at	9.96287	9.86424	9.79191	10.0099	10.2472	10.2282	9.66914	10.0839	10.3461	10.2897	10.381	10.3266	10.7374	10.6871	10.482	10.4266
200668_s_at	10.8904	10.7497	11.0605	11.0668	10.9478	10.9845	10.5234	10.9205	11.2568	11.17	11.3236	11.2877	11.1976	11.1282	11.2429	11.2187
200669_s_at	10.1899	9.96868	10.1832	10.2361	10.1295	10.1355	9.87973	10.1456	10.5584	10.3896	10.527	10.3693	9.74506	9.8942	10.5107	10.4515
200670_at	7.5759	7.83888	8.07775	9.03331	8.89728	9.14214	9.11944	7.83616	8.9978	9.11267	8.76317	9.08862	8.85062	8.92786	9.29135	9.66893
200671_s_at	7.003	6.92396	6.98892	6.99129	5.92541	5.95012	7.41481	7.20047	3.50313	4.10007	7.25381	6.8438	4.82753	5.48378	6.33292	6.4974
200672_x_at	7.70884	7.74824	7.95452	7.96584	6.5438	6.56758	8.21112	8.04892	4.93858	4.69903	8.16274	7.80998	6.8757	6.41438	7.50777	7.36528
200673_at	11.6612	11.7229	11.6432	11.9133	11.3749	11.4015	12.2432	12.1866	11.4296	11.4367	12.1235	12.1631	11.4463	11.4036	11.1092	11.3048
200674_s_at	13.5642	13.7342	13.362	13.3308	13.5286	13.4848	13.4745	13.4436	13.6814	13.6782	13.0425	13.0835	13.5149	13.5045	13.7113	13.6728
200675_at	10.2577	10.4411	10.047	10.359	10.7062	10.7799	9.73953	9.84875	10.4643	10.6126	10.1121	9.86811	10.572	10.5465	10.7505	10.566
200676_s_at	6.64928	6.34879	6.71872	6.85901	7.88522	7.77485	6.80458	7.01456	6.16128	6.30317	6.82709	6.58125	6.67284	7.02981	7.4455	7.84067
200677_at	12.2288	12.4926	12.53	12.2129	10.7465	10.6407	12.0169	11.8781	10.4786	10.6654	11.939	11.7185	11.1601	11.0057	11.5924	11.518
200678_x_at	10.0299	11.0266	9.98923	10.6491	8.64604	8.64522	9.81011	10.1268	8.29077	8.14074	9.83956	10.1277	8.49476	8.5357	8.24551	8.06639
200679_x_at	11.5309	10.7624	10.9698	10.4975	11.6889	11.6514	11.4406	11.2875	11.0879	10.7818	11.0879	11.2326	10.473	10.6672	11.0331	11.1451
200680_x_at	12.7763	12.4135	12.2782	11.8735	12.7274	12.7208	12.6428	12.4464	12.2971	12.1739	12.5985	12.6468	12.3714	12.4555	12.3711	12.431
200681_at	11.298	11.038	11.6606	11.4412	11.951	12.0312	11.1925	11.3014	12.149	12.1102	10.6652	10.6681	11.7194	11.5604	12.0052	12.0827
200682_s_at	10.5022	10.4035	10.7858	10.6194	10.3599	10.344	10.4376	10.6024	11.298	11.1675	10.6308	10.6122	10.8397	10.9447	11.1641	11.1567
200683_s_at	8.73282	8.74949	8.95422	8.81657	9.61623	9.50002	9.05906	9.272	9.47739	9.42904	9.20628	9.2851	9.37082	9.41121	9.7924	9.84157
200684_s_at	7.92977	8.01793	7.9115	8.07537	9.03901	8.84509	8.14973	8.2991	8.2613	8.35272	8.15454	7.94461	7.98769	8.24264	9.24588	9.15921
200685_at	6.54077	6.71548	7.47715	7.69301	7.67437	7.93586	7.10001	7.88131	5.5083	5.71918	6.21988	6.51467	6.50671	6.72656	7.44423	7.89055
200686_s_at	10.0591	9.55763	10.1886	10.4711	10.1402	10.365	10.4567	10.6119	10.4832	10.2908	10.2035	10.1451	10.5552	10.4855	10.5433	10.8439
200687_s_at	8.6529	8.49092	8.88457	8.40005	9.15568	9.16857	9.36189	9.42645	9.09376	8.98637	8.75935	8.67095	8.96181	9.11393	9.12507	9.0285
200688_at	6.64523	5.94281	7.99002	7.7078	5.97353	5.90427	5.93177	6.12706	5.93177	6.53135	5.33802	5.22789	5.80603	5.69975	6.42065	6.59538
200689_x_at	12.9436	13.1863	13.346	13.4037	13.116	13.1339	13.139	13.1273	13.2182	13.1728	12.551	12.6402	13.1033	13.1721	13.3068	13.225
200690_at	8.56295	7.99988	8.23359	7.69538	8.27632	8.60333	8.60456	7.93436	7.65097	7.74771	7.5786	7.25384	8.30344	8.41696	9.38468	9.30225
200691_s_at	11.0218	10.6157	11.0285	10.4867	11.4952	11.5028	11.5217	11.0422	10.8471	10.8168	10.9103	10.8284	10.983	11.0937	12.1304	11.9651
200692_s_at	10.2872	9.74601	10.1698	9.67594	10.6057	10.6271	10.8449	10.2269	10.2267	10.0873	10.0588	10.0055	10.0664	10.2104	11.3213	11.4324
200693_at	11.966	11.5771	11.8987	11.9517	11.7058	11.6919	11.9304	12.0065	11.5583	11.6479	11.9706	11.9041	11.5566	11.56	11.6247	11.6731
200694_s_at	9.16913	9.32771	9.00111	9.01338	9.04488	9.07821	8.66346	8.91427	9.53089	9.53962	9.39905	9.41632	9.19105	8.91352	8.78753	8.6703
200695_at	9.86364	9.88864	9.03867	8.95838	9.60999	9.44409	8.82268	9.01382	9.80476	9.74479	9.02606	9.23385	9.3127	9.62029	10.0102	9.71449
200696_s_at	7.97109	8.92714	8.72225	9.1777	6.60284	6.14028	8.78695	9.80343	6.19899	6.1609	11.0978	11.0289	6.69601	6.19574	5.887	5.61835
200697_at	10.7667	10.264	9.55762	9.24772	9.93257	9.69382	9.0438	9.49186	9.85318	9.83814	10.2433	10.4909	10.3553	10.421	9.71823	9.3872
200698_at	10.6505	10.5469	9.90676	9.92941	10.2932	10.3903	9.02845	9.10949	10.0921	10.0763	9.81637	9.71563	9.59096	9.71048	8.20271	8.41326
200699_at	10.4358	10.7701	10.2776	10.3246	10.7331	10.6589	9.23327	9.54819	9.61157	9.85807	9.62511	9.7057	9.1882	9.22614	8.3293	8.16392
200700_s_at	11.4089	11.5777	10.5475	10.4041	10.5158	10.5265	10.1903	9.65365	11.1949	11.0613	10.8228	10.5546	10.191	10.2374	8.22352	8.12384
200701_at	10.776	10.8799	11.2803	11.0316	10.5557	10.5671	11.069	11.3716	9.53679	9.5079	10.9127	11.2407	8.94444	8.70943	9.26603	9.36725
200702_s_at	8.00594	8.07684	8.02556	8.07301	8.10074	8.22876	7.72187	8.13081	8.73234	8.37911	8.33201	8.10798	7.9333	7.97238	7.66953	7.7461
200703_at	11.9076	11.6113	11.7895	11.7186	11.9233	11.8913	11.0764	11.3522	11.4387	11.351	12.106	12.042	11.7494	11.8311	11.5321	11.5579
200704_at	7.4055	7.27094	10.4921	10.937	6.22577	6.56179	10.4919	10.9483	9.83486	9.92368	11.1861	11.2616	7.24162	6.84299	7.83495	7.89922
200705_s_at	12.1447	12.1384	12.4758	12.2407	12.535	12.4564	12.7328	12.7326	12.1966	12.2476	11.9751	11.8694	12.7539	12.7246	12.2225	12.1437
200706_s_at	6.42726	5.92164	9.86042	10.2603	5.98565	5.64169	9.7822	10.3544	9.27166	9.20438	10.6484	10.793	6.33367	6.06925	7.23538	6.99647
200707_at	9.66556	9.65783	9.33422	9.04474	9.47228	9.29279	9.2366	9.32129	9.102	8.96343	9.01519	9.14709	9.15736	9.32004	9.18885	8.89667
200708_at	10.3939	10.2942	10.5952	10.1557	10.6969	10.6173	10.5513	10.547	11.393	11.2967	10.1264	9.89371	11.146	11.2475	10.1982	10.0604
200709_at	12.7443	12.0462	10.588	10.6199	9.86821	9.86055	10.5912	10.7778	10.3076	10.4125	10.4331	10.1133	11.0461	10.5818	10.6235	10.6877
200710_at	9.55799	10.3415	10.6605	10.561	10.2036	10.2064	10.1615	10.3897	10.7413	10.7168	9.99453	10.2812	10.7524	10.4716	8.51737	8.33453
200711_s_at	9.44457	9.49534	9.60153	9.88851	9.96618	10.0287	9.5079	9.94798	10.078	10.1729	9.84347	9.97223	10.5005	10.1966	10.0382	10.0526
200712_s_at	9.17272	8.74907	8.76482	8.7669	8.62325	8.58695	9.00011	9.12097	9.04373	8.83021	10.3488	10.137	8.17754	8.35293	9.07279	9.01356
200713_s_at	10.9308	10.6136	10.5388	10.4559	10.4743	10.5681	10.8113	10.9274	10.3823	10.3242	11.8055	11.7045	10.3531	10.1574	10.9181	10.7755
200714_x_at	9.65476	10.0267	9.6101	9.76097	10.0515	10.0683	9.31593	9.27065	9.35946	9.45988	9.88105	9.8708	9.49992	9.47023	9.19301	9.15064
200715_x_at	11.5803	12.27	12.3322	12.6589	12.7671	12.7858	12.6429	12.8369	12.9122	13.0151	12.144	12.3351	12.9629	12.8571	13.1256	13.1373
200716_x_at	13.4998	13.7093	13.3491	13.4789	13.5081	13.4998	13.5108	13.5433	13.7304	13.6556	13.2396	13.4111	13.4585	13.4176	13.8637	13.776
200717_x_at	13.542	13.5561	13.4483	13.4727	13.3397	13.399	13.492	13.5365	13.5014	13.5136	13.188	13.2735	13.7202	13.6624	13.6152	13.6518
200718_s_at	12.1351	11.9032	12.0874	12.2956	12.1483	12.2456	12.0432	12.0881	12.3818	12.442	12.3028	12.3009	12.6147	12.5467	12.2112	12.3483
200719_at	7.4595	7.60674	7.419	7.45556	8.29964	8.37477	7.05122	7.70857	7.75417	7.83899	7.0572	7.12368	8.38942	8.34442	8.25879	8.09285
200720_s_at	8.92664	8.57952	8.91972	8.53546	8.77446	8.88319	8.83511	8.62855	8.91257	8.90498	8.93404	8.57035	8.02307	8.36784	8.30449	8.15748
200721_s_at	7.93636	7.72744	8.2778	8.20748	8.2289	8.19449	7.74577	7.76557	8.57825	8.42869	7.92682	7.75038	8.42215	8.22392	7.51438	7.59491
200722_s_at	9.5513	9.77678	9.11538	9.2801	9.59543	9.53936	9.62539	9.41327	9.86408	9.49347	9.4305	9.40277	8.55276	9.03483	9.62192	9.60753
200723_s_at	11.0154	11.4018	10.6894	10.9548	11.079	11.0459	11.039	10.9722	11.1674	11.0961	10.9895	10.8924	10.7622	10.7814	10.9946	10.9425
200724_at	4.49711	4.52617	4.42756	4.42419	4.63672	4.66899	4.28623	4.63191	5.02624	4.51906	4.51242	4.45407	4.52642	4.72894	4.4542	4.52
200725_x_at	13.0676	13.1945	12.7995	12.9714	13.2295	13.1601	12.9607	13.1142	12.7729	12.9442	12.6614	12.8539	13.1722	13.1926	13.4228	13.3806
200726_at	12.0279	11.7451	11.5375	11.4944	11.7681	11.8078	11.3765	11.3994	11.4486	11.4963	10.668	10.7133	11.2476	11.2755	11.7536	11.9912
200727_s_at	9.83899	9.64332	9.50205	8.94164	9.35714	9.38573	9.65164	9.44647	8.96747	8.37352	9.41134	9.23234	8.24503	8.41788	9.34231	9.28426
200728_at	11.1833	11.1706	11.0755	10.817	10.5926	10.5736	10.997	10.8793	9.97418	9.99341	10.7763	10.6271	9.96819	10.1459	10.9795	10.8731
200729_s_at	10.553	10.2015	10.1282	9.93776	9.86134	9.98827	10.3676	10.1372	9.22008	9.21936	10.466	10.1421	9.4064	9.43599	10.3247	10.4929
200730_s_at	8.91434	9.08601	10.9689	11.1545	10.2219	10.5839	9.75053	9.22267	9.72055	9.4879	9.66423	10.0949	7.65349	7.98704	9.52589	9.63359
200731_s_at	8.25256	8.59871	10.7816	10.9152	10.1173	10.4811	9.4284	9.17867	9.24743	9.26379	8.67411	9.27705	7.83065	8.08691	9.53923	9.72369
200732_s_at	8.95415	9.34921	11.7607	11.9144	11.0531	11.3111	10.3088	10.0592	10.1582	10.1085	9.41747	9.92496	9.52008	9.41376	10.6393	10.4705
200733_s_at	9.03106	8.89368	10.2799	10.4751	9.75555	10.1928	9.67455	9.2826	9.50179	9.4684	9.68277	10.0799	8.98259	9.05228	9.38447	9.98357
200734_s_at	9.57994	9.74402	9.37191	8.84023	9.11735	9.11042	9.25863	8.82714	10.0604	9.92654	9.76958	9.42349	8.84435	8.81656	9.2283	9.01046
200735_x_at	12.5855	12.7346	12.9659	13.0271	13.2317	13.2168	12.8189	12.8507	13.3365	13.3299	12.3897	12.7046	12.9911	13.0056	13.3181	13.3022
200736_s_at	11.4622	11.6394	10.0901	9.7025	10.8541	10.8731	11.2323	11.1882	11.6229	11.6293	11.3515	11.1423	10.9267	11.0939	11.2111	11.2053
200737_at	10.5191	10.2724	9.6065	9.25803	9.50398	9.5563	8.66197	9.51834	10.0325	10.9964	9.82428	9.63622	9.62642	10.2622	9.32443	9.43597
200738_s_at	12.6029	12.5515	11.9654	11.6289	11.7271	11.7929	11.1496	11.7939	12.1598	12.807	12.1503	11.9864	11.9747	12.4469	11.6938	11.7166
200739_s_at	9.82563	9.88231	9.73327	9.3257	8.14569	7.9846	9.07344	8.68581	8.85359	8.85948	8.40112	8.41489	8.19226	8.31592	9.60842	9.63168
200740_s_at	11.6057	11.2962	11.2696	11.1106	10.1583	10.1716	11.0722	10.7939	10.4708	10.7204	10.6412	10.5481	10.4171	10.5244	11.4888	11.6322
200741_s_at	13.0558	13.1798	13.546	13.6738	13.3531	13.4262	13.1106	13.211	13.2393	13.2498	12.9667	13.1649	13.4917	13.3882	13.3005	13.4668
200742_s_at	8.12486	9.06803	8.59418	9.1605	8.24344	8.31879	8.09715	8.26302	8.39706	8.27934	8.25601	8.46106	7.19042	6.7627	7.02071	7.06044
200743_s_at	8.96267	9.80944	9.75986	10.2204	9.12121	9.06513	8.95728	9.24792	9.08946	9.00282	9.13477	9.01107	8.34188	8.30017	7.73739	7.80529
200744_s_at	10.8149	10.3532	9.92006	9.59153	9.24626	9.27764	10.1547	9.97617	10.3183	9.99902	9.91014	9.62203	8.86377	9.33016	10.3121	10.4502
200745_s_at	11.259	11.196	10.4494	10.3603	10.0452	10.1466	10.8046	10.6047	10.4918	10.2433	10.2827	10.0392	10.0311	9.92402	11.4136	11.529
200746_s_at	11.2172	11.1131	10.3545	10.2429	10.2224	10.1636	10.5761	10.4466	10.5911	10.555	10.1561	10.0264	10.6727	10.7544	11.4151	11.3428
200747_s_at	7.81481	8.33525	7.93665	8.31068	8.79984	8.58092	7.72763	8.07215	8.43308	8.45887	8.41294	8.55432	9.23997	9.29549	9.28909	9.06976
200748_s_at	13.6241	13.7983	13.3259	13.5779	11.9181	11.8517	12.937	12.9991	12.9482	12.5804	12.7398	12.8321	12.7348	12.7457	11.8168	11.8126
200749_at	10.657	10.0301	9.82513	9.95976	10.1216	10.0891	10.3148	10.2832	10.3682	10.458	9.88248	9.66177	10.7506	10.6195	11.3208	11.4633
200750_s_at	12.5607	12.0208	11.7196	11.3938	11.8004	11.749	11.751	11.6808	12.0187	11.8794	11.402	11.4441	11.628	11.8025	11.9845	12.0346
200751_s_at	10.5526	9.86677	11.0558	11.0388	10.9901	11.1397	10.7242	10.7333	10.5247	10.4455	10.076	10.1154	9.18458	9.84511	10.3952	10.6005
200752_s_at	8.66806	8.58345	7.82435	7.7945	7.00031	6.79634	7.61567	7.8228	7.32021	7.51848	8.626	8.68811	7.7896	7.62733	6.83279	6.34919
200753_x_at	10.0126	9.58814	9.21859	8.7857	9.81885	9.79627	9.47095	9.7587	9.74376	9.59842	9.78331	9.7072	9.33762	9.606	9.9215	10.0811
200754_x_at	11.7359	11.5601	10.8777	10.5872	11.6358	11.5208	11.5314	11.7367	11.3549	11.3004	11.4692	11.5467	11.6531	11.542	11.7831	11.7517
200755_s_at	10.3273	10.2471	9.91975	9.97894	9.27887	9.29478	9.05329	8.99223	9.20577	9.36669	9.7134	9.49038	9.0343	9.16256	9.23394	9.24904
200756_x_at	9.82686	9.7495	9.37714	9.39569	8.82097	8.8273	8.74246	8.54752	9.09925	8.99627	9.11434	8.99654	8.00483	8.15834	8.59441	8.68655
200757_s_at	10.1836	10.138	9.80416	9.90952	9.2155	9.08294	9.01794	8.82746	9.08419	9.19762	9.58704	9.48644	9.14976	9.27538	9.13968	9.09497
200758_s_at	8.97967	9.35966	8.93931	9.03185	8.43444	8.29653	9.58974	9.9213	9.18367	9.32601	9.39919	9.42154	8.7833	8.8122	8.82051	8.60591
200759_x_at	8.71533	9.29817	8.81054	8.99833	8.53602	8.47386	9.48239	9.74282	9.19392	9.3839	9.47946	9.47356	9.15547	8.96115	8.90512	8.77664
200760_s_at	9.54591	9.89726	10.9637	10.9533	9.72206	9.81217	9.36372	9.50223	10.6752	10.7806	10.4561	10.1391	9.86874	9.93086	10.2619	10.2695
200761_s_at	9.72488	10.117	11.4357	11.4512	10.035	10.1492	9.85466	10.0529	10.9801	11.057	10.7273	10.4281	10.5183	10.5472	10.9436	11.0019
200762_at	9.93042	9.27848	12.0201	12.2615	10.8273	10.8883	10.771	11.2491	7.59227	7.89537	9.67725	9.58538	7.31947	7.18266	8.5019	8.51056
200763_s_at	13.082	13.1588	13.4888	13.4292	13.2871	13.2979	13.4824	13.4357	13.3191	13.3435	13.4762	13.5304	13.4818	13.4969	13.4866	13.5239
200764_s_at	3.27647	3.09799	9.43583	9.70142	9.11234	9.166	9.72206	9.75971	8.96714	8.95789	9.89797	9.93222	8.47689	8.52551	8.86128	8.68651
200765_x_at	3.01038	3.23245	10.4838	10.6697	10.1108	10.0834	10.7683	10.6377	9.67837	9.65701	10.8278	10.9743	10.0355	9.97709	9.72016	9.49546
200766_at	7.05063	7.66535	7.60486	8.50124	6.57892	6.68092	7.23957	7.35739	7.23361	7.34454	8.74222	8.65135	6.91113	6.66425	6.74513	6.47179
200767_s_at	7.06848	6.81565	7.8205	7.71473	7.63463	7.68062	7.50854	7.46298	7.77336	7.61234	7.04717	7.0998	7.6268	7.79423	7.34092	7.39572
200768_s_at	10.658	11.4025	9.77711	9.72214	10.1822	10.2646	10.468	10.4114	9.95086	9.89187	10.1434	10.4463	10.145	10.3441	10.2816	10.2763
200769_s_at	9.24887	10.1418	8.38119	8.20542	8.72106	8.76753	9.11302	9.05166	8.75677	8.40344	8.9518	9.07632	7.01459	7.22891	8.91022	8.73307
200770_s_at	7.87742	8.21918	8.70161	8.61779	7.40918	7.48082	8.32046	8.19216	10.2249	10.1796	8.29174	7.78158	9.5875	9.86101	9.51349	9.23244
200771_at	8.58431	9.52542	10.2746	10.2831	9.67398	9.59305	9.71803	10.0405	10.9187	10.765	9.56087	9.33892	11.1605	11.1343	11.2943	11.0327
200772_x_at	12.7751	12.5992	12.4006	12.559	12.9835	12.963	12.5803	12.7288	12.4807	12.6449	12.6648	12.9593	12.2051	12.2617	12.6065	12.6229
200773_x_at	12.2125	12.0671	12.03	12.1677	12.3961	12.4183	12.1062	12.2324	12.1705	12.0543	12.1885	12.3487	12.2206	12.1189	12.1938	12.2832
200774_at	11.4428	11.1082	11.8582	11.8047	11.6312	11.7113	11.613	11.4066	11.5848	11.4117	11.2789	11.2329	11.5761	11.4595	11.2548	11.1622
200775_s_at	11.7797	11.571	11.9236	11.8129	12.0289	12.1063	11.9313	12.1031	12.0705	11.9823	12.0323	12.0813	11.698	11.731	12.1914	12.1764
200776_s_at	11.2547	11.2068	11.2907	11.5321	10.6405	10.8862	10.9248	10.7459	10.8361	10.58	11.3769	11.2594	10.2008	10.3224	10.2617	10.3653
200777_s_at	11.476	11.521	11.5139	11.7319	10.9697	11.1498	10.9953	11.0032	11.0106	11.0122	11.5033	11.4728	10.7863	10.873	10.6635	10.6465
200778_s_at	10.4921	10.4116	10.9066	11.0257	10.4345	10.4215	10.6967	10.8727	10.7631	10.5749	10.7667	10.7572	9.87714	9.96033	10.3898	10.3507
200779_at	10.1152	10.3237	11.4001	10.991	11.5032	11.4967	12.2569	11.4415	11.3892	11.504	11.0163	11.2244	10.7177	10.9363	11.0623	11.0104
200780_x_at	13.0216	13.288	13.2299	13.1837	12.807	12.6827	13.2076	13.119	12.752	12.7704	13.5106	13.5652	12.7084	12.7194	13.1235	12.8421
200781_s_at	12.8719	13.082	13.1986	13.362	13.4463	13.3969	13.7782	13.7226	13.5864	13.5735	13.2434	13.3799	13.6328	13.6514	13.4378	13.4496
200782_at	11.2182	11.3765	11.3603	11.1416	10.3338	10.292	10.9779	10.7876	10.3365	10.4086	11.1337	10.995	11.0842	11.1753	9.22984	9.18753
200783_s_at	9.20385	7.77831	8.88186	8.24382	9.78086	9.73824	9.25955	9.55529	8.19474	8.33795	8.99356	9.22268	8.08262	8.01832	9.12155	9.21557
200784_s_at	6.31768	6.71148	6.71127	7.14096	6.42216	6.45026	6.4058	6.42596	6.64425	6.10815	6.13332	6.47029	6.52924	6.72511	6.84067	6.61709
200785_s_at	5.50378	5.98742	5.70173	6.42027	5.23228	5.26676	5.39241	5.53355	5.62589	5.17095	5.44846	5.38952	5.50083	5.79545	5.99963	5.4354
200786_at	11.0443	10.8362	11.3844	11.1175	10.7402	10.6739	11.4691	11.342	11.1129	11.1109	11.558	11.3966	10.745	10.815	11.3253	11.1916
200787_s_at	9.20786	8.30212	7.64404	6.78324	8.66534	8.53471	8.46739	7.64657	8.67204	8.4988	7.7803	7.45887	8.53351	8.77568	8.18764	8.10613
200788_s_at	9.89939	8.92673	8.64548	8.03613	9.09991	9.0167	9.35194	8.78218	9.03469	9.18722	8.72048	8.46981	8.94777	8.98937	8.59503	8.4731
200789_at	8.62219	9.45261	10.3244	10.2328	10.9603	10.9506	9.78548	9.67402	10.6869	11.1361	9.12498	9.49451	10.8245	10.9551	10.423	10.3442
200790_at	12.8847	12.4729	10.3272	9.04199	11.9057	11.9626	10.5885	9.37283	12.5721	12.5749	9.93836	9.90673	13.2665	13.377	12.0622	12.004
200791_s_at	8.8707	8.78032	10.4151	10.1236	8.66221	8.64047	10.7316	11.0326	7.56864	7.83783	11.145	11.2505	9.39403	9.09179	8.91633	8.81367
200792_at	11.564	11.1804	11.8505	11.5842	12.0767	12.0243	12.0197	12.0865	12.0234	11.9728	11.6541	11.6465	11.9213	12.057	11.7972	11.7433
200793_s_at	9.39756	9.75617	8.93432	8.75895	9.96719	9.92117	9.43403	9.17682	9.56924	9.58551	9.07274	9.04348	9.90329	9.9853	9.26273	9.00535
200794_x_at	9.42358	9.92475	11.654	11.8737	12.4253	12.4899	10.7241	11.235	10.9721	10.9529	11.4063	11.4286	10.5909	10.5706	10.8704	10.8907
200795_at	3.48304	3.34103	3.26007	3.47148	3.39815	3.3011	3.36754	3.41988	3.56774	3.74496	3.40149	3.51826	3.92033	3.63082	3.45891	3.48377
200796_s_at	7.48962	7.12273	8.57054	8.01967	7.89778	8.0031	8.08465	8.0783	7.59834	7.13299	8.54052	8.10873	4.94904	5.32446	6.88181	6.99594
200797_s_at	9.93868	10.1591	11.4282	11.069	10.6395	10.6174	10.6671	10.9068	9.91021	10.069	10.6438	10.5496	9.84378	9.85426	10.1094	10.1715
200798_x_at	9.46784	8.8907	10.2919	9.85216	9.56319	9.70638	9.81722	9.85732	9.35421	9.22921	10.655	10.1979	8.46121	8.65611	9.06754	9.1714
200799_at	10.8709	11.0397	10.6108	11.2204	9.80192	9.75563	10.3117	11.2622	3.07412	3.70524	11.4789	11.6221	11.4707	11.3049	6.39158	6.8364
200800_s_at	9.88475	10.0035	9.90221	10.5918	10.2931	10.2098	9.25077	10.484	9.3968	9.47453	10.4249	10.6614	9.86795	10.011	7.45841	7.41146
200801_x_at	13.6074	13.3565	13.4167	12.8794	13.1102	13.0298	12.8842	13.088	13.2132	13.1898	13.8706	13.6383	13.2676	13.24	12.5072	12.321
200802_at	10.1577	10.1179	9.85527	9.2335	10.3131	10.2795	11.0563	10.069	10.4321	10.4888	9.93342	9.73643	10.2139	10.4219	9.72591	9.60668
200803_s_at	10.8401	11.3351	11.1669	11.2655	11.8083	11.7677	11.0947	10.8671	11.5156	11.383	11.5046	11.4949	10.663	10.7118	11.5101	11.45
200804_at	11.1667	11.357	11.7832	11.824	12.4366	12.397	11.3297	11.4125	11.5537	11.7879	11.3938	11.6463	11.5146	11.4123	12.1851	12.0976
200805_at	9.11675	9.3484	8.83596	8.84638	9.05186	8.88771	9.23443	9.18637	9.05854	8.86996	9.13158	9.17363	8.55753	8.28095	8.51874	8.51642
200806_s_at	12.307	11.919	11.3093	10.9698	12.893	12.9634	12.1915	12.0457	12.8229	12.709	11.0918	10.972	12.3791	12.5222	12.6024	12.6334
200807_s_at	12.9406	12.5235	12.2052	11.9425	13.3063	13.4215	12.7252	12.6923	13.245	13.2485	11.9423	11.8018	13.3683	13.433	13.1213	13.1568
200808_s_at	8.6202	10.8477	7.53166	7.18282	6.08298	6.03728	7.8205	7.91272	6.41117	6.48234	8.66774	8.33612	7.82933	7.43632	5.94657	5.63312
200809_x_at	13.1287	13.2554	13.546	13.3867	13.5389	13.5434	13.7517	13.6689	13.4309	13.4788	12.6477	12.7916	13.2039	13.2665	13.7107	13.6242
200810_s_at	9.60301	9.71956	9.80797	10.5791	10.2546	10.421	10.5372	10.0796	10.9	11.0028	10.5968	10.6713	10.6023	10.4927	10.365	10.2589
200811_at	8.8259	9.05532	9.09439	9.7316	9.53277	9.53715	9.56052	9.04366	9.94263	10.102	9.66628	9.74116	9.27755	9.13225	9.45879	9.41557
200812_at	10.8328	10.6342	10.673	10.1772	10.9512	10.8933	11.0131	10.7452	10.4613	10.4432	9.88249	9.92279	10.8717	11.0319	10.808	10.6695
200813_s_at	7.04757	7.13792	7.63632	8.31996	8.21774	8.19677	8.69111	8.80543	7.84549	7.95059	8.35843	8.38746	7.63921	7.52387	8.821	8.70327
200814_at	10.3507	10.8369	10.4991	10.7384	10.933	10.8766	11.3886	11.602	10.1997	10.3208	11.3276	11.267	10.7821	10.8355	9.90803	9.85105
200815_s_at	7.96298	7.83692	8.90696	9.0953	7.76948	7.70813	9.16308	8.76555	7.92096	7.87448	8.43012	8.42345	7.36505	7.41935	7.81796	7.67106
200816_s_at	7.89397	7.84875	8.6497	9.40264	9.09833	9.15021	9.3724	9.42146	8.61921	8.74248	9.28844	9.34719	9.0476	8.91316	9.73629	9.62964
200817_x_at	13.3507	13.4252	13.6473	13.6279	13.5459	13.4452	13.3615	13.3626	13.5924	13.641	12.997	12.966	13.5343	13.4714	13.9873	13.8682
200818_at	12.4954	12.4066	12.2899	11.9508	12.2281	12.1733	12.3511	12.1575	11.6905	11.7274	11.6348	11.5084	11.5754	11.7392	12.3671	12.3307
200819_s_at	13.2592	13.275	13.5989	13.6123	13.6351	13.6717	13.4372	13.5348	13.806	13.7706	13.0113	13.0896	13.4017	13.498	13.6474	13.6965
200820_at	10.2242	9.96906	10.5291	10.0247	10.3238	10.3189	9.80232	9.71391	11.3188	11.3024	9.82252	9.84246	10.8172	10.8865	10.8214	10.5796
200821_at	9.09848	8.60448	8.16996	8.26947	8.06845	8.34318	8.27407	8.27377	9.09388	9.16939	9.14018	8.83969	8.55141	8.38368	8.49899	8.84736
200822_x_at	11.259	11.1887	11.5762	11.4142	12.2427	12.0897	11.2383	11.3452	11.675	11.9585	11.3741	11.2202	11.9145	11.9874	11.4521	11.371
200823_x_at	12.5307	12.7071	12.4673	12.6513	12.6615	12.6835	12.6629	12.8337	12.9948	13.1789	11.8377	11.8999	12.7865	12.8199	13.2908	13.2266
200824_at	9.68076	9.62922	8.69452	8.51443	5.87436	5.76666	9.81932	9.95976	6.23787	5.38177	11.1349	11.236	5.9494	6.33515	6.0496	5.78796
200825_s_at	9.6739	9.32499	9.17118	8.296	10.0737	10.1465	8.44683	8.24976	9.76328	9.71137	8.5606	8.48252	9.28295	9.50094	9.52964	9.46898
200826_at	11.7191	11.4596	11.8159	11.3231	12.3174	12.2553	11.5764	11.8072	11.6742	11.7478	11.4158	11.4528	11.7841	11.8895	12.4077	12.3693
200827_at	8.49586	8.28044	7.5022	7.87646	6.87606	6.76478	8.15032	8.08773	8.09411	8.93534	7.54119	7.21709	8.68034	8.95437	6.69037	6.84585
200828_s_at	10.5786	10.6245	10.7067	11.0032	10.7684	10.7824	10.8701	11.1821	11.257	11.1028	10.8395	10.9458	10.7008	10.9711	11.3816	11.3292
200829_x_at	9.94585	10.0989	9.98706	10.3533	10.2739	10.3392	10.1453	10.5635	10.531	10.5365	10.2286	10.2592	10.5502	10.6061	10.7344	10.8031
200830_at	11.5391	10.7228	10.6873	10.2817	10.0625	10.0714	9.87233	9.58878	10.3309	10.4139	10.2549	9.92662	10.5723	10.5573	9.98057	9.82985
200831_s_at	8.08496	7.93128	10.7361	10.3235	10.9127	10.9843	8.99879	8.02345	9.64956	10.4347	7.83297	7.70423	10.254	10.5437	9.32224	9.12336
200832_s_at	8.754	8.60578	11.5034	11.4308	11.5838	11.6651	10.2091	9.32058	10.4058	11.3377	8.35157	8.15075	12.0343	12.313	10.6239	10.5669
200833_s_at	11.4422	11.063	11.328	11.2007	11.0541	11.1001	10.9738	10.7423	10.5965	10.5426	11.5789	11.4125	10.4249	9.91486	10.527	10.6144
200834_s_at	13.3251	13.3507	13.1069	13.2224	13.228	13.2037	13.3288	13.4012	13.078	13.2303	13.6427	13.5856	13.1156	13.1615	13.3803	13.4265
200835_s_at	8.67778	8.34921	8.05136	8.04658	8.00972	8.0905	7.6173	7.45093	7.9992	7.52975	7.33275	7.02298	6.76987	7.09062	7.70782	7.75001
200836_s_at	8.25272	7.91096	7.84023	7.78024	7.72185	7.6266	7.41644	7.5489	8.1516	8.17326	7.69438	7.33255	7.8351	7.81777	8.19277	7.99384
200837_at	10.5623	10.8291	9.54293	9.31576	10.4039	10.398	9.79481	10.0484	10.962	11.0381	10.1803	10.038	10.8182	10.8591	10.717	10.5706
200838_at	8.83706	8.46816	11.1559	11.7861	7.34787	7.40768	9.91123	10.2865	8.76716	8.8553	11.5517	11.166	8.16546	8.03354	6.60701	6.74836
200839_s_at	9.781	9.38544	11.7933	12.3376	8.20847	8.17257	10.782	11.0318	9.45412	9.46507	12.15	11.8655	9.4338	9.04322	7.42842	7.60031
200840_at	11.836	11.4925	11.8492	11.7024	11.8321	11.9127	12.3443	12.3479	12.1814	12.2471	11.7528	11.6062	11.7413	11.7772	11.2706	11.423
200841_s_at	9.8995	9.73444	9.69801	9.0152	10.3266	10.4732	9.97867	8.95273	10.163	9.57344	7.66261	7.54017	7.67533	8.55345	9.11183	9.17078
200842_s_at	10.6839	10.5809	10.5098	10.0181	11.2065	11.2589	10.8472	9.96247	10.9201	10.8454	8.56379	8.42468	10.1607	10.291	10.0375	10.0838
200843_s_at	10.2763	10.1258	10.0785	9.57196	10.7476	10.7055	10.3344	9.3565	10.2722	10.3094	7.96434	8.15448	9.94412	9.97198	9.60487	9.52407
200844_s_at	13.0737	12.886	11.6343	11.6162	11.8443	11.7864	12.5106	12.4245	12.4869	12.4497	11.3898	11.253	11.8375	11.8657	11.8973	11.75
200845_s_at	11.8373	11.7043	9.94056	10.1582	10.7295	10.7845	11.0377	11.0317	11.3275	11.2352	9.93779	9.87565	11.2086	10.9916	10.9423	11.0356
200846_s_at	10.8165	10.7451	10.4918	10.3634	10.611	10.5482	10.1242	10.0654	9.81636	9.94336	10.276	10.2196	10.3556	10.6588	10.872	10.8839
200847_s_at	10.2608	10.506	10.8917	11.1449	11.3007	11.5797	10.5674	10.5259	11.8843	11.953	10.913	10.9572	11.1078	10.8754	10.5311	10.8308
200848_at	8.43694	8.40251	9.19699	9.28712	8.46893	8.4187	8.97712	8.83401	8.08806	8.34108	8.17618	8.04514	8.0839	8.06953	8.36213	8.32437
200849_s_at	8.31038	8.37247	8.83602	8.9029	8.242	8.25844	8.98198	8.68149	7.90023	8.18219	8.18834	8.31774	8.16808	8.01139	8.30062	8.15551
200850_s_at	9.82871	9.95903	10.7029	10.8362	10.127	9.98991	10.5142	10.1643	9.6527	9.79771	9.7593	9.84301	10.0494	9.81451	9.77587	9.77452
200851_s_at	9.34827	9.46274	9.974	10.3644	9.81345	9.76657	10.2871	10.3252	9.57946	9.66491	9.98381	10.0696	9.94506	9.98012	9.28118	9.33001
200852_x_at	9.76908	9.55397	9.19215	9.1971	9.94969	9.68795	9.07729	9.08251	9.98159	9.97746	9.43089	9.57367	9.71071	9.74692	9.85282	9.59933
200853_at	11.3552	10.7215	11.2761	10.328	11.9882	12.0839	11.5509	11.6351	11.8651	11.9008	11.4496	11.5862	11.4676	11.5722	11.4504	11.6285
200854_at	7.17364	6.95046	6.59753	6.97827	8.06697	8.05301	8.05028	7.51997	8.70378	8.63188	7.52912	7.70342	7.82388	7.80811	8.56349	8.44256
200855_at	6.00231	5.95411	5.63192	5.58375	7.0027	7.13698	6.68687	6.51349	6.86271	7.18737	5.98708	5.97319	6.07897	6.21932	7.39731	6.98868
200856_x_at	5.8544	5.73751	5.2804	5.19356	7.14437	7.21997	6.93941	6.53726	6.49091	6.84628	5.85751	5.89112	5.87152	6.15875	6.98129	7.13846
200857_s_at	7.13496	7.15425	6.67299	6.67245	8.13471	8.14716	8.05306	7.72264	8.55914	8.7157	7.42085	7.46257	7.53825	7.56108	8.40463	8.33356
200858_s_at	12.0121	11.9929	12.1398	12.2037	12.5443	12.4683	12.4587	12.5152	12.634	12.5651	11.9661	11.9974	12.4455	12.435	12.6873	12.7898
200859_x_at	9.49554	8.64946	9.0989	8.37839	7.03157	6.72319	8.234	8.68486	7.48905	7.38885	9.67883	9.17238	6.94443	7.01279	6.95985	6.48626
200860_s_at	9.51328	9.59991	10.2577	10.2296	9.96315	10.0499	10.8925	10.5028	10.1292	10.1019	9.69533	9.81229	10.081	10.102	9.72868	9.62029
200861_at	6.81292	6.63191	7.4832	7.80296	7.79056	7.92594	8.10253	7.83832	7.93473	8.10341	7.13748	7.23062	7.89162	7.97821	7.8827	7.94927
200862_at	9.71557	9.86026	9.56141	9.28084	10.3825	10.3459	10.0022	9.93888	11.3743	11.5428	9.80474	10.1567	11.1264	11.0801	10.5578	10.4366
200863_s_at	10.777	11.1139	11.6947	11.6912	11.1348	11.1302	11.5447	11.591	11.9077	11.9138	12.4287	12.4327	11.6917	11.7332	12.3207	12.2919
200864_s_at	7.90604	8.18302	8.18983	8.29921	8.90112	8.99265	8.91549	8.91106	9.20174	9.47491	9.76188	9.49424	9.19463	8.82672	10.4663	10.6756
200865_at	3.09284	3.13633	3.10737	3.17831	3.40026	3.32802	3.20445	3.29281	3.24941	3.38965	3.24738	3.09284	3.13874	3.54501	3.35508	3.24494
200866_s_at	9.02501	10.0359	10.6064	11.9634	9.1907	9.26201	9.4625	9.8608	9.86408	9.94489	9.87162	9.94878	9.09117	8.96221	9.18429	9.08231
200867_at	8.54159	8.58498	8.50605	8.79026	8.02989	8.16545	8.4555	8.61416	8.29324	8.51618	9.33304	9.24167	8.43396	8.36138	7.95162	7.94177
200868_s_at	9.08325	9.01612	8.67758	8.63614	7.65418	7.85348	9.1034	8.82118	8.53434	8.37385	9.50244	9.48794	7.70611	8.06391	7.98549	7.88114
200869_at	13.0144	13.1292	13.1603	13.3949	13.2918	13.2735	13.1969	13.2798	13.235	13.3682	12.7707	12.976	12.885	13.0182	13.5692	13.4944
200870_at	11.0974	10.4796	11.0612	10.898	11.6909	11.7519	10.9849	10.8653	11.5188	11.3996	10.3134	10.1384	11.0412	11.1154	11.6239	11.6474
200871_s_at	10.4416	11.5006	11.7806	12.8704	10.5874	10.5533	10.7921	11.1016	11.0978	11.2318	11.1815	11.4221	11.1878	10.7432	10.5487	10.3486
200872_at	12.6768	12.2258	12.9606	12.4045	11.7258	11.6345	12.7529	12.7253	6.433	6.49011	13.239	12.6218	11.2898	10.8504	11.7949	11.9823
200873_s_at	11.8243	11.6239	11.684	11.366	11.6943	11.6713	11.655	11.7237	11.8059	11.7517	10.8779	10.7279	11.6988	11.7161	12.278	12.259
200874_s_at	8.15797	8.06065	7.39884	7.60683	8.1771	8.1709	8.88149	8.40298	8.58328	8.36775	6.97485	7.23194	8.35422	8.62792	8.83025	8.98128
200875_s_at	10.4939	9.95285	9.03774	9.1448	10.3634	10.2853	10.907	10.799	10.5879	10.4759	8.89728	9.31754	10.8295	10.7419	10.9458	10.926
200876_s_at	11.1424	11.2153	11.1476	10.8326	11.3606	11.357	10.8752	11.0967	11.7451	11.759	11.3915	11.3359	11.6859	11.6214	11.2962	11.2713
200877_at	11.9356	11.6276	11.7726	11.6491	11.8843	11.874	12.227	12.1399	11.5494	11.5313	11.4213	11.3351	11.8115	11.9307	11.9244	11.8532
200878_at	9.89612	9.53116	10.6483	11.0268	4.69413	4.74278	10.8724	11.2505	4.28151	4.69413	11.6064	11.6964	6.83837	7.21277	8.86884	8.82574
200879_s_at	6.27731	5.72782	6.45204	7.12196	4.28601	4.77524	7.47469	7.35828	4.37141	4.27547	7.78507	7.83473	5.41685	4.71251	5.44411	4.97921
200880_at	9.09738	8.64699	8.48784	9.06008	9.68783	9.67483	8.92706	9.56876	9.50455	9.32075	9.57328	9.57089	10.2529	10.1019	9.90818	9.81838
200881_s_at	10.8438	10.602	10.1718	10.3066	11.0481	11.114	10.7012	11.3091	11.2147	11.0007	11.3113	11.2631	10.8487	11.1054	10.9235	10.9794
200882_s_at	10.5528	10.4541	11.1825	11.1322	10.5325	10.4442	10.8564	10.718	10.2406	10.2118	10.098	10.0827	10.3322	10.3736	9.96086	9.84162
200883_at	9.30551	9.15444	9.8121	9.64048	10.3997	10.4546	10.3669	10.3494	10.4957	10.6486	9.97434	9.80243	9.74581	10.0118	9.60109	9.70957
200884_at	8.93299	8.37314	11.2206	11.3503	10.9663	10.9428	7.88924	7.82383	11.4556	11.673	9.53589	9.16627	11.6499	11.6251	11.5471	11.3215
200885_at	9.90815	10.3416	9.58155	9.28693	10.0541	9.97961	9.52319	9.82203	10.4376	10.5613	10.0788	9.52913	10.1478	10.1885	7.61817	7.49146
200886_s_at	12.0789	11.827	12.3519	12.0254	11.7741	11.7251	11.2779	11.3042	12.2486	12.4732	12.2518	11.9258	12.049	12.2392	11.2316	11.2494
200887_s_at	10.1304	10.8912	10.0522	10.6386	9.00581	9.02874	9.69679	9.65708	8.89278	8.8585	10.1863	9.63556	9.49645	9.19637	8.78852	8.69415
200888_s_at	11.695	11.7613	12.223	12.4055	12.5261	12.5998	12.5633	12.684	12.632	12.6439	12.0739	12.202	12.5761	12.5439	12.4044	12.5531
200889_s_at	9.40714	9.27829	8.63113	8.58427	8.94226	9.04331	8.61759	8.18238	10.1349	9.95156	8.89605	8.66405	8.8789	9.18583	7.28681	7.36056
200890_s_at	8.76805	8.69444	8.4838	8.23544	8.57929	8.76696	8.23212	7.9939	9.60042	9.54681	8.51911	8.20702	8.46457	8.59702	6.59798	7.03559
200891_s_at	11.2523	11.1668	10.8669	10.7878	10.989	11.2385	10.8615	10.5141	11.8996	11.7974	11.0665	10.7776	11.4129	11.4568	9.50463	9.93308
200892_s_at	10.0279	9.54994	9.48458	9.05308	9.86524	9.86747	10.0858	9.67394	9.66816	9.58766	9.64231	9.68254	8.55663	8.85336	9.88251	9.90935
200893_at	11.6246	11.2728	11.112	10.7815	11.5537	11.6537	11.7957	11.42	11.3751	11.3485	11.341	11.4149	11.0091	11.0373	11.5162	11.6798
200894_s_at	7.68939	7.20783	6.86019	6.44255	9.2868	9.0558	7.04635	7.10245	8.92776	9.08792	6.98711	6.78456	8.41178	8.76155	9.32728	9.08516
200895_s_at	8.5356	8.34777	8.14698	7.71829	10.1781	10.0092	7.9277	8.1592	10.0674	10.0772	8.17372	8.06158	9.96683	10.0185	10.2358	10.1634
200896_x_at	11.2241	10.6752	10.9744	10.5434	11.4911	11.327	10.6998	10.9825	10.5342	10.4793	10.6566	10.7723	10.6194	10.6803	10.5932	10.3817
200897_s_at	9.705	8.55401	9.63212	9.76538	6.75851	6.89471	9.30726	9.18752	8.65031	8.62042	10.6907	10.653	6.91384	5.45373	7.14949	7.19587
200898_s_at	8.25365	8.11404	8.02186	8.41529	8.22136	8.45656	8.01988	8.24125	8.9779	8.94339	8.33552	8.35839	7.77531	8.12161	7.97569	7.78006
200899_s_at	8.90803	8.80974	9.02645	9.69591	9.25949	9.40172	8.93424	9.28611	8.92641	9.14391	9.09953	9.17463	9.00764	9.10282	8.81897	8.86679
200900_s_at	8.24753	7.81775	8.31214	8.07219	8.82008	8.8843	8.56036	8.51348	8.09709	7.75463	7.73455	7.77999	7.44617	7.48526	7.2868	7.12888
200901_s_at	8.07147	7.83163	8.47443	8.17299	8.79466	8.75041	8.53207	8.47812	8.21646	7.94493	7.76976	7.82749	8.31827	8.11411	7.8098	7.77845
200902_at	10.3508	10.3742	10.3146	10.4294	9.99943	10.0996	9.99749	10.2191	10.204	10.2686	10.1917	10.0408	10.2017	9.92098	9.72737	10.1898
200903_s_at	10.5998	10.1782	10.2815	10.0173	10.6232	10.5504	10.7425	10.6626	10.8092	10.9592	10.6178	10.4259	10.3118	10.4704	10.7372	10.4495
200904_at	7.2063	7.87064	8.43718	9.14223	6.22957	6.3038	7.72531	8.29335	5.18296	5.57489	7.71757	8.03589	5.04904	5.71723	4.93423	5.52497
200905_x_at	9.9769	10.4675	10.7952	11.1735	8.46966	8.51399	10.412	10.7336	8.22343	8.30777	10.7471	10.6707	7.7061	7.66853	6.2353	6.59408
200906_s_at	7.76084	6.66659	7.20653	7.18476	5.20881	5.04368	7.03849	6.84868	6.53463	6.56836	8.55883	8.27654	5.2948	5.025	5.43904	5.37737
200907_s_at	8.74419	7.65242	8.5591	8.73764	5.76113	5.98711	8.22427	8.35631	7.92945	8.01978	9.69561	9.61788	5.70872	5.83877	6.5405	6.24812
200908_s_at	5.83906	5.96363	5.78932	6.30741	6.12275	6.58089	6.15476	6.52781	6.49883	6.41292	5.98644	5.78807	6.78027	6.64354	6.63927	6.56677
200909_s_at	13.0474	13.1151	12.8171	12.8097	13.2774	13.2048	12.8425	12.9081	12.9654	13.0718	12.6593	12.7006	12.937	12.9004	12.9551	13.0351
200910_at	11.4761	11.0932	11.4347	11.2219	11.3468	11.2626	11.0136	11.2492	11.6748	11.6536	10.3145	10.1397	11.6909	11.6806	11.1066	10.9841
200911_s_at	10.2785	11.0479	9.73749	9.65519	8.3109	8.26885	9.56965	9.78464	9.98722	9.89939	8.72472	8.47009	9.60998	9.49371	10.6432	10.5668
200912_s_at	11.4865	11.8074	11.9384	12.2671	11.0398	11.1366	11.3931	11.3241	11.5661	11.6008	11.7553	11.7982	11.1825	11.1739	12.156	12.3954
200913_at	8.26826	7.78196	8.56378	8.13665	8.58843	8.40279	8.76417	8.70032	8.18015	8.25836	7.95106	7.97911	8.37538	8.67283	8.1222	7.95043
200914_x_at	10.3247	10.1047	8.98701	10.0539	8.06917	8.19223	9.93297	9.80151	9.06405	9.32582	10.1125	10.1484	9.88836	9.59939	8.95038	9.35151
200915_x_at	11.5865	11.4802	10.6765	11.4426	9.47618	9.6927	11.4168	11.3226	10.448	10.4238	11.3113	11.2308	10.9767	11.0049	10.3451	10.3339
200916_at	12.0894	11.7734	11.8612	11.2973	11.3612	11.2245	10.9167	11.4065	9.36902	9.55346	11.4497	11.1452	6.25238	6.60634	7.06121	6.38798
200917_s_at	8.95266	9.15437	8.1926	8.05054	8.98622	9.03451	8.25945	7.87007	8.5905	8.14083	8.26311	8.14088	6.73022	7.45297	8.32784	8.09209
200918_s_at	10.3887	10.8895	9.67624	9.54436	10.4933	10.4034	9.53862	9.37914	9.9757	9.96279	9.74502	9.71355	10.2422	10.349	9.91021	9.71856
200919_at	10.215	10.9372	9.50695	8.87912	9.36638	9.3704	9.79037	10.0176	8.80286	8.97906	9.29359	9.48104	9.57261	9.93148	9.48016	9.48088
200920_s_at	9.36298	9.31799	8.92432	9.77652	10.2501	10.3107	8.82693	10.7174	10.9158	11.013	9.81257	10.1603	8.44642	8.32376	9.28852	9.25675
200921_s_at	9.63324	9.3607	9.27701	10.1299	10.8444	10.988	9.12206	10.784	10.947	11.0696	10.1976	10.3967	9.26881	9.10414	9.54747	9.74147
200922_at	8.24709	8.32158	8.66574	8.77962	8.86764	8.80279	8.20016	8.32011	7.88496	8.02452	8.34742	8.32487	8.28478	8.40498	8.91925	8.77615
200923_at	8.59246	9.39771	8.64353	10.1773	4.73164	4.29456	10.7192	10.8534	7.15515	7.43793	10.8765	10.8452	4.90957	4.75378	7.61464	7.60679
200924_s_at	8.69736	8.81473	9.1773	8.96548	9.05033	9.18959	11.2071	9.96106	9.37381	9.18512	9.96283	10.2998	8.93913	9.06097	8.24766	8.10991
200925_at	12.7519	12.769	12.0747	11.6586	12.7974	12.8694	11.8696	11.6413	12.2393	12.2859	11.6997	11.7218	12.4173	12.3323	12.3748	12.3262
200926_at	13.5688	13.4904	13.5259	13.6143	13.5206	13.5551	13.7526	13.712	13.5483	13.5578	13.5038	13.5593	13.518	13.5192	13.2994	13.2808
200927_s_at	8.90779	8.90773	9.02189	9.38486	9.40751	9.4331	9.38447	9.23388	9.26133	9.30073	9.60675	9.71037	8.81495	8.95492	9.92081	9.99044
200928_s_at	3.27647	3.068	3.44536	3.80239	4.03133	4.15137	4.17626	3.70089	3.91498	4.05458	4.17778	3.6228	3.8273	3.98749	4.60821	5.43887
200929_at	10.5257	10.9007	10.3398	10.4926	10.3948	10.4844	10.5702	10.6091	11.149	11.1257	11.0338	10.8902	10.3153	10.4768	10.0092	10.1081
200930_s_at	4.54835	4.15616	3.88842	3.46826	3.99405	3.84206	3.36997	3.37031	3.62434	3.33468	3.78625	3.57924	3.57269	4.02498	3.32832	3.32416
200931_s_at	12.3388	12.127	11.0593	11.255	9.80884	9.73239	9.39474	10.2137	10.2071	10.1371	10.9866	10.6994	10.0531	9.8973	8.78636	8.79127
200932_s_at	9.51216	9.84091	10.0734	10.086	10.4138	10.1783	9.91665	10.0098	9.78206	9.98234	9.90351	10.0125	9.8908	10.0118	9.42337	9.19298
200933_x_at	13.1303	13.3607	12.8973	12.9811	13.1589	13.1676	13.2174	13.1966	13.1558	13.2237	12.77	12.9139	13.2121	13.1854	13.3945	13.4489
200934_at	11.072	10.3425	11.2947	11.0896	11.0738	11.2646	11.4596	11.4693	10.6069	10.6619	11.3725	11.5464	10.7961	10.7381	9.9458	10.1464
200935_at	8.57141	8.17464	7.22026	6.84286	8.18777	8.32181	5.99593	6.09156	7.9673	8.13728	7.35912	7.03072	7.29693	7.28214	8.32619	8.49034
200936_at	13.6546	13.5918	13.4266	13.3651	13.4103	13.4116	13.5116	13.3907	13.2486	13.3135	12.6023	12.6133	13.1114	13.2537	13.1462	13.1588
200937_s_at	11.8708	11.7848	11.9434	11.9883	12.3031	12.2737	12.4647	12.5532	11.9422	12.0214	11.5822	11.6876	12.1491	12.2261	12.4409	12.6434
200938_s_at	3.86387	4.1027	3.80667	3.79969	3.86804	3.71975	3.82679	3.78759	4.05847	3.80667	3.68589	3.63773	3.84052	3.80667	3.95365	3.99964
200939_s_at	3.7697	3.82293	3.70667	3.64214	3.61471	3.7914	3.85907	3.82293	3.48485	3.48891	3.82112	3.87846	4.52645	4.89329	4.58945	4.60293
200940_s_at	7.1689	7.33508	7.22234	7.29806	6.62296	6.62441	7.53642	7.62848	6.13446	5.82948	7.30003	7.62881	9.22828	9.01628	9.74475	9.60391
200941_at	8.9559	9.24376	9.7654	9.84172	10.3962	10.4876	9.6496	10.3558	9.57816	9.86127	9.29444	9.47343	10.3866	10.4783	10.5392	10.4078
200942_s_at	9.95813	10.1547	10.4936	10.3563	10.7604	10.6797	10.5383	10.5625	10.7838	10.7969	10.3968	10.3972	10.5086	10.4308	10.477	10.2877
200943_at	12.1409	11.4947	11.9229	11.8656	11.8217	11.7986	12.1124	11.7939	11.5959	11.7553	11.7941	11.7472	11.9952	11.8883	12.3027	12.4525
200944_s_at	12.0731	11.6226	11.8776	11.8091	11.6659	11.7257	12.0882	11.7204	11.6465	11.6687	11.696	11.6609	12.0252	12.0347	12.1564	12.3453
200945_s_at	9.74426	9.96901	9.71031	10.3742	9.00492	9.1367	9.13369	9.58045	9.92033	10.0043	10.4827	10.3327	10.3044	10.1351	10.1873	10.2237
200946_x_at	8.24445	8.29315	9.14193	9.06648	10.5298	10.4689	9.04642	9.68772	9.86794	9.58101	9.16886	9.07019	9.66406	10.065	10.9713	10.8643
200947_s_at	8.84627	9.02381	9.70989	9.66566	11.1379	11.2079	9.54638	10.3265	10.2239	10.1098	9.6706	9.5797	10.4658	10.6607	11.3504	11.2715
200948_at	8.68565	9.01127	9.34348	9.14379	10.3418	10.3448	8.61716	8.61797	10.0374	10.2673	9.18578	9.2298	9.98489	9.98708	9.6405	9.62309
200949_x_at	12.305	12.2168	13.3475	13.3753	13.0785	13.066	13.3286	13.3802	12.9763	13.0714	12.7994	13.0002	13.1359	13.1264	13.1279	13.199
200950_at	11.7863	11.6073	10.9681	10.7462	11.4108	11.4009	10.3596	10.3968	10.7152	10.7034	10.8408	10.8072	10.1725	10.3531	10.6639	10.6037
200951_s_at	3.60573	3.79409	3.78719	3.94702	3.95044	3.63933	7.65164	6.6123	3.6214	4.05458	5.12228	4.51087	4.23693	4.09559	3.82707	4.3898
200952_s_at	3.54196	3.78332	3.70695	3.6606	3.7079	3.59039	6.56619	5.73432	3.83265	3.70695	4.36402	3.96011	4.12641	3.62252	3.88051	3.56956
200953_s_at	3.71119	3.46976	3.57305	3.4414	3.55258	3.30437	9.63637	9.24077	3.90457	3.22552	6.44657	5.5071	3.79528	3.41089	3.77318	3.70113
200954_at	9.18159	9.58209	9.11966	9.14476	9.61913	9.63196	9.1628	9.3149	10.1185	10.0947	9.61865	9.43802	10.0469	9.92293	9.01014	8.92445
200955_at	9.97373	9.8615	9.68622	9.56003	10.5263	10.4663	10.5831	10.2996	9.64913	9.65512	9.72859	9.58105	10.1455	10.2831	10.009	10.0003
200956_s_at	9.86815	9.33856	9.76484	9.13024	10.0028	9.81203	10.1262	9.62681	9.40596	9.35845	9.04763	9.21856	8.97875	8.87711	9.56133	9.57037
200957_s_at	9.7915	9.4252	9.89199	9.19462	9.97268	9.80261	10.0782	9.68754	9.50564	9.58807	9.22674	9.32223	9.62417	9.71975	9.79647	9.52962
200958_s_at	9.82544	9.57527	11.1957	11.3056	10.4106	10.501	10.1634	10.8706	10.4959	10.4721	10.2232	10.3404	11.5377	11.266	10.5254	10.6077
200959_at	9.82323	9.50844	8.71618	8.34846	9.88854	9.74663	9.98959	9.9297	9.18826	8.97743	9.19126	9.3875	9.32537	9.42799	8.67485	8.73682
200960_x_at	10.8095	11.0567	11.7138	11.8428	11.0716	10.9316	11.2729	11.4669	11.3619	11.3102	11.1702	11.2678	10.9861	11.046	11.2447	11.1087
200961_at	8.9169	8.90066	9.35995	9.57281	9.9088	9.97457	9.1273	8.95831	9.93099	10.0374	8.71623	8.75309	9.15175	9.39167	7.87115	7.97209
200962_at	5.70478	6.01373	4.94416	5.83613	7.98185	8.36003	5.86517	6.57002	7.0623	7.89786	5.02744	5.36491	6.73058	6.77946	7.52772	8.08316
200963_x_at	12.919	13.0437	13.2756	13.3669	13.2959	13.3187	13.5115	13.5831	13.4505	13.3706	13.0932	13.2512	13.379	13.3669	13.6514	13.5953
200964_at	10.6193	10.8257	9.91989	9.67395	10.082	10.0832	9.96737	9.91078	10.1327	10.2513	9.88928	9.81448	10.8176	10.7651	9.91869	9.8065
200965_s_at	7.55869	7.44158	9.23557	9.63729	8.86246	8.78878	8.65618	8.36772	7.51188	7.85422	9.80173	10.4108	8.32886	8.07694	8.31707	8.0113
200966_x_at	12.2211	12.3676	12.8912	12.7948	12.1245	12.0975	12.4504	12.4564	12.4391	12.7635	12.6591	12.5683	12.277	12.4239	11.3833	11.1915
200967_at	11.3372	11.3938	10.7724	10.5201	12.3394	12.4844	11.8262	11.7734	12.5129	12.5114	12.1813	12.0353	12.1112	12.1082	12.4798	12.4796
200968_s_at	10.4632	10.707	9.87749	9.68111	11.7544	11.8309	11.1695	11.1113	11.9185	11.8541	11.4694	11.3967	11.3024	11.2544	11.976	11.8533
200969_at	9.44776	9.1702	8.76218	9.20457	9.4772	9.71839	8.70401	8.33847	10.2306	10.1925	8.68986	8.67997	10.3293	10.4934	9.63311	9.88734
200970_s_at	9.04676	8.89957	8.76713	9.00075	9.15989	9.20815	8.19981	7.96208	9.78068	9.74485	8.58074	8.50749	9.88553	9.83556	9.36538	9.53041
200971_s_at	10.624	10.5682	10.5063	10.3367	10.3969	10.4174	10.1255	10.0398	11.1487	10.9909	10.5593	10.494	10.8042	10.9579	10.4918	10.5093
200972_at	9.74192	10.193	10.3268	10.6742	9.99997	10.0466	10.0347	9.92451	9.23302	9.10179	11.1035	10.6547	10.6816	10.5501	10.5623	10.5129
200973_s_at	8.67785	9.37331	9.42128	9.6413	9.11642	9.12586	9.2239	9.11392	8.27787	8.17183	10.1885	9.54398	9.14741	9.06717	9.61478	9.56004
200974_at	5.71367	5.44997	5.78152	5.63062	6.24406	6.42682	6.69068	7.46048	7.46894	7.26702	6.109	6.09759	6.05118	6.07988	5.97152	6.1891
200975_at	10.2892	10.2624	10.4328	10.2682	10.6983	10.8503	11.4344	11.2113	10.3324	10.3433	10.8521	10.7042	11.3079	11.3458	10.043	10.0974
200976_s_at	10.0808	10.5091	10.303	10.7625	9.86807	9.95298	9.94809	9.69973	9.80067	9.60538	10.0775	10.0994	9.87306	10.0107	9.18016	9.03738
200977_s_at	10.7116	10.8869	11.0727	11.4707	10.4643	10.6493	10.5053	10.204	10.3359	10.1833	10.5426	10.6126	10.5453	10.5822	9.382	9.11021
200978_at	11.6111	11.6374	11.8626	11.5968	11.7033	11.6293	11.7441	11.7691	10.8346	10.9016	11.352	11.3826	11.1632	11.2634	11.0032	10.856
200979_at	7.52789	6.89415	6.05951	5.87424	7.18379	7.36553	6.41283	6.51978	6.66255	6.88318	6.20378	6.09326	7.38188	7.14984	7.70504	7.68534
200980_s_at	10.3428	9.90548	9.01163	8.5654	9.82715	9.72488	9.99311	9.90226	9.82028	9.72699	9.60398	9.59211	9.26897	9.24378	10.1717	9.96405
200981_x_at	12.7173	12.9633	12.953	12.9096	12.497	12.4027	12.9579	12.8333	12.4104	12.4541	13.3783	13.3278	12.4232	12.4119	12.8123	12.6024
200982_s_at	9.42916	8.84566	8.69695	8.41238	7.81313	7.74343	5.66094	6.10693	8.26686	8.32826	5.50452	5.28555	5.72676	5.75524	6.43326	6.21155
200983_x_at	11.2406	11.9606	9.78746	10.2689	8.68558	8.67422	9.71779	10.5685	8.93731	8.79747	11.7174	11.4548	8.80047	8.77568	8.63596	8.67571
200984_s_at	10.5001	11.1412	8.70962	9.1979	8.15128	8.27859	8.78967	9.76112	8.30116	8.22288	10.7905	10.2831	8.27001	8.10223	8.41138	8.34827
200985_s_at	11.0723	11.69	9.22865	9.81772	8.58781	8.71341	9.43503	10.2322	8.52879	8.72126	11.1261	10.7557	9.32828	8.96805	8.93574	8.90314
200986_at	4.34469	4.23448	6.16036	8.29546	4.29541	4.1872	4.10713	4.42123	4.75207	4.39562	4.08473	4.18158	4.18087	4.64912	4.6441	4.15166
200987_x_at	9.19236	8.88196	8.95476	8.64027	9.33582	9.34985	9.53322	8.98867	9.85021	9.61801	9.18595	8.94382	8.68594	8.67537	9.18334	9.14337
200988_s_at	7.13488	6.56083	6.60571	6.55308	7.45626	7.39471	6.72882	6.74651	7.60787	7.67287	6.65398	6.40045	7.00758	7.2952	7.3191	7.08472
200989_at	12.1444	12.1562	12.0948	12.2427	10.8124	10.848	11.6618	11.6006	11.0634	11.0424	12.3539	12.2555	12.2134	12.1534	11.0037	11.2044
200990_at	10.2168	10.1377	9.19801	9.06543	10.281	10.2255	9.76705	9.6258	9.85479	9.99507	9.32591	9.4936	9.94764	10.0786	10.1933	10.1264
200991_s_at	9.65135	9.68492	10.011	9.94113	9.80374	9.84573	9.47767	9.40294	9.57077	9.69796	9.19396	9.11678	9.67041	9.62302	9.44725	9.42276
200992_at	10.0731	9.88099	9.56485	9.47522	9.83599	9.88459	9.89928	9.97011	9.90306	9.91786	9.73165	9.57424	9.51729	9.62106	10.3637	10.3094
200993_at	10.1668	9.97773	9.67286	9.56749	9.96593	10.0488	9.83904	9.97596	9.66444	9.90094	9.55116	9.50277	9.54975	9.49575	10.5001	10.6987
200994_at	10.085	9.81238	9.57716	9.35708	9.92344	10.0327	9.3712	9.75149	9.46342	9.62749	9.45082	9.16674	9.25609	9.30937	10.2298	10.5428
200995_at	8.40976	7.98529	8.25654	8.05078	8.43888	8.52117	8.03527	8.42113	7.35025	7.50202	7.69301	7.59414	6.88367	6.66909	8.99817	9.15874
200996_at	11.1446	10.636	10.4018	10.1302	10.3921	10.4151	10.6229	10.2233	11.4443	11.1272	11.1168	10.9059	10.9275	10.9035	10.7601	10.8056
200997_at	10.2597	10.3583	9.68896	10.0079	10.1544	10.2176	9.88936	9.89136	10.4335	10.279	9.91975	9.9299	10.3754	10.276	11.2366	11.0767
200998_s_at	8.96526	9.28453	7.86357	8.0229	8.36765	8.35518	7.79474	7.26625	8.46298	8.72782	9.04464	8.8009	6.80132	6.59323	8.5304	8.13386
200999_s_at	11.0278	10.9305	9.90985	9.81584	10.3951	10.47	9.80177	9.43043	10.6248	10.7356	10.6103	10.4846	10.1935	10.0567	9.92781	9.63672
201000_at	9.24125	9.4125	10.7504	9.79335	10.1708	10.1999	10.7639	9.27898	10.3592	10.296	8.60821	8.71635	9.66404	9.79006	8.82598	8.73518
201001_s_at	10.1017	9.81765	9.59663	9.74691	9.26446	9.4449	10.3659	10.5175	9.87257	9.72771	11.0616	10.8183	9.24941	9.37849	9.82258	9.81758
201002_s_at	9.78434	9.85254	9.49683	9.64718	9.52757	9.49872	10.1998	10.508	9.65274	9.62631	10.9195	10.7123	9.87642	9.65857	10.0279	9.89939
201003_x_at	8.88328	9.07616	9.54892	9.18959	9.91689	9.78154	9.70081	9.5329	9.33941	9.34458	9.35775	9.30452	9.04961	9.1707	9.17458	9.09299
201004_at	10.9125	11.2315	9.8123	10.1846	11.2388	11.2147	10.2161	10.2629	11.3883	11.5928	10.4578	10.4515	11.2698	11.2096	11.6258	11.5837
201005_at	10.7676	11.2837	11.2412	11.2085	11.5205	11.4229	10.9838	11.6986	12.2759	12.353	11.9426	11.9411	11.832	11.8798	12.1245	12.0642
201006_at	4.46706	4.51945	4.15094	4.07074	5.16516	5.00098	4.05828	4.30742	5.07169	5.43665	4.46706	4.45879	4.8148	4.89258	4.75559	4.64137
201007_at	9.81993	10.286	10.6482	10.8528	10.484	10.4996	10.4233	10.6508	10.2557	10.2965	10.5272	10.5546	10.3139	10.278	10.7498	10.6384
201008_s_at	9.32126	10.2022	8.57987	11.2742	10.7783	10.9112	11.0445	11.3684	9.3901	9.42268	10.2523	10.5987	8.24151	8.64663	8.98662	8.78005
201009_s_at	8.85717	9.90916	8.06576	10.8592	10.2909	10.4045	10.7149	10.8695	8.96036	9.15965	9.83818	10.2401	8.4638	8.4868	8.58601	8.52219
201010_s_at	9.65175	10.5936	8.9278	11.5424	11.0615	11.1841	11.3445	11.6079	9.54975	9.92396	10.5913	10.9765	9.51433	9.54386	9.25254	9.10235
201011_at	9.67425	9.73392	9.30997	9.2433	10.3776	10.4891	9.97516	9.96212	10.2651	10.3355	9.87935	9.86216	8.68613	8.83628	9.78248	9.62541
201012_at	10.6158	9.90749	11.6363	11.3141	4.38587	4.58211	11.5227	12.1666	4.37597	4.47239	12.9187	12.8051	4.95356	4.46083	8.05674	8.24136
201013_s_at	11.2196	10.5285	10.1776	9.9553	11.0943	11.0407	10.6708	10.6866	11.2341	11.4547	9.7568	9.51914	10.9265	10.9074	11.1053	11.1974
201014_s_at	10.8317	10.0339	9.39324	9.03608	10.3971	10.4568	10.167	10.1329	10.8341	10.8217	8.96789	8.68173	9.68215	10.098	10.2452	10.3561
201015_s_at	8.16772	8.52257	8.78111	9.18041	8.42702	8.2526	8.99424	9.95776	9.12579	9.13009	10.9455	10.846	9.3148	9.17221	8.39237	8.50448
201016_at	9.30993	8.33951	7.35631	7.0989	8.60273	8.55478	8.22914	7.99531	8.95955	8.9133	8.66272	8.22832	9.04511	8.86739	8.83236	9.24343
201017_at	9.39226	8.87403	7.51596	7.55383	9.29501	9.31889	8.43751	8.50598	8.91319	9.06272	8.18548	8.10487	8.32837	7.78369	9.51326	9.50226
201018_at	9.11109	8.79807	8.02886	8.19065	9.32227	9.44193	8.47251	8.55161	8.50908	8.78098	7.80193	7.67408	8.64223	8.58372	9.78599	9.92143
201019_s_at	10.3788	9.76769	8.95627	8.87346	9.63144	9.78464	9.56254	9.50972	10.0686	9.97611	9.81441	9.64743	9.34741	9.4569	10.6237	10.8647
201020_at	8.44383	7.84278	8.7108	8.28868	8.57634	8.5598	9.0067	8.88842	7.584	7.87785	9.02959	9.02425	8.33567	8.24877	7.67754	7.5277
201021_s_at	11.344	11.0751	11.144	11.7184	11.1062	11.1884	11.5191	11.5482	11.1603	10.9913	11.6054	11.7579	10.962	10.9355	11.5111	11.833
201022_s_at	12.4505	12.3583	12.1941	12.6597	12.1773	12.2299	12.4252	12.6025	12.0752	11.8908	12.3814	12.4658	12.2034	12.0393	12.5895	12.611
201023_at	8.87721	8.88005	9.94039	10.1246	9.77119	9.85276	9.5783	9.70424	10.2775	10.4841	9.99758	9.84174	10.1729	10.1847	9.27067	9.55231
201024_x_at	10.1923	9.83	9.28108	9.32636	9.77746	9.89226	9.81493	9.90493	9.96164	9.89604	9.58666	9.63722	9.53333	9.31259	10.1188	9.99449
201025_at	7.45152	6.80234	6.1984	6.20449	6.6573	6.8966	6.61093	6.61672	7.35518	7.21136	6.50099	6.37882	6.41462	6.36623	6.71588	7.51751
201026_at	6.31266	6.25151	5.45165	6.00565	6.43549	6.69554	6.35598	6.52139	6.77715	6.98466	6.02848	6.14605	5.29842	6.13261	6.38809	6.79621
201027_s_at	8.62974	8.28747	7.66798	7.62538	8.23764	8.28206	8.23624	8.30699	8.54247	8.6241	7.80498	7.84296	7.68068	7.96626	8.40449	8.35564
201028_s_at	9.07345	9.42947	9.90488	10.3285	7.36255	7.51911	9.3079	9.56898	10.2062	10.3505	10.7667	10.6901	9.21045	9.32277	9.74019	9.68112
201029_s_at	10.109	10.4518	10.9556	11.2933	8.27706	8.55693	10.2453	10.4907	11.1621	11.3527	11.5743	11.5953	10.5457	10.5907	10.7423	10.7648
201030_x_at	12.0104	11.719	12.5304	12.6479	12.9746	13.1889	12.0954	11.9797	11.8803	11.9056	10.2639	10.2188	6.41045	6.51617	12.8027	12.6945
201031_s_at	10.9366	10.2629	11.1065	10.9928	11.2359	11.397	11.3248	11.144	10.8184	10.7299	11.1795	11.3159	11.0112	11.077	11.3538	11.7595
201032_at	10.2945	10.4087	8.38348	8.56539	8.59155	8.47704	9.47929	9.77065	8.85771	8.95242	11.7371	11.5306	8.73468	8.58718	8.92163	8.89352
201033_x_at	13.7185	13.8275	13.6766	13.7037	13.7106	13.6939	13.5138	13.4569	13.7093	13.6677	13.384	13.4993	13.5943	13.5556	13.7431	13.7415
201034_at	8.34115	8.80702	9.29367	9.62151	9.38887	9.42619	8.78647	9.23459	8.74811	8.35196	9.26406	9.75973	9.45352	9.23459	9.98725	10.1004
201035_s_at	8.08566	7.83186	8.12347	8.379	9.31173	9.35762	8.60099	8.62708	9.28224	9.22061	8.61124	8.5394	8.88266	9.00607	9.41986	9.27377
201036_s_at	7.91983	7.84143	7.74439	8.23275	9.67124	9.65158	8.14209	8.26876	9.38957	9.64787	8.41221	8.39352	8.94715	8.96409	9.42474	9.51618
201037_at	9.58844	9.01297	10.4827	10.2411	6.54478	6.61265	9.80336	9.88455	8.4986	9.90842	10.0085	9.77806	9.22548	9.60737	8.52061	8.59206
201038_s_at	7.433	6.90292	8.57462	8.78888	7.95005	8.19473	8.5039	8.62084	8.26431	8.41877	8.55678	8.50396	8.10517	8.12161	9.09905	9.34801
201039_s_at	9.34095	9.10185	8.60112	8.23954	9.07009	8.95608	8.88149	8.41844	9.04074	8.94719	8.12516	8.16777	8.40431	8.79776	8.42627	8.34448
201040_at	9.77991	9.46692	9.445	9.36982	9.2469	9.38092	8.6382	8.73463	7.42248	7.55377	9.12645	9.06672	7.79921	7.30509	7.87652	7.55563
201041_s_at	9.00834	7.42986	10.4587	9.60611	8.90331	9.30439	11.0524	11.1744	9.02472	9.22618	10.0165	10.4827	8.91658	9.29612	7.78889	7.65065
201042_at	10.3208	7.96774	11.1351	10.1558	5.35504	4.78261	5.76561	6.20404	4.79931	4.87027	9.77639	8.68343	6.51303	6.43582	5.00409	5.63303
201043_s_at	8.25093	7.60833	9.25638	9.04919	8.48585	8.5081	9.55174	9.16652	9.48846	8.4978	8.94426	8.92416	6.15832	6.85739	8.85456	9.24419
201044_x_at	5.88247	5.1363	6.87188	6.1363	5.58856	5.9961	7.42832	7.59094	5.98941	5.60762	6.25818	6.59443	5.37238	5.72683	4.81154	5.41339
201045_s_at	6.05075	6.19452	6.06663	6.3239	6.09688	6.10502	6.20185	6.27958	6.43358	5.85261	5.55224	5.62977	5.01026	6.01855	6.00664	6.27493
201046_s_at	9.7085	10.0179	9.31341	8.94571	9.72056	9.65896	9.64721	9.09024	9.43701	9.54533	8.71762	8.78511	9.91064	10.0993	9.12515	9.08506
201047_x_at	10.2014	10.2914	10.4037	10.7304	10.1821	10.094	9.96765	9.68342	10.283	10.3869	9.9301	9.99725	10.608	10.4199	10.274	10.2866
201048_x_at	7.27728	7.00001	7.34424	7.39507	7.27172	7.35178	7.47492	6.68979	7.35692	7.35026	7.20433	6.9131	5.68379	5.84236	7.13671	7.42266
201049_s_at	13.4929	13.6221	13.8522	13.8662	13.74	13.791	13.6758	13.6871	13.8307	13.9292	13.3207	13.4409	13.7485	13.7794	13.9183	14.0283
201050_at	7.18179	7.86726	8.4541	9.39689	7.75242	7.73748	7.46685	7.36387	8.14132	8.52705	7.50094	7.55412	7.93271	8.36194	7.30841	6.89405
201051_at	9.733	9.5006	10.8852	10.9256	10.4496	10.338	10.8279	10.686	10.4705	10.3927	10.5587	10.6432	10.076	10.166	11.3728	11.3161
201052_s_at	10.0048	9.78481	9.32204	9.24615	8.68756	8.75065	9.82152	9.61008	9.19226	9.13606	8.64362	8.65127	8.64001	8.8518	8.84928	8.7852
201053_s_at	8.4543	8.37587	8.55819	8.82676	8.61006	8.69068	8.93047	9.12389	8.41806	8.69591	7.54217	7.18877	8.78129	8.61654	8.95869	9.08214
201054_at	9.63239	9.02127	9.9665	10.4965	10.8618	10.8011	11.0589	10.8819	10.3129	10.4786	10.6637	10.8205	10.1799	10.079	11.5525	11.6062
201055_s_at	8.1099	7.73108	8.3322	8.49359	8.75174	8.77267	9.11269	9.1575	8.51746	8.29923	9.26739	9.33037	7.61317	7.5342	9.04328	9.15681
201056_at	6.52998	7.47939	6.49597	7.06814	7.50626	7.8168	6.30964	6.55973	6.68848	7.15572	6.63579	6.80732	6.95671	6.81984	7.30308	7.16856
201057_s_at	8.6559	9.32012	7.91998	8.40468	8.81805	8.77414	8.17867	8.43782	9.28272	9.27732	8.9981	9.16503	8.93927	9.06039	8.83978	8.57934
201058_s_at	7.44978	5.99605	9.21034	8.57712	4.01488	4.56119	5.53069	5.83962	5.41174	5.43887	11.3884	10.6496	5.03933	4.79834	4.72305	4.50141
201059_at	9.49815	9.70973	10.1004	10.3846	9.81403	9.86747	8.878	9.35834	9.68736	9.69434	9.79057	9.84426	9.80483	9.62491	9.74854	9.86688
201060_x_at	6.2364	5.69144	9.13671	9.0984	9.97301	10.0629	10.1133	11.3931	3.96433	4.23487	10.8107	10.678	4.61424	3.55767	3.77712	4.0749
201061_s_at	5.98329	5.89105	9.22472	9.2401	10.1824	10.0986	10.1874	11.7016	3.59987	4.13666	11.1329	11.2472	4.0743	3.8523	4.2513	4.08562
201062_at	2.90802	3.12718	3.16704	3.07099	3.37796	3.6123	3.77009	3.31561	3.2244	3.14942	3.27893	3.2185	2.98853	2.96667	2.92158	3.14685
201063_at	9.41966	9.45168	9.45412	9.51794	8.87065	8.83081	9.23026	9.40729	8.91124	9.09297	9.3215	9.26976	8.29305	8.21023	9.14514	9.24082
201064_s_at	9.46479	9.03525	9.23931	9.14988	9.2795	9.26309	9.58783	9.65077	9.56067	9.41774	9.11147	9.05096	9.5034	9.35357	9.84296	9.75236
201065_s_at	9.2599	9.7139	9.50066	10.0748	9.90708	10.0091	8.89228	9.53386	9.23259	9.28614	9.4468	9.65773	9.27708	9.16072	10.032	9.91052
201066_at	11.7329	11.6986	10.3728	9.60086	11.5365	11.4086	11.1465	10.8057	10.9302	11.0818	10.2017	10.1478	11.1655	11.4741	10.9325	10.9064
201067_at	8.39689	8.8872	8.59791	8.72764	10.0779	10.095	7.33914	7.26898	8.12799	8.24318	7.74655	7.73659	8.5966	8.56039	9.02933	8.8988
201068_s_at	11.3024	11.2663	10.6747	10.4147	11.184	11.2165	10.2285	10.0479	11.1971	11.0794	10.8276	10.8118	10.6261	10.7073	10.8195	10.8276
201069_at	4.25993	4.11957	4.07363	4.35766	4.45564	4.55802	6.95797	6.7443	4.60515	4.45677	8.46692	8.23155	4.94074	5.19229	4.64159	4.27182
201070_x_at	9.09828	9.41214	8.71205	8.96328	9.04809	9.0267	8.76757	8.98825	8.84688	8.12142	8.80745	9.04838	7.92739	8.02449	9.04906	9.17791
201071_x_at	10.9325	10.9607	10.3839	10.6965	10.6947	10.7577	10.6873	10.8648	10.548	10.4298	10.7228	10.8486	10.6286	10.7431	11.1177	10.9395
201072_s_at	8.35639	8.13446	7.72747	8.01749	8.68196	8.81769	8.64689	8.38145	7.79582	7.41883	7.41878	7.47645	7.26441	7.96126	8.62934	8.81323
201073_s_at	7.92163	7.52697	6.89258	7.34874	7.83983	7.95515	7.76639	7.34813	6.96862	7.02775	7.08095	7.01298	7.51244	7.64686	8.35726	8.27703
201074_at	9.11734	9.00305	8.45421	8.74057	9.47534	9.34222	9.0754	8.92984	8.04983	8.48927	8.23317	8.19384	9.45992	9.61424	9.57367	9.65111
201075_s_at	8.01563	7.85733	7.25482	7.80583	8.4157	8.28491	8.19845	7.94804	7.32749	7.66855	6.91166	7.03353	8.10524	8.0596	8.59221	8.53391
201076_at	8.5515	8.77535	8.19526	7.70601	9.52824	9.49113	8.69907	8.90444	9.4678	9.65223	8.33191	8.38587	8.7114	8.64396	9.19198	9.09112
201077_s_at	10.7049	10.7142	10.2007	9.61826	10.7382	10.7328	11.1553	11.0286	11.0571	11.0733	10.6102	10.5781	10.5715	10.7078	10.6707	10.5397
201078_at	10.8109	11.1517	10.0287	10.399	10.7453	10.8443	10.1699	10.3415	10.5841	10.615	11.2519	11.333	10.6845	10.6112	11.1237	11.1227
201079_at	9.66315	9.99604	9.27118	9.54579	10.0303	9.8832	8.2311	7.91682	10.73	10.7318	8.87868	8.8323	10.4405	10.5708	10.747	10.6067
201080_at	7.40253	7.50531	7.7236	7.53455	7.80983	7.62282	7.33378	7.49136	7.53882	7.65557	6.79619	6.88944	8.18807	8.03097	7.56892	7.57478
201081_s_at	6.02833	5.73988	5.92208	6.00244	6.07429	5.9778	5.66199	5.88785	6.38065	6.10429	5.51702	5.41989	5.13453	5.95866	6.05699	5.72044
201082_s_at	7.00279	6.60438	6.70382	7.01064	5.93011	6.2399	7.16306	7.22484	6.21813	6.57877	6.84382	6.90637	7.55084	7.30963	5.81113	5.92921
201083_s_at	7.37429	6.791	6.23265	6.7415	6.97411	7.29855	6.99422	7.28253	7.42032	7.73965	7.76534	7.38976	6.91113	6.08504	7.62366	8.00171
201084_s_at	10.0839	9.62636	9.13159	9.54776	10.3589	10.3146	10.169	10.3089	10.3837	10.4313	10.3714	10.343	10.5376	10.4768	10.9071	10.8616
201085_s_at	9.55537	9.53481	9.4043	9.52513	9.39515	9.78636	9.49723	9.84802	9.53372	9.33091	8.8763	9.17337	9.80594	9.29562	10.2177	10.2295
201086_x_at	10.0203	10.1245	9.61798	9.93827	9.7915	9.71963	9.57202	9.91681	9.93601	9.99892	9.65113	9.59798	10.3107	10.0696	10.8883	10.7534
201087_at	9.28297	9.19602	7.91612	7.50115	5.57315	5.79396	7.49351	7.25463	6.39288	6.85427	7.70902	7.45904	7.10718	7.08058	6.72444	5.89892
201088_at	11.4248	10.4475	10.9879	9.9145	10.6505	10.8637	10.617	11.0701	10.791	10.8718	10.8718	10.8822	10.9102	10.5703	10.6441	11.132
201089_at	8.64732	8.80651	8.76234	8.75067	9.92023	9.9203	8.25293	8.30381	9.75096	9.64082	8.45671	8.55563	8.19993	8.15719	9.28845	9.2231
201090_x_at	13.785	13.1661	12.7483	11.3388	13.5339	13.3491	12.8997	12.8782	13.0148	12.8673	13.1607	13.1584	12.7718	12.821	13.1609	13.0237
201091_s_at	10.2847	9.8006	9.95966	9.88535	10.2935	10.4584	9.46812	9.78472	10.4315	10.444	10.1245	9.88852	9.60133	9.35334	10.2198	10.6462
201092_at	10.8604	10.6513	10.5842	10.3379	10.6222	10.6218	10.9984	10.7346	10.1645	10.2314	10.4405	10.6776	10.5279	10.5807	10.3903	10.4381
201093_x_at	10.1428	10.2248	10.595	10.5483	10.2671	10.0907	10.4237	10.4151	9.58601	9.60416	10.2656	10.2913	10.0186	10.1119	9.77245	9.62709
201094_at	13.0467	13.0048	13.4982	13.4668	12.8324	12.9156	12.9824	13.0847	12.879	12.9287	12.9335	12.8352	12.8801	12.8443	12.9316	12.9256
201095_at	10.4101	10.7113	9.18495	9.7594	8.11264	8.25109	8.76634	8.67281	9.09682	9.36542	9.0979	9.02405	8.82044	8.96053	8.38737	8.20313
201096_s_at	11.086	11.1192	10.3844	10.2961	9.94014	9.99125	9.74027	9.63098	11.2355	11.0735	10.7814	10.397	10.3606	10.6193	10.71	10.7249
201097_s_at	11.9703	11.9268	11.5291	11.4506	11.1159	11.172	10.7389	10.6391	11.7556	11.7209	11.6946	11.4521	11.5288	11.5379	11.6633	11.7548
201098_at	9.84848	10.1808	10.419	10.6538	9.76246	9.84558	9.29682	9.39041	9.86257	9.81479	10.3212	10.1902	10.206	10.3763	10.2619	10.3071
201099_at	9.51578	9.37484	8.74304	9.10009	9.21625	9.43499	8.7149	8.65083	8.7511	8.72776	8.3994	8.32127	8.85711	8.73374	9.81781	9.72258
201100_s_at	10.1666	10.2562	9.93875	10.3073	9.79231	9.80037	9.85023	9.76912	9.69925	9.77289	9.76338	9.56958	10.2386	10.3192	10.6309	10.5797
201101_s_at	9.45231	9.28979	8.62839	8.85201	9.68276	9.61809	9.49976	9.65274	10.1265	9.714	9.67223	9.71257	9.13448	9.26438	9.91641	9.94231
201102_s_at	7.86611	8.09396	7.82267	7.76117	8.08579	7.99092	8.2712	8.10569	7.88891	8.06479	7.54711	7.64909	8.20795	8.3823	7.86274	7.67458
201103_x_at	10.8164	11.0615	10.5841	10.6284	10.2328	10.2239	10.1836	9.98068	10.0195	9.78433	10.0624	10.2448	10.9123	10.832	10.2999	10.212
201104_x_at	10.2118	10.4158	9.93416	9.98154	9.49277	9.45142	9.37292	9.20812	9.35867	9.09943	9.30784	9.48865	9.8623	9.9885	9.70464	9.47399
201105_at	12.6726	12.6031	12.6834	11.1888	11.7783	11.8081	12.1229	12.0603	4.87801	5.24009	12.1226	11.9011	6.53908	6.3284	4.26335	4.21953
201106_at	11.0236	11.3856	12.1993	12.2337	12.7036	12.7304	11.004	11.3335	11.7216	11.7371	11.2743	11.1631	11.7061	11.7683	11.6846	11.7187
201107_s_at	8.51921	7.08993	4.77224	4.76292	4.67971	4.53898	7.98369	7.68842	4.30775	4.6454	9.89842	8.89097	4.77521	4.68835	6.38728	6.53595
201108_s_at	10.8954	9.82477	6.98287	7.52706	6.31002	6.46992	10.8101	10.4709	5.78024	5.54135	12.2403	11.5295	6.88688	7.2202	9.35227	9.2052
201109_s_at	10.2991	8.79121	6.15812	7.15544	5.7308	6.05579	9.95254	10.1131	5.07355	4.64416	11.9898	11.2565	7.01305	6.79771	9.12273	9.23304
201110_s_at	9.7812	8.30711	5.96317	6.63917	5.43419	5.99135	9.15091	9.27011	4.08911	4.25615	10.967	10.3664	6.45803	6.3073	8.86904	9.11824
201111_at	10.3449	9.87271	8.70427	8.2357	10.4583	10.4898	10.3188	10.0432	9.82243	10.0198	10.7054	10.7498	9.69804	9.68236	10.6702	10.8542
201112_s_at	11.9179	11.5449	10.8506	10.2074	11.2764	11.3054	12.1093	11.8259	11.205	11.1956	12.03	11.9826	10.9284	10.9165	11.718	11.7849
201113_at	10.0721	10.1243	10.4953	10.115	11.0316	10.989	11.0825	10.8944	10.5933	10.755	9.81695	9.88568	10.5073	10.6396	9.40594	9.24654
201114_x_at	11.6297	11.3803	10.9322	10.7709	11.0311	10.9501	11.7721	11.5035	11.3585	11.3154	12.1308	12.049	11.3396	11.4451	11.2953	11.281
201115_at	9.3893	8.756	8.46447	8.06417	9.90726	9.80255	9.14128	8.74883	9.91458	10.0257	8.14965	8.27376	9.19024	9.57422	10.232	10.2519
201116_s_at	7.62799	8.53866	7.08	8.39705	9.14639	9.3506	8.65627	8.21068	8.74838	9.11436	5.57108	6.93681	8.46002	8.49439	7.77302	7.73183
201117_s_at	7.04479	7.54347	6.23529	7.71299	8.28103	8.65078	7.7203	7.23764	7.86786	8.38301	4.97738	6.15355	7.92453	7.79706	6.8393	7.3003
201118_at	9.54512	9.55222	10.2763	11.013	10.1714	10.0864	9.5588	9.38461	9.86112	9.7183	9.01725	9.42342	9.59033	9.86191	9.26951	9.13138
201119_s_at	12.1043	12.2244	11.7677	10.9814	12.3967	12.4126	11.3245	11.0421	12.0572	12.1578	11.3983	11.2555	11.9493	12.0233	13.2827	13.0725
201120_s_at	10.2178	9.71575	9.32036	9.42252	9.8539	9.80689	9.22127	9.43306	9.68421	9.57525	9.04727	9.16096	8.69505	8.74072	8.90228	8.87511
201121_s_at	11.0372	10.7141	10.217	10.4266	10.8007	10.8357	10.1432	10.2805	10.5429	10.6042	10.2082	10.3575	10.3135	10.3288	9.82691	9.89583
201122_x_at	9.99941	9.77936	10.5639	10.1713	11.2273	11.2752	10.4699	10.4838	10.7408	10.565	10.1703	10.0576	10.8997	10.906	9.50698	9.30552
201123_s_at	11.4917	10.8696	12.1174	11.5649	12.7289	12.6796	12.0935	11.9524	12.1272	11.9104	11.6302	11.2674	11.5616	11.8438	10.2498	10.0782
201124_at	4.92601	5.29753	6.16328	5.60029	7.50787	8.32159	6.42695	5.96023	4.61085	4.75884	5.0899	4.81825	5.48186	5.89875	5.637	6.00581
201125_s_at	8.80244	8.44122	8.88786	7.99688	9.84633	10.3121	9.49301	9.44702	8.0316	8.22114	8.88686	9.18091	9.1602	9.09951	9.26119	9.16318
201126_s_at	8.16758	8.20383	7.59587	7.81791	7.23587	7.44527	7.67701	7.91814	7.60113	7.64964	8.23486	8.24261	7.78271	7.87774	7.84021	7.62342
201127_s_at	7.76989	7.65972	8.84286	8.2397	9.11302	9.07919	8.19423	8.2059	9.01959	9.25719	6.75123	6.70906	8.81792	9.10634	7.90966	7.69519
201128_s_at	10.3617	9.86152	11.3954	10.966	11.584	11.4972	10.4953	10.6097	11.4338	11.8778	9.10675	8.9152	11.6626	11.6364	10.3997	10.3749
201129_at	8.92654	8.6279	8.43767	8.566	9.36191	9.45102	9.49629	9.16558	9.32232	9.21879	8.47262	8.34458	9.29958	9.20934	9.51877	9.53148
201130_s_at	6.73273	7.02356	7.07162	7.38529	8.11398	8.19117	9.03974	9.05608	8.94653	8.46133	9.0726	8.85869	6.56479	6.90679	7.73135	7.73689
201131_s_at	9.67447	10.2658	10.2179	10.6142	10.8473	10.9802	11.7651	11.7058	11.4546	11.5318	11.8808	11.6534	11.3725	11.2129	10.8421	10.9511
201132_at	9.21067	9.36243	9.2985	9.68156	9.58971	9.88266	9.07535	9.38264	9.76851	9.75873	9.60417	9.434	9.26477	9.23471	8.38534	8.82518
201133_s_at	7.87354	8.14777	9.06769	9.31447	9.09151	9.26892	8.9085	8.96423	8.62067	8.87627	9.59264	9.50187	8.09879	8.15234	8.30758	8.57681
201134_x_at	13.2105	13.172	12.6274	12.5608	13.0303	13.0473	12.5648	12.5665	12.9849	12.9721	12.6068	12.5652	12.6984	12.6754	12.1096	12.0604
201135_at	10.5639	10.6311	10.6838	10.5157	11.7468	11.6724	10.2828	10.0023	11.6456	11.7845	10.2369	10.1501	11.6631	11.8676	10.8525	10.7826
201136_at	11.5128	11.0594	10.3931	9.90033	6.01918	5.96498	10.938	11.0936	6.65135	7.21918	11.366	11.4438	9.60953	9.81873	5.40769	5.29213
201137_s_at	3.93307	4.03324	4.21781	5.00169	4.66659	4.44762	4.33199	4.44654	4.08655	4.1428	4.10509	4.38665	4.12217	4.84399	5.01658	4.97711
201138_s_at	9.51783	9.35153	9.07949	9.03091	8.79722	8.8843	9.67688	9.55212	10.0017	9.84035	8.8269	8.78748	9.96081	9.99566	10.0674	10.0995
201139_s_at	9.33685	8.87766	8.84093	8.75522	8.67339	8.76273	9.31874	9.34284	9.76996	9.65456	8.60963	8.53816	9.7253	9.59782	9.81339	10.0601
201140_s_at	5.16358	5.22713	8.19574	7.79045	8.36349	8.32743	8.50209	8.31532	8.79325	8.34236	7.72574	7.398	7.39003	7.77231	7.61405	7.55412
201141_at	3.75558	3.62769	5.03703	7.0047	5.76037	5.47767	3.47114	3.42058	7.26181	6.99314	3.33272	3.57068	5.10813	4.87393	5.72556	5.80078
201142_at	10.1128	9.94903	9.79718	9.52176	9.48819	9.37523	10.0613	9.80388	10.0748	9.91525	9.37636	9.24195	9.36815	9.31806	9.74222	9.59933
201143_s_at	10.1149	9.75647	9.78675	9.65679	9.42996	9.48033	10.134	9.89252	10.0538	9.8497	9.37474	9.18983	9.30302	9.37675	9.73852	9.83413
201144_s_at	11.8439	11.395	10.4385	9.94164	10.3494	10.2737	11.0348	10.5076	11.2568	11.0978	10.4568	10.1755	10.4135	10.5815	10.3139	10.3706
201145_at	10.5831	10.5635	10.7789	10.18	11.4497	11.3776	11.024	10.0579	11.1759	11.0366	9.53119	9.5844	10.3319	10.3375	10.0316	9.86207
201146_at	9.43765	9.43225	9.82843	10.0441	8.93443	8.94875	10.008	9.73889	9.35307	9.21041	10.7632	10.9061	9.14326	9.32393	8.55514	8.80356
201147_s_at	3.94997	3.7096	3.97665	4.06718	3.90949	3.89583	5.9221	6.7149	3.85873	3.76706	8.35915	8.29271	4.0043	4.05703	4.08526	3.71697
201148_s_at	4.72913	4.78154	4.66185	4.82566	5.35683	4.88329	6.14275	6.85502	5.12228	5.37956	7.75237	7.75688	5.84595	5.60069	5.10659	5.41661
201149_s_at	4.01366	4.20475	3.85663	3.94686	4.49832	4.36003	5.90228	7.009	4.28627	4.09817	8.179	8.35119	4.07835	4.36591	3.87684	4.26937
201150_s_at	3.50965	3.50986	3.28624	3.62337	3.58829	3.73179	6.61035	7.89057	3.59869	3.47242	8.88413	9.14962	3.57269	3.49977	3.38999	3.47423
201151_s_at	8.47584	7.50394	8.61885	8.49377	7.90853	8.09332	7.10584	6.74987	7.04293	7.08805	7.9376	7.77191	6.23026	6.47246	7.7349	8.0644
201152_s_at	10.0205	9.7232	10.2786	10.1424	9.65697	9.6999	8.88868	8.90769	8.83527	8.84904	9.4993	9.49751	8.8625	8.7578	9.59006	9.60839
201153_s_at	9.99969	9.65645	10.3326	10.1344	9.6032	9.73026	9.02434	8.93439	8.77116	8.83011	9.48449	9.52655	9.16159	9.17594	9.68264	9.718
201154_x_at	12.2521	12.3988	13.2331	13.249	13.1699	13.1361	13.5198	13.5465	13.2112	13.2636	13.2049	13.3249	12.7714	12.905	13.2893	13.2741
201155_s_at	8.78244	8.82715	8.16145	7.83341	8.57375	8.43852	8.55275	8.35209	8.75712	8.62533	8.55846	8.46316	8.46328	8.37286	8.2504	8.02187
201156_s_at	4.22637	4.51073	8.57102	8.071	8.75731	8.64921	9.0692	8.72453	9.28163	8.83228	8.36765	8.08007	7.43577	7.26198	7.66112	7.76933
201157_s_at	10.3404	10.1467	10.133	9.69723	8.51406	8.32462	9.80294	9.66472	8.28495	8.12816	9.36643	9.26932	9.20186	9.5254	8.54778	8.44378
201158_at	7.25896	7.49511	7.0725	7.25743	7.0202	7.04296	7.38419	7.51014	6.23299	6.24855	6.54396	6.51836	6.95801	7.10514	7.59033	7.52759
201159_s_at	6.9928	6.80786	6.21602	6.39936	6.33493	6.33589	6.72521	6.61672	5.44197	5.88523	5.77334	5.81779	5.97688	5.68096	6.86979	6.56097
201160_s_at	10.2686	9.92004	10.4887	11.0076	11.5295	11.6261	11.4203	11.6443	11.0293	11.1741	11.053	10.9666	11.6858	11.76	11.8631	12.28
201161_s_at	9.29296	9.07513	9.66197	10.2045	11.0271	11.0516	10.9698	11.3063	10.3926	10.3932	10.0455	10.184	10.8533	11.3434	11.5742	11.623
201162_at	5.46733	6.05669	5.26112	5.85821	5.59438	5.30112	8.09998	8.08087	6.04039	5.43464	10.7933	10.5673	5.90272	5.81317	5.88078	6.29324
201163_s_at	2.80613	3.01248	3.14203	3.14337	2.84102	2.94447	7.97629	8.02771	2.88436	2.93804	10.9209	10.5277	3.24759	2.74974	3.22749	3.35545
201164_s_at	8.56555	8.72181	8.583	9.15208	9.11815	9.17408	9.26782	9.67836	9.01066	9.09041	9.01078	9.09247	8.9385	8.58659	9.21164	9.19807
201165_s_at	9.2832	9.2635	9.2638	9.66042	9.58253	9.70812	9.64322	10.003	9.35302	9.36929	9.39603	9.61722	9.41111	8.99586	9.71537	9.70564
201166_s_at	10.2396	10.4544	10.4317	10.8173	10.6542	10.8545	10.8167	11.1247	10.4595	10.4223	10.5868	10.7258	10.3206	10.2155	10.7745	10.8325
201167_x_at	7.45574	6.87659	6.29813	5.97125	7.35714	7.08285	6.82742	6.99391	7.486	7.36681	6.98338	6.72568	6.92848	7.20015	7.24942	7.4317
201168_x_at	8.05168	7.95637	7.3026	7.30066	8.07487	7.8649	7.51488	8.00244	8.06668	8.23178	7.97783	7.75326	9.14242	9.10551	8.37597	8.22553
201169_s_at	8.16796	7.93517	7.63131	7.70835	4.73908	4.01748	7.01739	7.20661	5.77473	7.12917	8.36824	8.78279	5.54205	5.84555	5.3383	4.92334
201170_s_at	10.0751	9.8003	9.79676	9.95632	3.46394	3.63688	8.93277	9.38773	7.39946	8.57119	10.661	10.8415	8.15906	8.17183	7.19154	6.80853
201171_at	6.42906	6.90232	6.4994	7.59143	6.03464	6.94685	6.51949	7.18797	7.97489	8.20735	6.79997	6.8839	6.72957	6.56542	5.8876	5.91417
201172_x_at	10.5824	10.7945	10.4138	10.9918	9.96645	10.0704	9.84146	10.3023	10.92	10.9181	10.7702	10.8113	10.6354	10.4951	9.61287	9.47186
201173_x_at	10.3329	9.86702	9.35559	8.88112	9.72616	9.56507	10.4342	10.0878	10.0159	9.96751	9.31588	9.34981	9.50748	9.73326	8.89422	8.77416
201174_s_at	8.06889	8.17212	8.13796	8.14647	8.98427	9.04998	7.9422	7.86014	9.37036	9.2015	7.71145	7.94555	9.60386	9.73629	8.52708	8.55997
201175_at	10.8393	10.8103	10.318	10.0335	10.6285	10.4469	9.75064	9.59591	10.9912	11.0357	9.76896	9.61393	10.5442	10.5018	10.9252	10.9392
201176_s_at	10.2444	10.4256	9.88397	10.0356	9.7744	9.86781	9.03554	8.98787	10.0049	9.99968	10.0837	10.0817	9.99053	10.0806	9.86098	9.99824
201177_s_at	9.5938	8.83036	9.87057	9.73686	9.67438	9.82617	9.97041	9.63634	8.72814	8.80201	9.60627	9.72328	9.10262	8.95228	10.5637	11.0728
201178_at	8.71861	8.5986	9.08689	8.92925	9.27148	9.2132	9.72402	9.66241	8.53289	8.60804	9.40754	9.44228	9.22807	9.39759	8.83758	8.7467
201179_s_at	8.49153	8.13608	7.6525	7.51397	8.3219	8.22335	8.78879	8.7572	8.45922	8.42048	8.54838	8.49823	7.71451	7.70724	8.18088	8.22332
201180_s_at	10.6577	10.5949	9.71836	9.56956	10.5582	10.5251	10.8874	10.8869	10.4364	10.5336	10.8896	10.8383	10.5308	10.6235	10.611	10.4589
201181_at	6.63912	6.34296	6.66288	6.39357	7.3488	7.44245	8.12467	8.20034	6.96432	7.18944	7.57928	7.35709	7.60954	7.39669	7.66942	7.76458
201182_s_at	8.48393	8.09464	8.41323	8.36552	8.34436	8.41046	8.78643	8.77844	8.33449	7.41707	8.06134	8.15332	8.25542	8.5243	8.09633	8.47765
201183_s_at	8.22459	7.98403	8.05162	8.18601	7.93955	7.93087	8.51971	8.53732	8.08785	8.2135	8.18324	8.17759	8.47258	8.58094	8.85253	8.43483
201184_s_at	8.45678	8.21618	8.33288	8.46564	8.23454	8.09747	8.51914	8.74279	8.18426	8.13914	8.20975	8.38461	9.03389	9.06784	8.84039	8.56576
201185_at	8.2497	7.90647	8.09122	9.11541	5.32936	5.23413	6.98519	7.19889	4.45548	3.6312	7.99894	7.76645	7.95395	7.8589	4.54513	4.44082
201186_at	7.85305	8.26629	8.14608	8.50175	8.34546	8.32226	7.95242	8.27208	8.83935	8.95617	8.99672	9.01316	9.2414	9.37638	7.88683	7.62483
201187_s_at	4.94949	5.33459	4.87062	5.02509	5.31098	4.70447	4.96951	5.15255	5.24151	4.82523	4.82056	4.99447	5.39508	5.51074	5.03258	4.95209
201188_s_at	7.82557	7.72913	8.32827	8.79058	7.18073	6.94106	8.22329	8.63719	6.52813	6.75608	7.68765	7.95914	8.5997	8.80006	7.77302	7.57489
201189_s_at	9.10736	8.89862	9.56877	9.92409	8.37279	8.20789	9.36729	9.88406	7.38563	7.58502	8.97173	9.20547	10.0979	10.3292	8.82433	8.66835
201190_s_at	8.24351	8.62387	8.8679	9.07746	9.24869	9.19555	8.84776	8.95359	9.86515	9.97343	7.88083	7.84268	9.51647	9.71938	10.0398	10.0027
201191_at	7.37794	7.63003	7.76355	8.13449	8.39053	8.2798	7.78284	7.82463	9.19683	9.40363	6.85235	6.61577	8.61772	8.8364	9.36182	9.16979
201192_s_at	7.75637	7.7238	7.65244	7.60493	8.48739	8.31425	8.50638	8.04936	9.72149	9.6744	7.93854	7.97159	8.65785	8.98472	9.55257	9.40348
201193_at	10.2953	10.3134	11.2295	12.2578	12.2398	12.3596	10.91	11.2695	12.1845	12.3337	10.388	10.2942	12.2135	12.3093	11.9874	11.9887
201194_at	8.63403	9.48837	9.03686	9.10154	8.94059	8.83689	9.07067	9.2486	9.93136	9.72961	10.0134	10.0239	10.0348	10.0442	9.21472	9.13237
201195_s_at	8.98237	8.52216	9.67256	8.81612	9.13123	9.03542	12.0732	11.2226	5.87066	5.84225	10.9038	11.2035	9.41006	9.51443	4.38407	4.04658
201196_s_at	9.23354	9.29757	8.95383	9.00933	11.2999	11.2668	8.2896	8.45938	11.6645	11.602	8.9834	8.80672	11.2365	11.2966	11.5838	11.6166
201197_at	9.43029	9.27024	9.46716	9.44227	11.3274	11.3905	8.99846	9.19363	11.4108	11.4627	9.14012	8.96875	10.9586	10.9958	11.6471	11.7718
201198_s_at	9.74858	9.59733	8.83682	8.63523	9.19646	9.30686	8.97682	8.84742	9.16729	9.07863	8.97904	8.77176	8.89908	9.01784	9.02373	9.08168
201199_s_at	10.2437	10.112	9.38945	9.19496	9.8287	9.73363	9.60336	9.51554	9.74136	9.57757	9.5838	9.41034	9.78508	9.89287	9.71839	9.59626
201200_at	9.95362	9.94767	10.2651	11.1429	9.57465	9.75097	11.0791	10.7476	10.3546	10.4041	9.87988	9.98026	9.89534	10.1446	9.19455	9.48711
201201_at	12.6088	12.72	12.1498	12.4001	10.9682	10.8402	11.3684	11.5301	11.5169	11.5062	11.3925	11.5833	11.0406	10.9576	11.5054	11.4353
201202_at	11.5163	10.9699	10.7027	9.91024	11.9251	11.9836	12.4804	12.3496	11.3904	11.4675	11.6178	11.7999	11.058	11.4028	11.6796	12.0277
201203_s_at	7.30947	6.8837	6.14985	6.06898	5.78765	5.8106	6.40173	6.23431	6.51685	6.46274	6.06385	6.12538	6.23327	6.57561	5.67739	5.80324
201204_s_at	8.93933	8.86489	7.65314	8.06496	6.94929	7.08461	8.05705	8.15597	8.16124	8.11167	7.87132	7.69519	8.79245	8.67722	6.85326	6.69088
201205_at	5.09227	5.14061	4.81561	4.95077	5.00868	4.79815	5.04644	4.91999	4.99717	4.99212	4.87266	4.79908	5.21772	5.60624	5.09136	4.85968
201206_s_at	7.9526	7.8181	6.8876	7.13674	6.179	6.05579	7.03663	7.08313	7.24409	7.14633	7.09567	6.77178	7.76539	7.64997	6.08808	5.9934
201207_at	7.85142	7.8752	8.92166	8.7672	7.68991	7.74801	8.46397	8.95092	7.63244	7.73965	8.99878	9.05081	8.18161	8.24829	7.71364	7.54377
201208_s_at	6.55418	6.51927	7.17672	6.76801	6.38444	6.61416	6.9475	7.36012	6.26912	6.31523	7.60819	7.44809	6.62162	6.82333	6.35014	6.45824
201209_at	10.7343	11.1475	10.3059	10.0484	11.4075	11.3073	10.4683	10.7261	10.6011	10.7701	10.4927	10.6105	10.8953	10.9467	10.8631	10.7187
201210_at	10.8699	10.7134	10.7882	11.0996	10.831	10.6315	10.7753	10.8885	10.8451	10.6465	10.8793	10.9959	11.0194	10.9702	10.9508	11.0646
201211_s_at	8.75659	8.65304	8.69488	8.95365	8.47562	8.62752	8.65971	8.67178	8.95539	8.3159	8.60022	8.65135	7.12622	7.48742	8.64347	8.55611
201212_at	7.761	8.40114	8.59681	9.08696	7.77569	7.8722	8.38558	8.32643	8.97034	9.23334	9.96699	9.77933	9.36135	9.31482	7.22999	7.35158
201213_at	5.23161	5.76388	5.2534	5.28196	7.48006	7.31725	6.10173	6.31816	6.49149	6.51595	5.69052	5.42936	6.76211	6.53911	6.45082	6.09166
201214_s_at	7.2843	7.22779	7.89712	8.16173	9.11653	9.1525	8.87989	8.69819	9.57909	9.4731	8.15822	8.07568	9.21941	9.3444	8.71408	8.85395
201215_at	12.1567	11.6182	11.2389	11.0543	11.0236	11.1603	11.0074	11.0448	9.14958	9.55601	11.8143	11.5209	4.23412	4.37158	7.78217	8.00396
201216_at	10.6742	10.5821	10.7031	10.9361	11.6062	11.5659	10.7879	10.6626	10.9781	10.9385	10.4325	10.7739	10.824	10.9207	11.0084	10.7831
201217_x_at	12.9847	13.1839	13.465	13.3781	13.5875	13.5118	13.5694	13.5584	13.6147	13.6184	12.9048	13.0076	13.4009	13.4259	13.6566	13.5291
201218_at	9.71786	8.88005	10.8141	11.0445	9.1841	9.33111	10.6553	10.7513	10.3601	10.265	10.7779	10.7421	10.2176	10.1496	10.2654	10.5911
201219_at	7.2516	6.9101	8.43594	8.4773	6.80758	7.16424	8.34886	8.45003	7.83265	7.77817	7.5335	7.76199	7.9888	7.75335	7.8098	7.62926
201220_x_at	9.91117	9.79371	10.8452	11.106	9.36074	9.25	11.0504	11.064	10.3709	10.3831	10.7092	10.8749	10.6054	10.5688	10.5073	10.3466
201221_s_at	8.53183	8.41555	8.74095	8.72085	8.80892	8.64325	8.3557	8.62225	8.48938	8.60689	8.43392	8.63486	8.69735	9.11363	9.0085	8.97744
201222_s_at	10.2966	9.994	11.1783	11.0466	10.6138	10.6647	11.0752	10.9851	11.3578	11.3519	11.3772	11.0228	10.556	10.5162	11.8438	11.9687
201223_s_at	9.36283	8.85251	10.1541	10.1043	9.75566	9.91127	10.2293	10.0299	10.0952	10.2889	10.34	10.1345	9.82791	9.75584	10.6956	11.0533
201224_s_at	8.86177	8.82553	8.5853	8.29785	8.75939	8.73648	9.38912	9.21031	8.86363	8.5842	8.71255	8.68162	8.62112	8.6146	9.17433	9.18137
201225_s_at	9.72373	9.43389	9.28145	9.15567	9.45638	9.38294	10.023	9.95248	9.30543	9.36957	9.561	9.42217	9.58448	9.65105	9.9422	9.97777
201226_at	9.68714	9.52213	10.1316	9.65223	10.5851	10.6056	9.86705	9.45095	9.37126	9.4458	9.62475	9.69057	9.82976	10.0095	9.82976	9.80085
201227_s_at	10.4577	10.3935	10.889	10.5666	11.4192	11.435	10.5894	10.2872	10.1739	10.3141	10.5579	10.4322	11.0437	11.1612	10.6637	10.6499
201228_s_at	6.02492	5.79376	5.591	5.15241	5.86985	6.28345	5.21057	5.11833	6.01499	5.92808	5.07328	4.80897	5.49089	5.46517	5.77303	5.91708
201229_s_at	7.62393	7.45891	6.14482	5.6916	6.50437	6.57339	6.98579	6.21657	7.25155	7.11023	6.15169	6.2223	6.15761	6.4146	7.7235	7.73481
201230_s_at	7.67011	7.76267	7.51933	6.96525	8.31717	8.30951	7.62325	7.24102	7.31332	7.43599	6.59905	6.56141	8.15044	8.27894	8.69433	8.51861
201231_s_at	12.7585	12.1246	12.9551	12.7738	11.6226	11.5919	12.3118	12.6305	12.0947	12.5608	12.3787	12.1028	11.7907	12.1899	11.8479	11.8275
201232_s_at	9.4739	9.18277	8.30125	7.9784	9.11479	9.01217	8.46382	8.39516	9.75096	9.91372	8.99894	8.67396	9.20257	9.25753	8.99105	9.00041
201233_at	8.16825	7.88252	7.07956	6.6698	7.82702	7.7453	7.12472	6.92786	8.38108	8.43662	7.77127	7.5713	7.66389	7.74895	7.62112	7.60312
201234_at	9.39245	9.517	9.27285	8.96137	8.96323	8.85566	8.94172	9.36211	8.88528	9.02849	10.0705	9.89756	8.08847	8.27385	7.95463	7.67553
201235_s_at	4.80231	5.20697	5.01931	5.65496	5.59893	5.17727	5.65193	6.51185	6.08174	5.92655	5.96607	6.08637	6.07897	6.28158	6.0126	5.92655
201236_s_at	4.86705	4.73064	5.38831	6.6692	6.13472	5.97368	6.73029	8.45581	6.91981	7.30977	7.54589	7.46717	8.40444	7.64729	7.12666	7.12036
201237_at	8.73746	8.37375	8.3636	8.47559	9.25089	9.36094	7.98878	8.02335	8.49277	8.60024	8.82552	8.63873	8.18019	8.18199	9.28516	9.47814
201238_s_at	10.3477	9.74717	9.95697	10.2132	10.3466	10.5069	9.52466	9.41094	9.99436	10.0899	10.1399	9.96523	9.63137	9.47961	10.5804	10.8088
201239_s_at	10.866	10.8035	10.5134	10.6103	10.8592	10.8714	10.168	10.3245	10.9548	10.91	10.2576	10.2148	10.2336	10.5257	11.1523	11.2034
201240_s_at	11.3611	11.5335	11.1443	11.2927	11.7361	11.672	10.817	10.9644	11.3532	11.3613	11.1961	11.2762	11.3599	11.406	12.0029	11.9309
201241_at	10.1393	9.99998	10.0312	9.98674	10.3914	10.3877	10.3319	10.6426	10.0533	10.0043	10.3717	10.3943	10.3883	10.4478	10.4234	10.2807
201242_s_at	10.6623	10.7866	10.5223	10.5094	9.59883	9.93028	9.60617	9.23031	11.4883	11.3155	11.6779	11.7311	9.48098	9.14292	9.10867	9.68041
201243_s_at	10.2622	10.666	10.6586	10.529	9.96893	10.0415	9.85025	9.34235	11.6376	11.3071	11.2939	11.4452	10.3333	10.0364	9.34037	9.30828
201244_s_at	8.93152	8.7967	8.35847	9.18404	8.54465	8.36828	8.12868	8.16862	8.58581	8.68621	8.26527	8.40468	9.01246	8.71118	9.15271	9.00478
201245_s_at	9.46802	9.40749	9.26549	9.38935	8.54742	8.54393	8.30493	8.48537	8.78723	8.85302	8.88826	8.87967	8.52918	8.53694	11.043	10.9101
201246_s_at	7.55505	7.66333	6.94037	6.7595	7.19661	7.1396	6.84817	6.90131	7.36624	7.36929	7.07673	7.1551	7.29013	7.59972	9.27426	8.74949
201247_at	6.37245	7.05493	7.91057	7.85378	8.62882	8.69478	7.54461	7.6377	7.65378	8.01638	7.07562	7.28414	8.41817	8.58565	8.24363	8.09495
201248_s_at	6.36948	6.50259	7.46843	7.21511	8.23461	8.04416	7.08277	6.93258	7.48905	7.84815	6.46611	6.90686	7.79073	7.95041	7.77315	7.72508
201249_at	3.99798	3.89262	4.07394	3.75852	3.86009	3.73138	3.5239	3.80783	3.53007	3.55339	4.42239	4.04215	3.99492	3.83418	3.95389	3.42912
201250_s_at	7.55967	8.00779	7.97055	7.24045	7.39909	7.43078	7.4603	7.0661	7.01181	7.41503	8.27209	7.99894	7.11216	7.57906	6.50998	6.25957
201251_at	11.3941	11.5203	12.1937	12.1965	10.3413	10.3188	11.4448	11.654	10.8449	11.2181	12.5785	12.502	10.1478	10.2574	10.6778	10.5104
201252_at	9.82203	9.34488	9.4903	9.15761	9.35047	9.34737	8.70392	8.91153	9.81546	9.95644	9.36639	9.17537	9.19086	9.39914	9.12594	9.05361
201253_s_at	9.69816	10.038	10.6079	10.8694	10.9475	10.8491	10.5014	10.7092	10.6458	10.6119	10.2855	10.2866	10.6469	10.5136	9.73099	9.64755
201254_x_at	12.4662	12.6283	13.0374	13.0318	13.1948	13.1456	13.3788	13.3624	13.2252	13.2117	13.0383	13.0777	13.1554	13.0957	13.454	13.4148
201255_x_at	9.84698	10.1272	9.96445	10.0183	9.90636	9.82382	9.31785	9.4034	9.72879	9.76555	9.59776	9.73425	10.0527	10.1456	9.79377	9.39565
201256_at	10.3513	10.4182	10.5628	10.6341	9.57594	9.59726	10.5443	10.6129	10.3629	10.33	9.80603	9.70207	10.894	10.938	10.7214	10.5613
201257_x_at	12.8751	13.1966	13.1296	13.2014	13.767	13.7938	13.6666	13.6172	13.6776	13.727	13.4413	13.489	13.7295	13.7091	13.7244	13.7495
201258_at	12.1343	12.1958	12.8255	13.2325	12.7748	12.7653	12.6037	12.7828	12.827	12.9149	12.2678	12.4273	12.4618	12.5267	12.9669	13.0516
201259_s_at	10.6698	10.7358	9.90853	9.81945	9.54753	9.56816	9.98661	10.1109	10.2039	10.0948	10.1293	10.2282	9.63041	9.82945	9.87043	9.79882
201260_s_at	9.90674	9.66624	9.36603	9.41717	9.22094	9.22811	9.2911	9.28829	9.642	9.74816	9.8346	9.84121	9.72029	9.64273	9.51985	9.70788
201261_x_at	5.06864	5.63778	5.31634	5.10969	5.56799	5.37168	5.25732	5.34704	5.52519	5.17836	5.22907	5.65785	5.74861	5.48376	5.63365	5.50106
201262_s_at	4.04358	4.04358	4.55806	4.17372	4.12436	4.53192	4.43336	4.4644	4.34541	4.14591	4.21898	4.51604	4.35802	5.16686	4.47453	4.34089
201263_at	10.9591	10.0668	10.9103	10.2139	9.94804	9.90401	11.3152	9.97553	10.7429	10.6332	10.2818	10.2233	10.5345	10.4413	9.60224	9.39822
201264_at	9.87587	9.82492	9.36487	9.21227	9.9202	9.91327	9.46318	9.39396	10.1786	10.1086	9.74959	9.57997	9.45014	9.50302	9.21674	8.95957
201265_at	3.45286	3.95477	3.46816	3.77515	3.92722	3.90023	3.92214	4.01581	3.98707	3.81674	3.90596	3.8647	4.11102	4.42939	4.10264	4.04008
201266_at	11.8402	11.4179	12.6202	12.9265	10.4862	10.5928	10.7292	10.9046	11.4089	10.8385	9.48289	9.33585	11.3277	11.4166	10.8324	10.8269
201267_s_at	10.421	10.0288	9.46912	8.85851	10.1836	10.0981	10.5944	10.1808	10.2169	10.1378	10.2382	10.1509	9.07119	9.42231	9.13862	8.87752
201268_at	12.42	12.0751	11.7944	11.0677	12.0511	11.9567	12.0355	11.8488	11.624	11.8381	10.966	10.7229	11.36	11.4565	12.1772	12.0788
201269_s_at	4.45097	4.55032	4.09075	3.98561	4.74067	4.51989	4.06756	4.00713	4.475	4.10708	4.02656	4.24937	4.66009	4.77918	4.5887	4.62359
201270_x_at	8.73524	8.7951	7.96532	7.95677	8.82361	8.71662	7.81564	7.73381	8.19157	8.27584	8.05003	8.04951	8.47291	8.4753	8.48375	8.41699
201271_s_at	8.68366	8.40635	8.17777	8.59734	8.68659	8.58071	9.23348	8.83126	8.35161	8.47826	9.77004	9.82856	8.77033	8.66028	8.22053	8.34741
201272_at	5.32107	5.88227	11.4676	11.3046	4.39919	4.54634	10.2443	10.2435	5.59911	5.25603	10.042	10.0976	5.13999	5.17284	5.44508	5.44276
201273_s_at	12.2134	11.8381	11.8178	11.9119	12.1169	12.123	11.7708	11.7079	11.8944	11.8039	11.3149	11.1902	12.1675	12.1712	11.547	11.7875
201274_at	10.5778	10.4737	9.91538	9.63818	10.3755	10.2683	10.2159	10.3603	10.6175	10.6556	10.2924	10.2665	10.2207	10.2817	9.44353	9.54627
201275_at	10.2623	9.95026	11.2702	10.2563	11.338	11.2595	10.6035	10.6851	9.97511	10.4318	9.79687	9.82236	10.6416	10.823	9.33031	9.15507
201276_at	7.29481	7.54295	7.75648	8.12009	8.31539	8.5089	7.03928	7.19179	7.34521	7.83666	7.54295	7.48846	7.45704	7.39921	7.96772	7.97693
201277_s_at	11.8449	11.3965	11.3491	11.1175	11.9821	11.8812	11.9824	11.8285	11.2114	11.0292	11.6654	11.7135	11.372	11.309	11.1388	11.1046
201278_at	7.24721	7.31706	5.37628	5.71668	4.0914	3.93217	5.85624	6.32399	3.95579	4.0914	5.36851	5.69013	4.4598	4.09559	4.02512	4.39366
201279_s_at	7.44385	7.8044	5.74271	5.68441	4.36525	4.12005	6.21919	6.54689	4.15112	3.94382	6.03239	6.20712	4.46649	4.24472	4.51729	4.41751
201280_s_at	7.25905	7.48231	5.32328	5.46756	3.60783	3.90096	6.16744	6.53484	3.87629	3.6273	5.3058	5.43252	3.80217	3.79701	4.30678	4.06332
201281_at	9.76332	9.65353	8.86541	8.61053	9.16644	8.8607	9.46549	9.0664	9.35656	9.18459	10.2381	10.2508	9.01662	9.26304	9.19081	8.90248
201282_at	7.75016	7.62305	7.5715	7.44475	7.99142	7.93218	6.85227	6.39368	8.28501	8.14197	7.16074	7.28401	7.94491	8.00279	7.84769	7.67042
201283_s_at	4.68818	4.60378	4.516	5.3201	4.42127	4.2177	4.81876	4.64248	4.43381	4.57411	5.51456	5.10956	4.49346	4.19104	5.0065	4.87056
201284_s_at	8.98239	9.35243	8.19369	7.787	8.91421	8.7862	8.57727	8.16665	9.65395	9.7461	8.35683	8.06328	8.68665	9.01555	9.37205	9.19709
201285_at	9.20567	9.39189	9.30816	9.70814	9.15882	9.32523	8.86377	8.97077	8.58172	8.84552	8.83769	9.03463	8.48972	8.7191	8.9611	8.98061
201286_at	9.59132	9.58101	9.63565	9.97108	7.51888	7.36699	8.7585	9.02215	7.48667	7.48491	10.2607	10.3551	9.10103	9.22524	9.76034	9.76587
201287_s_at	10.5779	10.4934	10.0816	10.3407	7.90276	7.4748	9.20795	9.4898	8.38411	8.37341	11.0579	10.9512	9.68636	9.77566	10.1894	10.2003
201288_at	7.43627	6.9876	3.95384	3.96649	3.76402	3.67138	7.84796	8.0677	4.26762	3.62674	9.4402	9.15947	3.57269	3.92445	8.7967	8.93627
201289_at	11.2669	9.60369	10.6359	9.29717	5.43419	5.20005	10.1349	9.67951	6.74489	6.87776	10.9266	10.3336	7.38925	6.98991	6.61155	6.77005
201290_at	10.9975	11.1649	11.6464	11.7662	12.2747	12.3433	12.2962	12.3973	11.0975	11.2367	12.1382	12.1584	11.1251	11.1908	11.9832	12.1188
201291_s_at	10.1027	8.68708	11.071	9.47929	10.2199	10.2849	11.318	11.3855	8.83754	9.19887	10.547	10.9514	9.3326	9.16805	11.0292	11.247
201292_at	9.31338	8.0238	10.2405	8.66463	9.43481	9.32231	10.4793	10.4539	7.99911	8.19684	9.62809	10.1837	8.59933	8.72359	10.2574	10.4501
201293_x_at	13.7082	13.6767	13.624	13.4388	13.751	13.702	13.1817	13.337	13.6578	13.6219	13.439	13.3524	13.4326	13.5644	13.6442	13.5231
201294_s_at	5.47148	5.66921	7.16914	7.6809	6.36595	6.61874	7.10203	6.61229	6.44609	5.64008	7.16139	7.40888	7.08999	6.67359	7.43846	7.43494
201295_s_at	4.48785	4.42444	5.75969	6.60245	5.13687	5.57271	5.92499	5.60147	4.95226	4.65492	6.12816	6.26613	5.31285	5.58374	6.35635	7.04261
201296_s_at	8.32561	8.20389	9.44177	9.85344	8.80778	9.11559	8.80257	9.04181	8.5013	8.83518	9.2246	9.40787	9.81071	9.63832	9.71196	9.86315
201297_s_at	7.75822	7.23238	7.8121	7.87095	7.6671	7.60429	8.227	8.17881	6.42394	6.38645	8.09543	7.66169	6.56402	6.00789	6.53503	6.96326
201298_s_at	9.41333	8.94252	9.13381	8.96509	8.74896	8.77635	9.76145	9.46511	7.81794	7.60384	9.53542	9.44343	8.10086	8.44027	7.5242	7.96842
201299_s_at	8.79893	7.83938	9.11643	9.1484	8.62683	8.84762	9.10938	9.30836	6.80973	6.78242	8.72108	8.55872	6.93864	7.01211	7.43961	8.00742
201300_s_at	11.1066	10.7413	9.7995	9.40465	9.10804	9.39566	10.867	10.3329	9.68877	9.66879	10.4826	10.4585	10.1854	9.7709	10.1176	10.4699
201301_s_at	9.31785	9.27828	10.7101	11.0913	9.88664	9.90182	9.87495	10.4654	9.07868	9.17155	10.4144	10.2673	9.10235	9.16836	6.96975	7.04274
201302_at	8.51465	8.45256	9.93728	10.7422	9.58868	9.61752	9.57921	10.0772	8.56462	8.56212	10.2253	10.0085	9.20157	9.21195	6.5037	6.78949
201303_at	10.4547	10.4089	10.2121	10.263	10.1523	10.1203	10.3303	10.6174	10.0279	10.1545	10.1107	10.2225	9.78132	9.84835	9.94192	9.90074
201304_at	9.49739	9.33958	9.2246	9.3469	10.6165	10.8212	8.77797	9.07327	9.37874	9.77549	9.77033	9.59722	9.39083	9.13284	10.1271	10.7263
201305_x_at	10.3812	10.1976	11.2668	10.9728	10.8228	10.8315	11.6348	11.4639	10.7309	10.7661	11.353	11.4726	10.4454	10.4362	10.8974	10.9896
201306_s_at	11.4772	11.1468	12.4399	12.0208	12.1737	12.1331	12.7523	12.5643	11.9434	11.8876	12.4047	12.5196	11.7751	11.787	11.8908	11.954
201307_at	9.02479	8.62502	9.04521	8.88248	9.35093	9.45152	9.11177	8.85846	9.60233	9.66905	8.67563	8.56143	9.7802	9.6385	9.33836	9.30175
201308_s_at	6.35227	6.00303	5.79873	5.70019	6.46237	6.57836	5.8982	5.8349	6.86134	6.85694	5.65695	5.2617	5.73918	5.33723	6.33563	6.50701
201309_x_at	7.37924	7.41461	5.94061	5.9335	5.98809	6.21614	5.3937	5.94308	7.28884	7.62283	7.26546	7.40387	5.47966	5.37682	6.0452	5.91682
201310_s_at	9.19249	9.29779	7.55615	7.83841	8.17589	8.17521	7.15141	7.88836	8.78795	9.31033	9.17544	9.47003	7.66633	7.92297	7.72807	7.70789
201311_s_at	8.04739	9.24326	8.24837	8.73308	7.70889	7.88381	7.82677	8.19832	6.40679	6.94712	5.50034	5.93122	3.63365	4.20206	3.50584	3.40691
201312_s_at	9.73421	10.6195	9.96376	10.636	9.4377	9.73479	9.38017	9.93453	7.88379	7.91978	7.00039	6.98614	3.5814	3.63548	2.7112	2.86346
201313_at	7.5823	7.38044	7.66283	7.66347	8.78546	8.59974	5.91074	6.28163	5.47925	6.8965	6.65455	6.93774	5.31876	6.28885	4.88785	5.19728
201314_at	7.64697	7.65867	7.13063	7.35696	7.35462	7.33673	7.18996	7.34467	7.57232	7.85442	7.35531	7.21448	7.40154	7.55329	8.19277	8.04097
201315_x_at	10.421	10.7088	10.9706	11.6274	8.34778	8.39684	10.2426	10.7356	8.97921	9.15182	11.4946	11.411	8.77042	8.44226	6.17183	6.07832
201316_at	7.57401	7.62842	8.05298	8.13161	8.86632	8.76447	7.11615	7.6614	8.40643	8.7091	8.1679	8.04169	8.09328	8.02603	8.85299	8.93409
201317_s_at	11.7846	11.4715	11.3639	11.3046	11.6118	11.7023	10.7738	10.8417	11.3603	11.455	11.2916	11.2208	11.1831	11.1836	11.6259	11.6934
201318_s_at	11.9348	11.833	12.2337	11.9954	11.3191	11.3926	11.4745	11.6484	11.3982	11.5197	12.2775	12.1081	11.5583	11.5542	11.0645	11.1157
201319_at	9.97679	10.0206	10.5309	10.4704	9.48704	9.67248	9.68457	10.0889	9.77403	9.67765	10.4112	10.201	9.6937	9.70779	8.88343	9.22471
201320_at	7.52555	7.83033	7.99427	8.10563	8.3015	8.47058	7.25087	7.70457	7.18315	7.29297	7.24703	7.26932	7.51656	7.66276	7.56612	7.70636
201321_s_at	7.343	7.19041	7.46004	7.8745	7.52809	7.53182	7.03228	7.19879	6.49082	6.86584	6.94443	7.10745	7.07625	6.7222	7.1896	7.05887
201322_at	12.1927	12.0089	12.2192	11.7975	12.7722	12.7772	11.5308	11.4462	12.4976	12.4325	11.3748	11.2486	12.0492	12.2455	12.5969	12.541
201323_at	9.59542	8.91024	8.86991	7.588	9.25697	9.26812	9.71087	9.44126	8.77125	8.7289	8.97628	8.6292	9.101	9.27257	8.49447	8.5653
201324_at	10.1098	9.89047	7.41653	5.81217	5.00822	5.02234	9.94556	10.5275	3.87629	3.15696	10.313	9.25084	3.6647	3.30814	3.11223	3.33729
201325_s_at	9.06913	8.58637	6.43792	5.05736	4.193	4.48333	8.95738	9.58414	4.25362	4.29067	8.90449	7.88235	4.9586	4.62654	4.26102	3.82864
201326_at	9.954	9.65596	9.45445	9.30833	10.1105	10.1955	9.37845	9.5183	10.185	10.1221	9.51696	9.48882	10.0705	9.96507	10.1089	10.2306
201327_s_at	10.6965	10.1196	10.1259	9.68925	10.7059	10.6863	9.74215	9.77013	10.6172	10.5864	10.072	9.99207	10.2582	10.2675	10.3487	10.5709
201328_at	7.80527	6.57141	9.61205	9.62187	6.24152	6.76988	10.1115	10.6606	4.68534	4.76516	9.5595	10.3802	6.75611	7.57478	6.14114	6.29944
201329_s_at	8.13942	7.30371	9.36937	9.20205	6.67097	7.2704	9.70638	10.4318	6.32809	5.78905	9.57624	10.1365	7.47909	7.89206	6.66953	6.09188
201330_at	9.92983	10.0162	9.8201	9.75786	9.85593	9.77652	10.2118	10.3212	10.2412	10.1706	10.6977	10.4487	9.82483	9.92656	9.22911	9.20868
201331_s_at	7.62316	7.78117	8.29298	8.94038	8.52802	8.39591	7.37102	8.31191	4.64456	4.70026	8.59031	8.85047	4.98577	4.75129	8.20005	8.05147
201332_s_at	5.64358	5.54211	6.11709	6.4904	6.04441	5.95644	5.34281	5.68419	4.58033	4.85391	6.53816	6.22546	4.74993	5.0316	5.96487	6.00739
201333_s_at	5.94924	6.29971	6.49759	6.57684	5.63924	5.90267	5.40776	5.2509	6.19177	6.00837	6.02021	5.99375	5.60133	5.39881	6.28957	6.22823
201334_s_at	9.8466	10.0597	10.9174	10.9204	9.91233	10.106	9.12089	9.16228	9.94728	9.87585	10.2014	10.2247	9.73425	9.24492	10.5553	10.7122
201335_s_at	5.03638	5.00696	5.8928	5.95474	5.12464	5.23355	3.97875	4.1556	4.21507	4.48255	4.87232	4.95433	4.19905	4.17932	5.26453	5.53297
201336_at	10.981	10.9891	11.0741	11.2037	9.76227	9.55931	10.4948	11.0692	10.4387	10.3108	10.8937	10.9748	9.88487	10.0737	10.1308	9.98213
201337_s_at	9.61225	9.31145	9.27914	9.41286	8.20615	8.07542	8.87479	9.36046	9.02357	8.84639	9.4885	9.3594	7.05417	7.56056	8.45638	8.56406
201338_x_at	12.0481	11.7873	10.637	10.2643	11.4816	11.3983	10.8502	10.7511	11.5259	11.5341	10.2223	10.092	11.3039	11.4366	11.0051	10.9288
201339_s_at	10.0091	10.4688	9.56783	9.91778	10.4043	10.3838	9.5744	9.7252	10.2904	10.2954	9.87796	9.98479	10.0091	10.2	10.1092	10.1703
201340_s_at	6.70864	6.85618	5.60968	5.71782	6.29106	6.59188	6.01581	5.20775	5.70716	5.54953	8.68016	7.67354	5.49338	5.76737	7.03488	7.44978
201341_at	8.1805	8.44928	6.95658	7.36781	7.90997	8.02399	7.42547	6.77117	7.26678	7.31625	9.83222	8.91698	7.93789	7.80245	8.77087	8.73311
201342_at	9.79489	9.4703	9.40579	9.14419	9.53149	9.39216	9.44542	9.38707	9.56633	9.48898	9.27092	9.17486	9.26482	9.33069	9.2603	9.04861
201343_at	9.42545	8.99862	9.09547	9.14664	8.91122	8.98394	9.71752	9.74431	9.34117	9.46648	9.7988	9.67735	9.35363	9.17381	9.30451	9.47633
201344_at	6.83958	6.03651	5.67667	5.69056	6.55959	6.80144	6.77717	6.56989	6.27633	6.17208	6.56646	6.42497	5.94864	5.33747	6.67512	6.55336
201345_s_at	10.0371	9.71261	10.108	9.75224	9.38266	9.37509	10.6514	10.3008	9.73935	9.62804	9.99859	9.88355	9.51982	9.60513	9.5547	9.48856
201346_at	8.26578	8.48212	9.0188	8.82711	9.14924	9.14226	8.66694	8.72868	8.39495	8.64429	8.74869	8.88781	8.76303	8.75399	9.26748	9.25597
201347_x_at	7.94919	8.07723	9.85853	9.81738	9.29049	9.17312	9.81495	9.65741	9.67076	9.85009	8.55043	8.59979	9.38096	9.49567	9.48994	9.3008
201348_at	3.63847	3.5237	9.69516	11.3822	4.73993	4.58641	7.05915	5.86705	3.61489	3.28709	7.61831	7.75486	3.64876	3.69604	8.90889	8.84382
201349_at	7.72854	7.71418	7.61606	7.26603	6.98426	6.73638	7.94548	7.82518	8.85384	8.84736	9.75606	9.88903	9.56439	9.59019	8.15049	8.01425
201350_at	6.86221	6.93299	8.24541	8.13873	8.6782	8.65386	8.06215	8.411	7.3926	7.56267	7.57441	7.70962	7.57724	7.51184	8.17785	7.99569
201351_s_at	9.75371	9.64157	9.9085	9.75348	10.07	10.106	10.1954	9.89038	9.61309	9.50189	10.4732	10.3585	9.48015	9.68705	10.3202	10.3513
201352_at	10.4464	10.2343	10.7121	10.7468	10.89	10.9549	10.7197	10.5733	9.94989	9.90436	10.72	10.6847	10.6587	10.6096	11.0003	11.0497
201353_s_at	5.77641	5.72384	6.67223	6.94031	7.02774	7.03743	5.732	5.8452	6.02484	6.1338	6.24309	6.1607	6.75465	6.75707	6.99661	6.73991
201354_s_at	6.39188	6.97156	7.31387	7.32678	7.60415	7.37904	6.3746	6.79329	6.7167	6.85755	6.70426	6.80842	7.18746	7.45278	7.47219	7.42423
201355_s_at	5.52893	5.83742	5.77976	5.96504	6.15479	5.65983	5.58958	5.91778	6.11725	5.61774	5.77229	5.90797	6.20048	6.30931	6.0907	5.95296
201356_at	8.76418	8.58608	8.519	8.40404	8.78822	8.89045	8.98606	9.07026	8.75062	8.72056	8.4957	8.71775	9.2594	9.03516	8.613	8.44375
201357_s_at	6.4876	6.3921	6.25997	6.15455	6.70758	6.64972	6.99436	6.94263	6.62504	6.95478	6.59035	6.46708	6.80109	6.69028	6.53594	6.30168
201358_s_at	11.4424	11.4078	10.8917	11.02	11.196	11.3415	10.7211	10.8015	11.621	11.397	11.2329	11.0859	11.7009	11.7199	11.6552	11.8075
201359_at	10.6297	10.7139	9.97929	10.1272	10.2674	10.4568	9.86429	10.0385	10.6839	10.5388	10.4538	10.5706	10.6415	10.6283	10.7373	10.7501
201360_at	9.62958	10.3196	9.2045	9.49698	9.5834	9.49599	10.3901	11.1571	9.53484	9.62505	9.50614	9.76253	10.122	10.1966	9.56328	9.45807
201361_at	8.98608	8.6974	8.17281	8.07645	8.3489	8.17869	7.6087	7.75615	8.9267	8.98844	7.29693	7.40527	8.01761	8.21446	7.95405	7.78749
201362_at	6.13205	5.686	7.47922	7.44046	8.16058	8.13311	7.70928	7.20199	6.28684	6.48234	8.27297	8.27454	5.8912	6.30315	7.22831	7.25949
201363_s_at	6.64982	6.39924	7.57646	7.34445	8.08327	8.07255	7.83522	7.18836	6.71437	6.7171	8.08948	8.00727	5.79788	6.13358	7.30651	7.6639
201364_s_at	9.08545	8.88515	9.59969	9.73581	8.82999	8.73289	8.44456	8.55809	9.26869	9.2915	9.21021	9.01176	7.93073	8.33077	9.31098	9.20236
201365_at	8.07814	8.13631	8.96638	9.0254	8.03746	8.07605	7.73357	7.98457	8.27449	8.58888	8.39895	8.47374	7.96208	7.77979	8.73402	8.56678
201366_at	11.1056	10.9638	9.80603	9.68699	9.67127	9.74909	9.04198	8.96728	9.5908	9.73295	9.29549	9.3552	9.38693	9.28364	9.62991	9.90356
201367_s_at	5.06702	4.50543	4.30828	4.83085	5.39934	5.50916	5.97297	6.42973	3.68121	3.94752	5.70912	5.66133	4.13525	4.08422	4.80693	4.77064
201368_at	9.81789	8.92374	8.89227	9.44356	10.0358	10.1214	10.576	11.1498	7.60152	7.74703	10.3646	10.4252	8.44112	8.23181	9.37865	9.37865
201369_s_at	6.19787	4.9522	5.25946	5.78029	6.15533	5.90128	6.7755	7.84273	5.00834	4.76466	6.07092	6.62828	4.88332	5.52091	5.74685	5.62611
201370_s_at	6.42944	5.812	5.53637	5.70366	6.95422	7.22577	5.90855	5.88358	5.5446	5.53567	5.67391	5.88539	6.17936	6.05447	6.64168	6.80885
201371_s_at	10.4633	10.3828	10.0881	10.2149	10.4244	10.4888	10.2726	10.2325	10.1349	10.0583	10.3068	10.3658	10.343	10.4451	10.5509	10.5237
201372_s_at	3.47946	3.61837	3.85525	3.94382	4.15016	4.25999	3.43041	3.82399	3.53159	3.5998	3.37331	3.59847	3.49176	3.6824	3.74401	4.0796
201373_at	9.63495	9.38435	8.26266	8.14205	7.47881	6.70306	8.44396	8.73148	7.42425	7.45203	8.54433	8.15711	8.30194	8.20462	7.54743	7.34077
201374_x_at	4.76089	4.63378	5.0941	4.92356	5.11344	5.04037	4.33718	4.69211	5.2251	4.70368	4.90724	4.60339	4.56064	4.37753	4.55597	4.71994
201375_s_at	9.71616	9.66206	10.9591	10.9816	10.5182	10.509	9.9002	9.82275	10.309	10.2181	10.7457	10.5383	9.65977	9.74353	9.82925	9.78317
201376_s_at	9.63072	9.54735	9.63331	9.68897	9.97239	9.82031	9.74361	9.81309	10.1306	9.89206	9.50535	9.84757	9.52065	9.73324	9.94331	9.95612
201377_at	9.09767	9.05763	8.55821	8.6783	9.36957	9.47278	8.11811	8.60258	9.26767	9.10024	8.30733	8.36485	9.26318	9.23508	9.02748	9.04781
201378_s_at	9.33243	9.37352	9.19298	9.55628	9.72958	9.6016	8.7511	8.95105	9.44215	9.20903	8.64386	8.84188	8.86909	9.07975	9.69299	9.53727
201379_s_at	9.79358	9.45353	9.37111	9.0469	8.16961	8.13551	9.48261	9.45306	8.38459	8.67219	10.2389	10.0506	8.23021	8.23828	8.64021	8.69415
201380_at	9.10161	8.88218	8.01567	7.81017	7.39588	7.52502	7.6935	7.78454	7.54904	7.57274	6.65624	6.79663	6.74751	6.96755	8.50513	8.4809
201381_x_at	9.78334	9.22951	9.9169	9.3838	10.6691	10.6772	10.2995	10.0764	10.4305	10.3559	8.98351	9.11108	10.4611	10.3623	9.50832	9.82574
201382_at	5.25265	5.22259	5.39683	5.39683	5.6832	5.90256	5.39683	5.51773	5.44514	5.71075	5.14819	5.32493	5.79584	5.7069	5.63893	5.54531
201383_s_at	7.31935	7.47642	8.5118	8.65888	8.07782	8.20751	8.4892	8.46091	8.03292	7.98709	8.19621	8.27634	6.98423	7.12857	7.80339	7.69659
201384_s_at	8.76351	8.95227	9.96903	10.2293	9.39387	9.54599	9.74188	9.73979	9.44593	9.59759	9.51731	9.66386	9.48594	9.29188	9.16842	9.13417
201385_at	11.5096	11.3863	11.2599	11.3142	11.7139	11.9277	11.54	11.4995	11.7685	11.5783	11.3971	11.4793	11.7874	11.8656	11.6098	11.624
201386_s_at	10.5578	10.7028	10.493	10.3942	11.15	11.1205	10.5783	10.7676	11.0398	10.7062	10.5225	10.5218	10.9661	11.0943	10.7662	10.6321
201387_s_at	5.02129	5.67935	12.6769	12.4976	5.87124	5.67816	6.79437	6.34983	6.55694	6.20704	6.71283	6.86287	5.8301	4.63006	8.10577	8.18433
201388_at	8.59812	8.27967	8.67193	8.51182	8.74816	8.70831	8.42232	8.36455	9.27674	9.41166	8.19405	8.39939	9.07359	9.12996	9.49798	9.45049
201389_at	6.45376	6.2922	7.23224	7.19619	5.35999	5.2422	6.87768	6.93791	5.60725	6.05187	6.77306	6.3118	5.80337	5.5811	5.28774	4.94473
201390_s_at	11.0388	10.8569	10.9146	10.932	10.8576	10.7718	10.5271	10.613	10.5538	10.715	10.715	10.7179	10.4068	10.3895	10.155	9.99963
201391_at	9.38307	8.96235	9.37549	8.91484	10.2719	10.1665	10.7794	10.1155	10.1003	10.2181	8.24563	8.30256	9.82831	9.97678	9.59549	9.3908
201392_s_at	6.41265	6.45283	6.71795	7.10276	6.29292	6.42563	7.06625	6.66671	8.71236	8.59294	6.6935	6.77451	6.72285	6.26698	6.43648	6.25518
201393_s_at	7.59287	7.66661	8.14882	8.68905	7.65889	7.60488	8.06834	7.98006	9.69259	9.72957	8.02437	7.96667	7.60851	7.59449	7.34444	7.42955
201394_s_at	8.26303	8.57225	7.29289	7.84773	7.68845	7.63334	7.78377	7.77152	7.84804	7.53809	7.82898	7.98817	8.04533	8.16639	8.33274	8.46307
201395_at	9.21018	9.54374	8.31498	8.80108	8.65155	8.60134	8.74965	8.90885	8.7455	8.6172	8.98654	9.19249	9.391	9.4351	9.39501	9.4416
201396_s_at	7.14871	7.25613	7.59198	7.52696	7.74077	7.56794	7.33135	7.3994	8.04434	8.03416	7.11678	7.07981	7.78826	8.04915	7.80908	7.5946
201397_at	8.40441	8.62684	9.36859	8.11263	9.66846	9.60884	10.5883	8.97799	10.1918	10.0065	8.20188	8.79892	9.3037	9.69292	8.69259	8.63748
201398_s_at	11.8127	11.6857	12.2342	12.4247	10.4837	10.5403	11.8117	11.6842	10.2823	10.3492	12.0101	11.7916	11.0561	10.9185	10.1534	10.4385
201399_s_at	11.4412	11.2849	11.7104	11.8837	9.84227	9.86915	11.3863	11.2402	10.0366	9.9433	11.4345	11.1746	9.55618	9.70985	9.52422	9.62878
201400_at	10.8673	10.7374	11.3501	10.8033	11.1153	11.0489	11.3322	11.236	11.2496	11.2031	10.785	10.7859	10.699	10.8346	10.0042	9.8854
201401_s_at	6.75259	7.14462	6.37176	6.25946	6.71932	6.45105	6.42465	6.05481	7.33013	7.33435	6.58798	6.55024	6.57763	6.98581	8.33086	8.13782
201402_at	6.43531	6.52212	6.19618	6.1136	6.47441	6.58288	6.03362	6.18668	6.54537	6.56225	6.48059	6.33719	6.95175	7.07686	6.68084	6.78801
201403_s_at	11.1179	11.309	10.8031	10.4909	10.0133	9.96166	10.3793	10.9286	9.92769	10.2579	10.282	10.1527	10.0182	10.2464	9.2299	9.17905
201404_x_at	7.44195	6.96048	7.52925	7.11082	7.60539	7.43793	7.12877	7.42116	7.56719	6.99188	7.67205	7.53983	8.31944	8.37098	7.19546	8.21391
201405_s_at	10.4394	10.1481	10.012	9.59914	10.546	10.5039	9.94242	9.54995	9.91248	9.88136	9.54408	9.52801	9.71193	9.73305	9.8285	9.71432
201406_at	12.6118	12.7962	12.752	12.9325	12.9396	12.9455	12.9385	13.0031	13.0031	13.102	12.1954	12.3507	12.6799	12.6831	12.839	12.8258
201407_s_at	9.26892	8.83925	9.119	9.21005	9.01827	9.21192	9.57849	9.53892	9.52407	9.66743	9.62264	9.46259	9.26362	9.04126	9.59512	10.1997
201408_at	8.48783	8.64889	8.66189	8.87309	9.00321	9.22192	9.5902	9.60665	8.49993	8.79873	8.02382	8.30451	7.81126	7.93664	9.22516	9.6242
201409_s_at	9.14143	9.03171	9.31785	9.35027	9.21426	9.51794	9.86454	9.80442	9.58483	9.632	9.10747	9.18118	8.35444	8.35839	9.77048	10.0895
201410_at	9.92447	9.62338	9.42565	9.65928	9.63674	9.81203	8.32156	8.33528	10.3337	10.3608	9.39932	8.999	9.69266	9.49617	9.66934	9.73788
201411_s_at	9.23449	8.96501	8.31864	8.48199	9.23756	9.29688	7.88661	7.7713	9.62101	9.48406	8.65917	8.50237	8.08603	8.47089	9.10716	8.97005
201412_at	9.36717	10.306	8.94626	9.30964	8.14255	8.20488	8.9704	9.49521	8.97591	9.09796	10.4814	10.4374	9.57447	9.49469	7.71685	7.53777
201413_at	8.79906	9.30625	9.70103	9.65284	10.4123	10.3672	9.62663	9.47748	10.5128	10.5393	9.51618	9.71242	10.841	10.6641	10.683	10.7368
201414_s_at	8.63925	8.52542	7.99581	7.92676	8.68513	8.52616	8.22057	8.48056	8.54443	8.51895	8.58612	8.68173	8.78163	8.75327	8.54447	8.49036
201415_at	8.95578	9.15651	9.54577	9.16922	9.1585	9.07413	10.4325	9.35413	9.79437	9.90823	9.94746	9.73296	9.70812	9.75647	9.17223	9.13412
201416_at	8.73013	8.90635	8.03759	10.3762	8.80373	8.7576	7.29938	8.38686	8.50841	8.98514	9.01701	9.19344	8.03182	7.68408	9.48903	9.20769
201417_at	10.466	10.6944	9.7656	11.7339	10.6348	10.8119	9.46725	10.3818	10.1141	10.553	10.9202	10.9668	8.90809	8.7091	10.967	10.9205
201418_s_at	7.49837	7.80042	7.14375	8.7085	7.59406	7.59348	6.73989	7.47246	7.31545	7.76782	7.62325	7.85743	6.58444	6.87437	8.12959	7.80658
201419_at	8.17192	7.99436	7.60454	7.68305	7.53432	7.36681	7.45408	7.3921	7.5495	7.69782	7.17197	7.24811	7.90442	7.89855	7.96182	7.63094
201420_s_at	8.98806	8.4898	7.21273	6.9262	8.58606	8.49894	7.95066	8.02699	9.41212	9.10829	8.25498	8.08059	8.49262	8.8657	9.08441	9.06995
201421_s_at	8.52421	7.96517	7.3525	7.21653	8.33786	8.5605	7.58136	7.90939	8.6614	8.77556	8.11979	7.91021	8.75958	8.61753	9.05162	8.87174
201422_at	7.94317	7.91022	7.88127	8.58472	8.58036	8.43863	7.89773	8.01095	5.52797	5.44582	8.26055	8.35502	7.04945	6.76934	7.73886	7.66432
201423_s_at	8.38347	8.14465	8.02944	8.18504	8.56955	8.54165	7.93967	8.12787	8.87832	8.87615	7.8741	7.85366	8.22402	8.24509	7.28616	7.28148
201424_s_at	8.4057	7.96623	8.03907	8.35614	8.60521	8.80157	7.82381	7.87293	8.53297	8.45193	7.66528	7.42283	8.13225	7.87556	7.35366	7.54432
201425_at	6.15385	6.40597	10.1279	10.7467	6.44408	6.56641	7.74862	7.71969	8.2918	8.55032	10.2838	10.8309	4.72934	5.06225	7.35074	7.00428
201426_s_at	12.5901	11.6707	12.6443	12.532	7.40596	6.99153	8.95168	9.62868	5.34874	6.46086	10.2354	9.08262	5.27588	6.07922	4.74722	4.90873
201427_s_at	6.96975	7.60674	8.43212	10.5383	10.2548	10.3794	4.34439	7.49204	10.7468	10.8948	5.94578	7.08665	10.817	10.7338	10.2518	10.6705
201428_at	8.51845	8.93846	7.40196	8.60704	8.39429	8.46716	6.86877	7.6363	8.76166	9.00652	8.71638	8.84244	8.81618	8.63844	8.12957	8.10121
201429_s_at	13.6769	13.7613	13.7247	13.7853	13.7858	13.8203	13.8441	13.8631	13.7982	13.8437	13.5806	13.5545	13.8471	13.8794	13.8256	13.8468
201430_s_at	6.46435	5.06489	6.02874	4.89112	5.99986	5.62766	5.86238	4.78402	3.82898	3.94037	3.61076	3.8568	4.18514	4.56473	5.06624	4.76608
201431_s_at	7.16541	6.22134	8.2139	7.30469	7.9254	8.01609	7.91802	7.48165	4.48649	4.997	5.0906	4.59786	4.53043	4.43091	6.89966	6.73365
201432_at	10.1019	10.7623	10.0059	10.9486	10.9134	10.8698	9.17493	9.30224	10.9355	11.0867	9.83155	10.0112	10.5198	10.3813	9.57602	9.36252
201433_s_at	11.4743	10.9713	10.176	9.65831	10.2346	10.1678	10.1801	10.2534	9.97476	10.1294	9.13511	8.78181	11.0722	10.9204	11.0287	10.9014
201434_at	9.32801	9.42292	9.2336	9.28518	8.40835	8.37004	9.42562	9.39038	9.16192	9.21221	9.47797	9.32826	8.90299	8.81374	7.79233	7.91095
201435_s_at	9.61232	9.34133	9.18519	8.93674	9.78161	9.89589	9.08349	9.154	10.3048	10.0756	9.6694	9.38803	9.31019	9.49125	10.3044	10.4194
201436_at	7.05428	5.51515	6.43291	6.57489	6.8995	7.18288	6.74487	6.62209	8.24861	8.31206	7.29711	6.65289	7.47302	7.12379	8.38508	8.70477
201437_s_at	8.73924	8.08098	8.17451	7.98296	8.59377	8.92512	8.15272	8.31327	9.19326	9.13568	8.9311	8.69325	9.02172	8.87569	9.22112	9.64281
201438_at	10.4341	8.69938	3.77856	3.69081	4.0368	3.46521	4.33768	3.97379	3.82324	3.64742	3.67747	3.7737	4.18229	4.54192	3.58532	3.70129
201439_at	6.03561	6.14621	6.50543	6.90187	6.84735	6.3256	5.8271	5.83562	6.72978	6.87992	6.32792	6.45117	7.49412	7.29539	6.86309	6.77402
201440_at	7.97186	8.0129	8.00787	8.13177	8.27548	8.1309	7.5678	7.94483	7.91081	7.90075	7.78767	7.89437	7.49052	7.68513	8.66831	8.46126
201441_at	10.5838	10.8134	10.9797	10.7698	11.2039	11.1782	10.0112	10.5235	11.2141	11.3229	10.7104	10.6625	11.014	11.0743	11.1278	11.0918
201442_s_at	3.9714	4.03046	3.89052	4.20954	4.09921	4.31668	4.14792	3.96614	4.09146	4.31336	3.98155	4.05639	4.31944	4.00618	4.09233	3.97389
201443_s_at	10.7735	10.9296	10.1719	10.3099	10.3159	10.3762	10.2486	10.2531	10.2059	10.3177	10.5812	10.5101	9.99468	10.0171	10.5041	10.7528
201444_s_at	9.94594	10.2953	9.10513	9.19591	9.2007	9.34154	9.39487	9.39242	9.34937	9.37878	9.24021	9.3141	8.32978	8.26981	9.53123	9.52525
201445_at	10.088	8.9473	9.61132	9.51835	8.97065	9.07483	8.97017	9.12127	3.53944	3.66049	9.29444	9.03007	6.45639	6.16923	7.72762	7.71808
201446_s_at	9.11838	9.1409	8.77394	9.39988	8.80187	8.93775	8.69763	8.89481	7.85365	7.39861	8.1748	8.42116	8.32398	8.39795	7.92212	7.85954
201447_at	7.36061	7.39402	7.24302	7.94713	7.76725	7.86725	7.15517	7.79804	6.23746	5.97505	6.60492	6.71919	7.63533	7.64568	6.75082	6.77758
201448_at	8.51101	8.55635	8.6877	9.34531	8.94888	9.15302	8.21046	8.66851	6.766	6.41105	7.77858	7.57116	8.33826	8.39724	7.32866	7.73673
201449_at	6.57331	6.55409	7.28594	8.05713	7.70905	7.7511	6.84242	7.48788	4.9211	4.791	5.9959	5.79334	7.04392	6.01342	6.56175	6.78708
201450_s_at	8.39812	8.16513	7.77316	8.56161	8.04815	8.21047	7.79741	8.12696	6.91951	6.67092	7.66167	7.64742	8.1398	7.97532	7.03253	7.56717
201451_x_at	4.3898	4.29184	4.32562	4.52979	4.55083	4.81324	4.33032	4.17142	4.78007	4.29374	4.04501	4.03144	4.53777	4.42405	4.66134	4.56134
201452_at	6.59966	6.66865	6.87934	6.90786	7.21551	7.20465	6.13508	6.28238	6.70558	6.4566	5.98228	6.05609	6.19713	5.44811	7.17217	6.93906
201453_x_at	11.5294	11.348	11.7403	12.1593	11.5071	11.5019	10.8497	10.9805	10.9142	10.957	11.1922	11.3232	10.928	10.802	11.6184	11.4994
201454_s_at	10.7754	10.8332	10.5088	11.2047	9.83785	9.72492	10.1071	10.5081	10.0006	10.0097	10.1919	10.2222	9.85466	9.82917	10.0472	9.9259
201455_s_at	9.79358	9.92841	9.52789	10.3381	9.0146	9.02481	9.09973	9.66255	8.94981	9.15583	9.22208	9.19425	9.10009	8.94475	9.36948	9.33697
201456_s_at	9.4711	9.02831	9.56641	9.39235	9.36721	9.71918	9.56158	9.40731	9.17304	8.95061	9.18166	9.13477	8.886	9.05184	9.1369	9.12432
201457_x_at	11.5231	11.0799	11.689	10.9204	11.1807	11.0724	11.1891	11.2438	11.141	10.9644	11.1357	11.2182	10.6213	10.6359	10.5782	10.509
201458_s_at	9.85235	9.4846	9.97887	9.75643	9.79598	10.0111	9.93851	9.82303	9.36485	9.37796	9.56421	9.70335	10.1808	9.8045	9.38647	9.649
201459_at	10.2246	9.80054	10.4987	9.50359	10.8215	10.6482	10.5432	10.4257	10.0584	10.0568	9.96959	10.008	9.99354	10.3066	10.264	10.1836
201460_at	8.12466	7.93147	7.90031	7.91806	7.06132	7.07377	7.23506	7.32511	6.83769	6.91744	7.33923	7.1979	7.1973	6.83989	6.58324	6.48145
201461_s_at	6.95667	6.11738	5.93625	5.89733	5.07524	5.15103	5.24501	4.95089	4.96117	4.92079	5.24571	5.2119	4.4982	4.12699	4.59821	4.81656
201462_at	8.90163	8.51636	9.16439	9.10496	6.68608	6.90753	8.53705	8.51192	3.89501	3.75666	8.23307	8.07384	5.77797	5.41714	4.27772	4.15166
201463_s_at	10.8565	10.9641	11.2358	11.598	10.9031	10.8155	10.8405	10.871	11.6014	11.6597	11.1538	11.156	10.9148	10.9448	11.0444	10.9705
201464_x_at	8.90209	7.96265	7.82572	7.80376	8.59885	8.98898	9.52376	9.56298	7.67659	8.2579	9.73294	9.65175	8.20503	7.33548	8.38993	8.41052
201465_s_at	7.2966	6.7473	6.5735	6.32087	7.29164	7.45809	7.72982	7.81214	6.44482	6.75799	8.00168	7.84531	6.4113	6.33515	6.47768	6.75295
201466_s_at	6.90541	5.39586	5.07115	5.41017	6.39412	6.73662	6.9592	7.06708	4.76934	5.40813	7.6121	7.49624	5.82063	5.65792	5.92171	6.31547
201467_s_at	8.45839	8.59871	11.406	11.6521	6.98488	7.17183	9.13947	9.20283	9.01092	8.23893	8.31774	8.55396	10.0093	10.0329	4.901	4.66152
201468_s_at	10.0451	10.2068	12.6944	13.147	8.35827	8.62769	10.3998	10.658	10.3392	9.60843	9.87945	10.2424	12.0968	11.9121	6.67918	6.60749
201469_s_at	7.19868	6.84023	10.0903	10.341	7.30379	7.27023	7.78684	7.85178	8.05079	7.96666	8.2815	7.82009	5.59689	5.50084	7.64156	7.65209
201470_at	10.0374	9.70589	11.3168	10.8383	10.164	10.1045	10.1988	10.4235	9.77559	10.2716	10.3905	10.1616	11.0097	10.9308	9.83272	9.62077
201471_s_at	9.75561	9.93021	10.279	10.8538	8.59821	8.5864	8.80744	9.52556	10.122	10.0136	9.62418	10.0797	8.84247	8.81317	8.25414	7.95363
201472_at	10.9293	10.5413	10.0148	9.91975	10.7596	10.8269	10.391	10.0203	10.8913	10.8315	9.95863	9.97734	10.8207	10.7863	11.0592	11.1875
201473_at	7.54178	7.54934	7.79587	7.86687	6.22395	6.3476	7.84174	7.97402	6.6237	6.76612	8.86872	9.0482	6.38722	6.53668	5.34236	5.83328
201474_s_at	9.20085	8.80782	9.06187	8.83992	4.87048	4.31789	7.46582	7.12765	4.25853	4.07918	8.20425	7.56756	5.71264	4.44869	4.78938	5.23122
201475_x_at	9.55282	9.57921	10.0337	8.90851	9.58244	9.5901	10.3339	8.19714	9.7056	9.45646	8.58586	8.48742	9.35377	9.42737	9.17836	8.9437
201476_s_at	9.36733	8.66754	8.62624	7.50665	9.90348	9.90038	9.85275	9.6445	9.17413	8.98977	9.40383	9.5461	7.37369	8.14738	9.07657	9.22267
201477_s_at	10.2827	9.52446	9.35105	8.54371	10.8767	10.8422	10.7307	10.5297	10.1688	10.3493	10.6156	10.7777	10.1133	10.1576	10.2584	10.1999
201478_s_at	9.78095	9.17974	8.56589	8.19792	9.61148	9.46533	9.62532	9.11614	9.71558	9.52895	8.12559	8.1725	9.02708	9.37762	10.0344	9.98792
201479_at	10.7923	10.2442	9.59846	9.14631	10.37	10.2569	10.5829	10.1323	10.5658	10.4469	9.12837	9.07887	10.4968	10.4924	10.9608	10.8304
201480_s_at	7.45565	7.75879	7.88504	8.22825	7.66535	7.70221	7.24941	7.60023	7.85784	7.80523	7.65679	7.77803	8.36857	8.18004	7.95325	7.96179
201481_s_at	9.11566	10.4405	7.8367	8.62185	6.78128	6.89487	9.15592	9.22407	8.67369	8.76074	7.62384	7.69519	8.47036	8.67853	7.59746	7.50844
201482_at	8.65135	8.30075	8.07056	7.94304	6.68307	6.75422	7.10212	6.74745	8.21792	8.11093	8.76446	8.26421	8.04404	7.78431	6.46784	6.43609
201483_s_at	9.56462	9.7004	8.94219	9.08785	8.6446	8.59855	8.86178	9.06476	8.89383	8.81598	8.8113	8.81223	7.96136	8.12674	8.45534	8.34274
201484_at	8.67801	8.73356	7.8314	8.14315	8.02015	8.05836	7.63379	7.69223	8.13578	8.04868	7.45298	7.46255	7.46269	7.28586	7.62859	7.48056
201485_s_at	9.32132	9.41818	10.0103	9.76184	10.2129	10.2512	10.0473	9.9529	10.2917	10.2698	10.1466	10.0912	10.4994	10.3583	11.0307	11.1061
201486_at	9.41739	9.09142	10.0515	9.94333	9.96609	10.1001	9.84356	9.81536	10.1397	10.2244	10.2557	10.1788	10.3248	10.1113	10.605	10.9711
201487_at	10.4213	10.4982	8.533	8.73029	7.63423	7.55677	8.80248	9.36449	4.83379	4.80497	8.36302	8.38831	4.58114	4.11075	4.2801	3.71648
201488_x_at	10.0482	9.89643	10.1327	10.2848	10.2349	10.3069	10.372	10.5615	9.92918	9.78045	10.2902	10.1961	9.44554	9.72091	10.2933	10.3817
201489_at	11.7627	10.9938	9.13675	9.0051	10.0865	9.94665	8.99022	8.80631	10.9386	11.0609	8.63257	8.35264	10.5381	10.695	9.91268	9.85604
201490_s_at	11.4987	10.5661	8.63819	8.53263	9.68918	9.68653	8.61993	8.43369	10.507	10.3781	8.07682	7.75184	9.29133	9.5107	9.40877	9.44809
201491_at	10.0781	10.018	9.57438	9.43099	10.0087	9.92634	9.28877	9.56331	10.6162	10.5261	9.59929	9.3761	10.6614	10.726	10.0176	9.90563
201492_s_at	13.9891	14.0814	14.1368	14.1744	14.2704	14.2855	14.0386	14.0536	14.2257	14.2516	13.9817	14.0074	14.1643	14.1816	14.1978	14.2546
201493_s_at	9.27775	9.19172	9.44152	9.66978	9.85924	9.92838	9.68318	9.8241	9.19348	9.1722	9.50665	9.78088	9.0508	8.88164	9.90245	9.76581
201494_at	9.73403	9.68513	9.50087	9.66405	8.18946	8.32181	8.94868	8.87311	8.84658	9.0033	8.48817	8.66784	9.09093	8.82584	8.8445	8.81233
201495_x_at	4.58432	4.55032	4.81293	4.74531	5.03382	4.3913	4.79103	5.03102	4.88064	4.87313	4.74011	4.97152	4.5889	5.25312	4.92622	4.93774
201496_x_at	3.76407	3.89754	3.93855	3.74592	3.97269	3.84266	3.70245	3.89754	3.78005	3.8036	3.71554	3.74603	3.96066	3.6647	3.7389	3.88073
201497_x_at	5.04504	5.24444	4.99681	5.05903	5.29007	4.94653	4.828	5.19604	5.19852	5.10809	5.07351	5.42445	5.87823	5.50712	5.56485	5.533
201498_at	8.64243	8.33547	8.18153	8.23162	9.18941	9.2795	8.9227	8.86149	9.2502	9.20964	8.39987	8.53241	9.31363	9.16878	9.46569	9.39549
201499_s_at	8.80316	8.52373	8.78992	8.58649	8.75805	8.7576	9.24538	9.02199	9.31047	9.28495	8.70486	8.6747	9.58542	9.60657	9.2115	8.99449
201500_s_at	9.39409	9.55148	9.32865	9.33234	9.35576	9.25741	9.38463	8.85694	9.15956	9.18055	9.62303	9.65759	9.60511	9.72499	9.21169	9.1074
201501_s_at	9.18468	9.14567	8.7412	8.96557	9.28771	9.53385	8.51743	8.36729	9.61576	10.0167	8.47051	8.32864	9.20854	9.07249	9.63554	9.85341
201502_s_at	10.1165	9.33267	10.5779	10.2025	9.33374	9.09778	10.1992	11.3058	9.92305	9.76168	10.8802	11.0799	9.35316	9.7735	9.78386	9.51268
201503_at	10.434	10.3107	10.0186	9.85261	10.051	9.93675	10.4566	10.3088	10.4202	10.4025	10.6903	10.6362	10.4086	10.3697	10.4272	10.4437
201504_s_at	8.95208	8.57678	8.14113	7.88425	7.5802	7.56587	8.9499	8.88842	8.3144	8.19183	8.36199	8.43421	7.13818	7.48407	8.19509	8.22756
201505_at	8.56478	8.5009	6.24294	6.4547	6.31322	6.62247	8.98006	8.4506	2.78789	3.52639	9.07439	8.74014	5.52507	4.90438	9.7341	10.0182
201506_at	6.3826	5.26122	11.4328	11.3476	4.183	4.3455	11.8285	12.0278	4.6689	4.12742	12.5401	11.7624	5.10941	5.24239	4.45224	4.99539
201507_at	8.94608	8.7271	8.98929	8.7209	8.21061	8.03062	8.98032	8.71915	8.73844	8.5335	8.82496	8.88772	8.46243	8.59289	8.44499	8.14508
201508_at	10.4832	9.31155	9.14397	9.4661	5.09463	4.79946	6.74539	7.24589	5.22968	4.70026	7.19756	7.61604	4.8803	5.24628	5.34077	5.35101
201509_at	9.29586	9.02025	8.35856	8.00396	8.85423	8.67226	9.54288	9.56431	8.43678	8.41688	7.96548	8.33838	7.98717	7.92401	8.24146	7.9566
201510_at	5.92745	6.6142	5.36319	6.57399	6.04397	6.54596	7.7246	8.28854	6.08085	5.86514	8.5444	8.88323	6.56306	6.43365	6.48222	6.55816
201511_at	9.12482	9.23915	8.49192	8.26093	9.01048	9.00392	8.72501	8.75887	8.98109	8.93002	8.58805	8.68283	9.05649	9.14174	8.98145	8.78519
201512_s_at	9.41575	9.23088	7.92569	7.9772	9.31882	9.3212	8.34914	8.21756	9.21428	9.11581	8.23077	8.1937	8.28804	8.37373	8.75891	8.57229
201513_at	6.64505	5.99646	5.74217	5.71737	5.28849	5.55923	6.72241	6.72768	5.82599	6.01967	5.9763	5.7906	5.87287	5.82309	6.07985	6.34876
201514_s_at	9.45674	9.38734	9.22467	8.93439	9.41302	9.37027	9.46848	9.40566	9.60248	9.24379	9.48888	9.45099	8.27225	8.39626	9.39324	9.32884
201515_s_at	10.1447	9.7344	9.43424	9.27486	8.99282	9.06208	10.1054	10.135	9.43638	9.44246	9.46568	9.49061	9.22265	9.15503	9.48016	9.609
201516_at	10.0538	10.0267	8.02724	7.66782	9.30127	9.25047	8.57109	7.95698	10.3156	10.2716	7.80386	7.40427	10.4986	10.6493	9.65432	9.33653
201517_at	9.2313	9.2336	8.68629	9.0465	8.65776	8.57573	8.57662	8.49197	8.84355	9.1322	8.66939	8.594	8.85832	8.70184	8.65067	8.78672
201518_at	10.7097	10.308	10.1341	10.0289	10.0439	9.87226	10.0786	9.83056	9.76208	9.87972	9.52531	9.65149	9.58767	9.40835	10.4232	10.4789
201519_at	10.4574	10.5966	8.85435	8.87989	10.4442	10.4037	8.85547	8.89887	10.0552	10.0116	9.1373	9.20015	9.6181	9.85515	10.2103	10.201
201520_s_at	10.7125	10.5933	10.0398	10.0351	10.1318	10.0357	9.9329	9.95004	10.8983	10.8616	9.52355	9.42033	10.0369	10.2446	10.724	10.5695
201521_s_at	9.04877	8.88957	8.52318	8.78887	8.08814	8.07782	8.06616	8.18745	8.88659	8.60282	8.15011	8.01186	7.59082	7.63069	8.21604	8.14896
201522_x_at	9.36487	9.75395	10.2699	10.4122	10.0786	10.0749	9.60032	8.81163	11.5821	11.6257	9.93522	9.76208	11.2573	11.2612	11.6428	11.4558
201523_x_at	9.80399	9.49222	9.04759	9.02845	10.1641	10.0572	9.00452	9.39979	10.3923	10.2253	9.54004	9.29443	9.6329	10.0375	9.53851	9.45634
201524_x_at	10.9034	10.6486	10.3076	10.1541	11.2286	11.1778	10.279	10.5329	11.3643	11.4217	10.8419	10.5823	11.1824	11.194	10.5622	10.6164
201525_at	3.94201	4.5966	4.48186	4.17718	4.38727	4.41954	4.26332	4.44982	5.83772	6.33999	4.62327	4.59703	6.63959	6.75616	10.5022	10.6574
201526_at	8.87811	9.14861	8.95005	8.79247	10.0947	10.0427	8.81464	8.65943	9.18336	9.3127	8.92765	9.10264	9.39022	9.22312	9.25774	9.0459
201527_at	10.8201	11.2017	10.6446	10.7537	11.2223	11.1561	10.1895	10.0782	11.3634	11.4128	10.3371	10.3196	10.9721	11.0738	10.9075	10.6896
201528_at	10.1614	10.1898	10.8921	10.9428	10.9224	11.0023	11.0861	11.1031	10.5778	10.7717	10.6796	10.7294	10.0631	10.1655	10.6408	10.639
201529_s_at	9.07381	8.95799	9.82202	9.84763	9.88446	9.89281	10.2434	10.1588	9.66217	9.73125	9.46256	9.64206	8.64908	8.92409	9.64262	9.51508
201530_x_at	12.7907	12.6541	12.679	12.5793	12.876	12.8587	12.721	12.883	13.2831	13.1513	12.5287	12.4303	12.742	12.8807	12.4131	12.3152
201531_at	6.39928	7.06756	8.46486	9.06875	6.93738	6.95641	7.78031	8.34668	6.33493	6.39127	8.17234	8.44496	7.57344	7.42711	6.57461	6.67463
201532_at	11.7305	11.5141	10.9962	10.8972	10.3151	10.2867	10.5929	10.5893	10.9366	10.8941	11.0353	10.8527	10.7136	10.8531	10.5898	10.5308
201533_at	9.77157	9.57539	10.0206	9.89847	10.2784	10.5675	9.50802	9.67677	10.1199	10.0199	9.95989	9.75506	10.638	10.5926	9.88198	10.345
201534_s_at	9.30551	8.9638	9.04716	9.543	9.55155	9.69983	8.69847	9.18978	8.68044	8.51129	9.06977	8.82887	8.58436	8.5257	8.80219	9.00575
201535_at	8.46015	8.32865	7.71447	8.1283	9.48612	9.61643	7.83062	8.37673	7.99356	8.00691	7.9618	7.97846	8.10973	8.1668	8.64349	8.67479
201536_at	8.59304	8.34761	8.07757	7.99716	8.01547	7.8834	7.54294	7.90281	8.61327	8.38336	7.82707	7.93507	8.36263	8.41642	7.46579	7.40692
201537_s_at	7.77248	7.09842	6.62963	6.61785	6.49011	6.84957	6.43715	6.23803	8.32365	8.24184	7.29711	7.08776	7.32051	7.34274	5.92857	5.9234
201538_s_at	6.6003	6.1733	6.4108	5.72855	5.65415	5.87751	5.94625	5.8153	7.22689	6.71084	6.04141	6.00988	5.32588	6.10803	5.17077	4.67246
201539_s_at	8.30604	7.30698	6.86456	6.4077	4.54159	4.28614	7.10066	6.56418	4.36321	4.57174	5.71342	5.19604	4.9093	4.98073	4.7675	4.63681
201540_at	10.5942	9.88527	9.42542	8.9786	3.41651	4.34929	9.61407	9.16617	3.83827	4.17849	7.99864	7.7408	3.92025	3.6101	4.61725	4.63588
201541_s_at	10.2472	10.3857	9.77532	9.87523	10.4623	10.4819	9.12973	9.26789	9.86692	10.0774	9.48289	9.34037	9.4201	9.40321	8.99927	9.08912
201542_at	10.6676	10.6748	9.7834	10.1816	9.54033	9.76562	9.38639	9.71412	9.488	9.4888	9.9113	9.82009	9.76838	9.54388	9.79888	9.84138
201543_s_at	9.85366	9.71517	9.01089	9.04705	7.92336	7.94792	8.20143	8.03588	9.0032	8.85282	8.90226	8.73802	8.35324	8.62279	7.04094	7.06698
201544_x_at	10.6747	10.6173	10.3535	10.5348	10.3275	10.1924	10.5676	10.8717	10.008	10.0135	10.8366	11.092	9.66387	9.61211	10.4064	10.3433
201545_s_at	7.88012	7.34323	7.44331	7.57643	7.34323	7.3664	7.75534	8.07517	7.13727	7.32961	7.79653	8.08268	6.59623	6.39297	7.87085	7.79075
201546_at	9.8376	9.80269	9.43106	9.30791	8.67068	8.76798	9.58805	9.29299	9.3242	9.24748	9.35106	9.20788	9.37576	9.57541	9.2466	9.0634
201547_at	3.70669	3.8591	3.649	3.52784	3.89498	3.48353	3.53962	3.72333	3.76933	3.99673	3.74602	3.66156	3.85881	3.88631	3.66003	3.77919
201548_s_at	7.07331	7.46549	8.1482	8.87258	6.46045	6.90007	7.6414	7.86473	7.9422	8.63144	8.3042	8.27739	8.25202	7.98992	8.07335	7.80845
201549_x_at	7.13705	7.79741	8.68963	9.45052	6.80214	7.24016	7.92988	8.23158	8.01335	8.31065	8.21613	8.11107	8.19596	7.98704	8.21346	7.96097
201550_x_at	13.1595	13.061	13.305	12.9438	13.1437	13.0804	12.9217	13.1976	12.7747	12.7896	13.3644	13.2462	13.1575	13.1726	12.9922	12.8983
201551_s_at	9.391	9.69076	8.92141	9.13411	8.86332	8.71286	9.28734	9.14989	8.55991	8.07031	9.30898	9.43553	7.47675	7.35854	7.04425	6.68339
201552_at	10.6067	10.8478	10.0598	10.4195	10.1018	10.0651	10.4688	10.4083	9.70363	9.51256	10.8122	10.7929	9.70573	9.67539	7.82263	7.92859
201553_s_at	12.0816	12.2958	11.6886	11.8565	11.6238	11.6066	11.9514	11.8559	11.2803	11.07	12.0926	12.2307	11.9127	11.7287	9.80105	9.6867
201554_x_at	8.26252	8.11425	7.85021	7.90994	9.1135	9.11315	8.58897	8.0677	9.62793	9.57423	8.56602	8.41727	9.75751	9.71829	8.4926	8.37807
201555_at	9.49454	9.23722	9.37702	8.77619	9.25076	9.21811	9.97186	10.0098	8.9012	8.99424	9.29339	9.63092	8.70384	8.68272	8.92927	8.97105
201556_s_at	4.71425	4.80884	4.81682	4.78874	5.09496	4.92667	4.67539	4.99255	4.9308	5.03548	4.94248	4.81576	5.45091	4.98621	4.66835	4.99812
201557_at	5.65924	6.18296	6.415	6.21749	6.66573	6.59365	6.27958	6.47137	6.18755	6.16816	5.90884	6.07182	6.79623	6.6955	6.25365	6.09952
201558_at	10.2579	10.2491	9.4134	9.55278	9.55967	9.5192	10.4844	10.1827	9.1958	9.20687	10.9612	11.1497	9.31908	9.34549	9.76476	9.77443
201559_s_at	8.94403	8.64211	8.76002	8.47621	8.28049	8.34052	10.1467	9.42008	7.52148	7.1918	8.90271	8.6737	5.86955	6.19748	7.03298	7.2472
201560_at	10.6153	10.1486	10.3185	10.1735	9.93728	10.018	11.4531	10.9076	9.04313	8.98814	10.5246	10.4623	9.44334	9.70052	8.88099	9.13117
201561_s_at	8.41946	8.83496	8.9648	9.2088	8.98781	9.01694	8.9096	9.00756	8.65882	9.04794	9.01151	8.83105	10.3541	10.1249	9.40937	9.18594
201562_s_at	8.09891	7.52607	7.79137	7.85897	8.13768	8.07855	8.37784	8.2622	11.3138	11.4207	6.95714	7.54576	9.19463	9.81936	8.71364	8.54836
201563_at	9.08959	8.34787	8.50552	8.60057	8.93502	8.81078	9.30757	9.24067	11.8621	11.9125	7.8276	8.41249	10.5401	10.8481	9.61033	9.4533
201564_s_at	9.30939	9.31006	8.12792	7.86596	5.18691	5.08509	7.2919	7.5269	5.59436	4.68784	8.74585	8.18439	5.23321	5.424	4.82469	4.65459
201565_s_at	8.11709	8.66911	8.43272	9.62244	11.5907	11.3879	7.15197	9.05523	8.91072	8.3097	10.5141	10.9826	9.69949	9.62688	10.9872	10.9777
201566_x_at	6.37636	6.6077	6.28422	7.55346	9.42173	9.38223	5.04119	7.05484	6.85057	6.42775	8.50203	9.08592	7.54683	7.4387	9.06805	9.14642
201567_s_at	9.49537	9.4866	8.52399	8.32413	8.34329	8.46053	8.50321	8.42019	8.60923	8.5761	8.86167	8.58337	9.32937	9.38566	9.46994	9.46868
201568_at	10.9204	11.0095	11.0847	10.8376	11.6165	11.6565	11.504	11.1021	11.9209	12.1203	11.7297	11.826	11.7348	11.8119	11.3264	11.2651
201569_s_at	9.07483	9.07391	8.74771	8.7371	9.1696	9.08388	9.48023	9.41668	9.66817	9.79972	9.04948	8.9297	8.95931	8.86962	8.71724	8.72352
201570_at	8.84675	9.01941	8.67438	8.55143	8.85241	8.89724	9.35641	9.29675	9.49054	9.44564	8.88053	8.75191	8.81029	8.96306	8.70725	8.73717
201571_s_at	8.42865	8.22132	7.33723	6.98316	8.04062	7.90975	8.75341	8.12665	8.73728	8.82901	8.21228	7.87201	8.06646	8.13903	8.85107	8.72147
201572_x_at	8.50329	8.2104	7.28391	6.99257	8.30433	8.33997	8.51866	8.22034	8.74636	9.01418	8.38677	8.13845	8.69542	8.71962	9.15825	9.00131
201573_s_at	8.93259	8.61813	9.13854	9.08566	8.73996	8.79032	9.98869	9.61362	9.9996	9.9395	9.95909	9.97362	9.5991	9.41546	9.90547	9.89643
201574_at	9.9081	9.35118	10.1985	10.2087	10.0255	10.1256	10.5784	10.3322	10.1853	10.1854	10.2639	10.2516	9.6329	9.82031	10.5489	10.6578
201575_at	9.95209	9.80505	10.3419	10.332	9.77103	9.79982	10.5745	10.349	9.58755	9.64818	10.0844	10.075	9.70553	9.67166	9.45565	9.58851
201576_s_at	9.07671	9.5097	9.13864	9.85208	8.62278	8.61342	9.21227	9.23683	8.45951	8.69283	8.92634	9.18046	8.3013	8.51479	9.08014	8.98411
201577_at	12.3149	11.8574	11.5042	10.6272	11.7335	11.6558	11.5828	11.3088	12.0673	12.0691	10.6388	10.4173	11.2833	11.5005	12.1089	12.0644
201578_at	10.6317	8.71103	7.37128	7.5421	7.19578	7.40366	8.0407	8.22427	7.38392	7.57377	7.99843	7.14745	7.49251	7.49329	7.84032	7.63822
201579_at	7.64826	7.70019	6.47324	6.91669	8.36857	8.43324	8.82553	9.07502	8.7557	8.73921	9.40833	9.09604	9.81452	9.37988	9.41472	9.21737
201580_s_at	8.01518	8.55556	6.27466	6.25735	8.32844	8.37516	7.82108	6.99001	8.41216	8.36455	6.63437	6.96835	8.53821	8.80493	8.72123	8.8067
201581_at	8.8888	9.38608	7.19981	7.19126	9.16043	9.24834	8.49694	7.7557	8.95538	9.11206	7.53323	7.52371	8.45425	8.51122	9.89842	10.0541
201582_at	7.88043	8.03028	6.81516	6.951	8.86918	9.1318	7.92574	7.6615	8.94873	8.85745	6.80351	6.78925	8.4127	8.27462	8.62423	8.72823
201583_s_at	9.29153	9.51957	8.44219	8.50629	9.6891	9.65401	9.76975	9.26509	10.2601	10.0715	8.17096	8.28535	9.76795	9.8582	9.54261	9.55128
201584_s_at	11.1252	10.4509	9.87512	8.61838	11.0244	10.9146	9.46008	9.95746	10.1243	9.80793	10.0353	10.2796	10.6272	10.847	10.5831	10.5544
201585_s_at	9.24578	8.92176	8.8503	8.74516	9.63169	9.51293	8.90247	9.22221	9.08964	8.87677	8.83733	8.96388	8.704	8.60393	9.39833	9.23979
201586_s_at	10.2807	9.87566	9.8359	9.93326	10.3105	10.3469	10.2943	10.5967	10.545	10.3724	10.4041	10.4272	10.4601	10.4077	10.8153	10.7911
201587_s_at	11.5876	11.1106	10.5143	9.89761	10.3533	10.07	10.5986	10.2582	10.9018	10.9901	9.74288	9.50431	11.2358	11.2212	11.1737	10.9893
201588_at	11.3233	11.1553	10.2905	10.426	10.6156	10.7685	10.9354	10.8176	11.1751	11.1041	10.4253	10.4748	10.9476	11.0704	10.8628	10.8896
201589_at	9.91119	9.42895	9.26939	8.78732	10.5033	10.5856	10.0761	9.77807	9.71089	9.70747	9.33772	9.43121	9.99502	9.91622	9.36583	9.5037
201590_x_at	13.3954	13.0194	13.4998	13.6613	6.86623	6.40913	13.5588	13.5771	5.12228	5.57165	14.0089	13.9225	10.1087	9.66154	9.09942	8.86503
201591_s_at	8.86983	9.47694	8.65577	9.27588	8.67758	8.68369	8.42985	8.49578	8.64456	8.75485	8.50255	8.64495	9.50172	9.35797	9.2634	9.0302
201592_at	12.1825	12.3162	11.7181	11.9277	11.4477	11.4578	12.2216	12.3611	11.5836	11.4555	11.0013	11.2128	11.9043	11.9615	12.0175	11.968
201593_s_at	10.2356	9.98197	9.66323	9.49885	10.129	10.15	10.5582	10.0155	10.2381	10.0389	9.68669	9.65856	10.1141	10.091	10.1113	10.0292
201594_s_at	10.6697	9.86247	10.1906	10.395	8.27842	8.36532	9.49676	9.61337	8.39125	8.60837	10.2224	10.137	8.87254	9.00714	9.04932	8.85521
201595_s_at	9.4915	8.94282	8.80627	8.68083	9.31523	9.51995	9.62757	9.12641	9.34667	9.40204	9.14144	9.07832	9.43413	9.59673	9.46245	9.58967
201596_x_at	12.1796	12.302	12.9474	12.2187	12.0874	12.0705	13.1763	12.6539	11.9815	12.1508	12.7816	12.5282	11.9902	12.055	11.2643	11.0906
201597_at	11.1067	11.2235	10.9686	10.9503	11.9406	11.9951	10.8499	11.176	11.6196	11.8671	11.2085	11.1277	12.0426	11.8141	11.4879	11.6744
201598_s_at	7.09619	7.41122	6.34542	6.74124	7.20729	7.35315	6.91015	6.92267	6.72426	6.58296	7.52438	7.47246	7.88945	7.96397	7.40013	7.25332
201599_at	10.4322	10.9123	11.2014	10.7901	10.1273	10.7821	10.8099	10.5339	8.38315	8.67768	11.1219	10.9832	10.8731	10.7477	7.5091	7.58192
201600_at	11.5619	11.4915	11.4354	11.3178	12.6354	12.6177	11.7303	11.9102	12.0057	12.1469	11.3855	11.4125	11.9165	12.0336	12.1933	12.0955
201601_x_at	7.11016	9.694	7.45836	9.86631	5.45832	5.34296	9.84982	10.5467	4.79199	5.24162	11.0409	10.9552	5.60222	5.62332	4.27419	4.38669
201602_s_at	7.19218	6.88187	7.47546	7.4464	5.40296	5.56341	6.64156	6.73893	7.43802	7.46899	7.00798	7.01097	6.73071	6.41912	6.9899	6.89845
201603_at	9.04077	8.60545	9.43595	9.24654	8.37029	8.55896	8.82552	8.64805	8.76413	9.07601	8.99836	8.92963	9.33757	9.12357	8.81231	8.99504
201604_s_at	8.20978	7.98548	8.47268	8.50966	7.31411	7.51625	7.83286	7.69613	8.11025	8.05855	7.93569	7.89745	7.80103	7.68914	7.95473	7.99298
201605_x_at	7.62141	7.45109	8.31053	8.09702	6.71095	6.53341	8.06994	8.27109	6.79449	6.51814	8.79494	8.15201	6.57462	6.20309	6.31377	6.18127
201606_s_at	10.6973	10.1605	9.90984	9.54013	10.24	10.1541	9.70647	9.62141	9.84836	9.85345	9.417	9.50015	9.53011	9.69703	9.57748	9.58422
201607_at	8.14154	7.92467	7.72569	7.57731	8.61886	8.78287	7.24968	7.33525	7.6923	7.77368	7.37624	7.30743	7.65765	7.67304	7.92113	8.00866
201608_s_at	10.4077	9.86075	9.46401	9.09965	9.73136	9.73243	9.27385	9.31546	9.49319	9.52802	9.20898	9.00726	9.1201	9.25675	9.30268	9.07251
201609_x_at	10.8156	10.3417	9.52923	8.89657	9.54874	9.37041	10.0326	9.63145	9.34502	9.38416	9.72372	9.60363	9.40532	9.66866	9.46284	9.30665
201610_at	3.92222	3.85448	3.8474	3.88173	3.76709	3.9747	3.7463	4.06986	3.90526	3.78066	3.9084	3.89708	3.86032	4.13115	4.18576	3.97761
201611_s_at	8.29956	8.40704	7.69059	7.45452	8.1615	8.036	7.40343	7.50709	7.42917	7.55645	7.16851	7.22807	7.09183	7.59103	8.13699	8.0509
201612_at	10.6329	10.8205	10.4116	10.2597	11.2097	11.1817	10.1995	10.1844	11.2027	11.1977	9.7406	9.74452	10.9315	11.0032	10.4691	10.3348
201613_s_at	7.95538	8.09756	7.64209	8.11304	8.16016	8.27436	8.72493	8.85179	8.32471	8.30166	8.53611	9.06453	9.23608	9.25025	7.7052	7.70577
201614_s_at	8.87226	8.28306	9.06187	8.6221	9.76278	9.76711	9.20513	9.24566	10.102	10.116	8.41405	8.37326	8.21656	8.40985	9.5517	9.60012
201615_x_at	7.91798	7.4876	6.92664	7.44175	8.26312	8.13301	8.45669	8.84706	8.55338	8.27544	8.60299	8.64262	6.92854	7.1841	7.04383	7.32665
201616_s_at	8.55894	8.28516	7.6755	8.17528	8.95206	8.93816	9.01501	9.62258	11.9711	11.5723	9.40052	9.34076	9.90023	9.32531	9.2341	8.88007
201617_x_at	7.78138	7.07151	6.4435	7.15337	8.04647	8.16951	7.85857	8.61363	10.9332	10.7611	8.83914	8.35265	8.92683	8.36093	8.29613	8.31593
201618_x_at	9.03082	9.46938	8.70447	8.52977	9.76082	9.50379	8.9008	8.75715	9.23366	9.19843	8.67661	8.7398	9.38986	9.52408	9.2628	9.02888
201619_at	10.5754	10.4334	11.4192	11.4388	11.4499	11.4267	10.657	10.6959	11.5258	11.5154	10.153	10.2206	11.3115	11.2579	11.3661	11.3441
201620_at	7.80825	8.08433	8.26751	8.71917	7.68286	7.70889	8.42829	8.71118	7.26323	7.41705	7.79653	8.02143	8.39198	8.52986	7.54787	7.61626
201621_at	7.32511	7.12081	7.31849	9.38874	5.73001	6.16145	7.58732	7.82627	5.90907	6.21494	7.26254	7.31706	6.81514	7.06839	6.52451	6.90593
201622_at	9.55433	9.7781	9.11162	9.24825	9.63746	9.50013	9.20438	9.21938	9.78368	9.72176	8.82758	8.80462	9.69214	9.65898	9.36838	9.31739
201623_s_at	10.9754	10.7904	10.8892	10.7795	10.0263	10.0916	11.315	11.3471	10.809	11.0756	10.6874	10.6685	11.2009	11.5117	10.2688	10.2555
201624_at	8.91699	8.24967	8.33684	8.20571	7.58235	7.73843	8.75533	8.89649	8.35174	8.85802	8.65757	8.3061	8.77394	8.65464	7.88936	8.01528
201625_s_at	6.35445	6.33325	7.67049	6.01022	9.08606	9.04295	6.12644	5.80573	7.85177	8.83204	5.93942	6.02973	8.01328	8.41656	7.04921	7.1412
201626_at	7.8344	7.95755	9.36623	7.93695	10.8133	11.0264	7.21045	7.67768	9.85102	10.5349	7.27503	7.46571	10.0572	10.2714	9.66445	9.8366
201627_s_at	6.83769	7.02279	8.1787	6.86859	9.76545	9.81904	6.3743	6.55363	8.7961	9.82637	6.28716	6.12646	8.73764	9.08676	8.23815	8.36172
201628_s_at	8.78278	8.87615	9.33409	9.35154	9.62744	9.54104	9.24005	9.58852	10.0198	10.0671	10.1103	10.052	9.99981	9.97742	9.16822	9.08951
201629_s_at	9.61158	9.22753	8.77559	8.40033	9.38244	9.40133	9.62058	9.51005	9.1206	8.79975	8.99382	8.9761	8.9079	9.12438	9.49012	9.50394
201630_s_at	9.86344	9.64497	9.73221	9.83345	10.1057	10.004	10.1547	10.0975	9.33248	9.38434	9.38859	9.42822	9.57075	9.48151	9.90598	9.94118
201631_s_at	11.9484	11.6477	10.9362	9.93274	5.92394	6.52095	10.2942	8.64785	4.3519	4.48542	10.9179	10.9436	7.30011	7.63414	4.47248	4.50613
201632_at	9.26973	9.24318	8.82796	8.61027	9.8272	9.77555	8.59863	8.58772	9.58346	9.45138	8.77838	8.83563	9.00088	9.22899	9.43852	9.1917
201633_s_at	8.21944	8.40119	8.86016	8.85804	8.98914	9.0843	8.92114	8.61501	8.76036	8.64324	8.37999	8.35646	8.73199	8.76269	7.57095	7.77407
201634_s_at	7.7347	7.59595	8.36061	8.45263	8.64212	8.93116	8.31069	8.20101	8.11894	8.27836	7.96708	7.75043	8.7431	9.02325	6.87711	7.34311
201635_s_at	9.78964	9.71851	9.95139	9.9923	9.39787	9.396	10.0636	10.1545	9.36616	9.30176	9.09404	9.10469	7.23826	7.73823	8.76527	8.93614
201636_at	8.72579	8.14104	8.90196	8.50042	8.39164	8.59889	8.14821	8.41923	7.92398	8.04359	8.04876	8.04337	7.39539	7.10675	7.90595	7.92709
201637_s_at	10.1862	9.9991	10.2833	10.1881	9.50811	9.66663	10.5642	10.5889	9.60735	9.62332	9.32219	9.30988	8.32069	8.04969	8.98121	9.2706
201638_s_at	6.3017	6.10757	5.38691	5.09355	5.39934	5.26614	5.72825	5.76146	5.41397	4.96045	5.25675	5.26329	4.87023	5.63373	5.31267	5.23803
201639_s_at	8.92923	8.81675	7.3558	7.2722	7.35185	7.22343	7.96337	8.18197	7.06859	7.0813	7.42168	7.61277	7.91824	7.93186	7.22897	6.97631
201640_x_at	7.69706	7.71072	7.46703	7.52568	7.84864	7.79974	7.50403	7.28123	6.72564	6.4696	7.62771	7.56917	8.07612	8.09737	8.1466	8.00744
201641_at	4.76265	6.68259	4.51282	5.95928	5.18226	5.14555	4.72877	4.86532	4.47019	4.89769	6.89137	6.39101	4.34615	4.91504	4.03984	4.86573
201642_at	8.89208	9.83494	9.29896	9.31556	8.37515	8.49557	8.68118	9.04906	8.25011	8.49603	8.75877	8.68284	8.36147	8.23012	9.51073	9.5768
201643_x_at	7.88508	7.88434	8.73975	9.13584	8.35888	8.34956	8.93	9.00069	8.35688	8.21065	8.61814	8.8293	8.73135	8.74503	9.77011	9.59826
201644_at	9.51215	9.63867	8.12814	8.21995	8.361	8.18879	8.37582	8.1004	8.71741	8.69641	8.35419	8.25919	9.73673	9.84841	8.73865	8.47123
201645_at	7.98495	6.57167	7.13448	5.74692	6.19863	6.18176	8.04248	7.49813	3.40888	3.22229	9.24021	8.59489	4.57375	3.8501	3.89515	4.10946
201646_at	7.87759	7.98281	8.69475	8.80257	9.31305	9.37358	8.62149	8.91701	9.83948	9.79061	8.95774	8.88145	9.43392	9.65023	10.8829	10.7579
201647_s_at	7.38024	7.29992	8.06388	7.98778	8.61811	8.77037	7.79361	8.12335	9.23192	9.21091	8.46585	8.1405	7.95088	8.29915	10.3476	10.2791
201648_at	8.99165	8.98538	8.81601	9.13474	3.83516	3.95057	9.48133	9.89764	4.07568	3.72412	9.20741	9.07953	4.26387	4.43732	7.61846	7.54443
201649_at	7.73608	8.52893	8.41306	8.84503	4.09835	4.31706	8.55421	8.64427	4.83292	4.81155	8.7205	8.28556	4.99689	5.13894	5.3432	5.9084
201650_at	11.2465	11.6055	10.8453	10.3517	10.0172	9.69266	11.7495	12.2025	6.28772	6.64466	11.9516	11.4668	10.5661	10.9236	8.09305	7.96044
201651_s_at	9.42098	9.57684	10.1231	10.4421	10.4442	10.4735	11.0583	10.9367	11.1443	11.1286	10.4604	10.4782	10.4654	10.5567	10.7471	10.6619
201652_at	10.2229	10.2007	10.2269	10.0876	10.0956	10.1166	10.2999	10.1252	10.2738	10.2985	10.0452	10.0834	10.8411	10.9341	10.2141	10.31
201653_at	11.3623	11.1657	10.5248	10.6476	10.4217	10.5269	10.857	10.6437	10.5689	10.6666	10.7261	10.4588	10.6432	10.5824	10.6313	10.9386
201654_s_at	4.68678	5.08402	5.44727	4.84295	4.64475	4.7338	4.76147	4.88381	5.04696	4.94861	4.89294	4.60475	4.4137	4.8527	5.77604	5.51333
201655_s_at	6.62707	7.60167	7.72572	7.88424	6.52527	5.4478	7.65805	8.04088	5.93173	6.44495	7.06858	6.89953	5.64529	6.26639	8.43242	8.36811
201656_at	9.31761	9.08436	8.18153	6.87514	4.34469	4.4876	8.75751	8.49461	6.44259	6.74789	9.82238	9.23988	7.82422	7.66286	8.49843	8.50373
201657_at	8.58385	8.22113	7.80983	7.8953	9.00531	9.20227	6.67411	6.59279	8.72722	8.95298	7.65016	7.48564	7.36218	7.34978	8.03447	8.64497
201658_at	9.04797	9.26037	8.21682	8.52869	9.78242	9.89156	7.40037	7.34752	9.65994	9.53021	7.94098	7.95973	8.72295	8.77613	9.03226	9.02125
201659_s_at	9.5819	9.77103	9.02392	8.89068	10.1395	10.2328	7.99957	8.17564	9.90477	9.79631	8.88792	8.77849	8.73329	9.03484	9.42042	9.44323
201660_at	9.17394	9.33196	8.73073	8.64657	9.76505	9.91856	10.4759	9.89822	10.1815	10.3907	8.60178	8.64779	10.7707	10.8159	11.298	11.3602
201661_s_at	8.80784	9.09293	8.4101	8.41471	9.45535	9.60951	10.1476	9.69852	10.0409	10.2927	8.45984	8.35073	10.7274	10.6315	10.932	11.2338
201662_s_at	9.74914	10.1445	9.09219	9.11276	9.27892	9.41201	10.3012	10.3215	11.0521	11.2513	9.92891	9.90501	11.1063	11.225	11.2708	11.3959
201663_s_at	10.0352	9.40565	9.68617	8.41317	8.78015	8.80594	9.90214	9.91651	8.83304	8.80712	9.84047	10.0984	8.44466	8.61053	10.1877	10.2154
201664_at	10.66	10.2359	10.2632	9.40756	9.82289	9.81763	10.4752	10.4377	9.51613	9.57064	10.4913	10.7078	9.73503	9.70598	10.8433	10.8927
201665_x_at	12.9837	13.1688	13.7087	13.6934	13.484	13.4324	13.8568	13.8591	13.7797	13.6898	13.753	13.7485	13.5349	13.5987	13.9008	13.8683
201666_at	10.8585	11.9575	10.3245	9.73954	10.3115	10.2901	10.8045	11.3113	4.64781	3.92816	10.8641	10.9063	7.05653	6.64376	4.57866	4.79932
201667_at	7.91054	7.99393	5.40338	5.75837	10.083	9.96474	4.15759	6.12913	3.2488	3.0556	8.31108	8.59145	3.29149	3.133	3.1507	3.16769
201668_x_at	7.89697	7.04689	4.43583	4.45296	8.12992	8.22698	7.22269	8.09216	6.75421	6.47804	9.25693	9.14856	4.1513	4.67446	8.13285	8.19734
201669_s_at	10.234	9.39021	5.30379	5.84953	10.3383	10.4411	9.48228	10.1972	9.05926	9.16779	11.4239	11.3303	5.17331	5.32904	10.3145	10.6536
201670_s_at	8.85258	8.00241	4.67574	4.63363	9.24522	9.23511	8.09918	8.90494	7.78758	7.68672	10.3444	10.1155	3.95279	4.09962	9.01078	9.09048
201671_x_at	9.09178	9.0547	9.39776	9.49995	8.95718	9.12462	9.03492	8.82285	8.6694	8.86731	8.40267	8.14457	9.10149	9.12357	9.62404	9.6909
201672_s_at	11.2401	10.9706	11.041	10.8386	10.6673	10.7184	10.3601	10.2237	11.3395	11.2052	10.2205	10.1136	10.6475	10.6025	10.9082	10.8176
201673_s_at	7.146	6.97548	7.21368	7.15833	7.38984	7.46026	6.50441	7.11229	7.59025	7.67474	7.14729	6.82184	7.74893	7.77903	7.93734	7.68306
201674_s_at	8.57949	9.17861	7.75036	8.26301	8.23874	8.29279	8.25999	8.73302	9.08872	9.15396	7.18073	7.53622	8.63023	8.67042	9.09734	9.0795
201675_at	9.23945	9.66407	8.50941	8.95483	9.42356	9.49445	8.84533	9.34783	9.82212	9.93467	7.89907	8.0334	10.1009	10.0638	9.65759	9.4266
201676_x_at	11.6808	11.6084	11.5162	11.1658	11.4222	11.3444	10.779	10.9903	11.7779	11.7194	11.3223	11.2954	11.6936	11.7073	11.6045	11.3848
201677_at	5.92563	5.83079	6.57514	6.61574	7.43238	7.50502	6.83598	6.77055	6.2952	6.43636	5.97048	6.24321	5.78833	5.68474	6.2796	6.31331
201678_s_at	7.58645	7.65957	7.85345	7.48186	8.78741	8.76813	8.57161	8.45381	8.28158	8.31483	8.42687	8.62946	7.4341	8.00153	7.4725	7.40576
201679_at	7.32972	6.73028	6.25174	5.75627	7.27678	7.26785	6.05547	6.33434	6.96939	6.67342	6.74742	6.77004	5.29352	5.2212	7.53882	7.42574
201680_x_at	9.98936	9.74283	9.1224	8.85764	9.8833	9.70766	8.96536	9.38506	9.56132	9.4491	9.56967	9.57958	9.52711	9.67639	10.4899	10.2918
201681_s_at	10.7766	10.9781	9.44483	9.71711	8.37131	8.62128	9.37773	10.454	9.21044	9.30815	9.86879	10.1064	9.58133	9.53003	9.30437	9.2357
201682_at	10.2443	10.3113	10.6947	10.8393	10.9507	11.1928	9.93016	10.1435	10.584	10.8168	10.0048	10.0289	10.2943	10.3211	10.9417	10.985
201683_x_at	8.05193	7.93401	8.4223	8.45194	7.63084	7.5429	8.07548	7.97162	8.00616	7.81711	8.46108	8.52372	6.95569	7.26373	7.17371	7.13372
201684_s_at	8.76457	8.84856	8.8466	8.91838	8.43131	8.36216	8.94046	8.90838	8.69537	8.69308	9.30101	9.30224	8.31493	8.46529	7.94804	7.92978
201685_s_at	7.22909	7.4197	7.88031	8.39098	7.36808	7.48583	7.69355	7.77509	6.97263	7.24368	7.60563	7.77322	7.16288	7.21423	7.09399	7.1073
201686_x_at	7.79505	7.48503	7.02051	6.89536	7.84724	7.87627	7.5299	7.28154	8.03554	7.79651	7.29924	7.33981	6.89566	7.3277	7.73198	7.74723
201687_s_at	9.03878	8.54561	8.44999	8.57749	9.44547	9.59402	8.79687	8.67426	9.00047	9.16695	8.72756	8.53089	8.85758	8.82786	8.90898	9.09564
201688_s_at	10.7762	10.1098	9.72013	9.94438	9.72205	9.64896	9.95525	9.59216	10.9636	11.0006	10.0141	10.0545	10.8493	11.0034	11.6944	11.7236
201689_s_at	10.247	9.70419	9.31052	9.55342	9.0235	9.15259	9.45999	9.06557	10.4104	10.4608	9.50269	9.59597	10.9279	10.7915	11.0356	11.4069
201690_s_at	11.381	10.904	10.4034	10.4961	10.1962	10.2746	10.6146	10.1541	11.2381	11.5196	10.4966	10.7194	12.0333	12.0774	11.8019	12.0459
201691_s_at	6.65996	6.46292	5.97504	6.36472	6.60477	6.78084	6.60507	6.03285	6.5624	7.2294	5.84906	6.11947	7.523	7.77643	8.82582	9.1988
201692_at	8.28631	8.10932	9.31408	8.91277	10.2997	10.1407	8.62985	8.4793	9.57746	9.49355	8.13544	8.2407	9.02217	9.01547	9.25731	9.22167
201693_s_at	4.02919	4.31722	6.39263	5.4585	4.44816	4.4685	7.91635	4.72422	4.16676	4.69716	5.9616	5.30112	4.75792	4.68081	4.39937	4.51337
201694_s_at	4.52152	4.55032	9.70038	8.84735	6.93658	7.24132	10.3846	7.2574	4.72495	4.99753	9.06515	8.30438	6.39397	5.44365	6.14351	5.96922
201695_s_at	8.9738	8.73307	8.85639	8.277	9.32668	9.20146	8.47832	8.6224	9.26932	9.38642	8.34553	8.20607	9.43677	9.55522	7.38337	7.85193
201696_at	9.15002	9.05479	9.0459	8.77776	8.92405	8.89382	9.93123	9.74967	8.51721	8.47177	9.33356	9.46223	9.05005	9.10052	8.70038	8.54992
201697_s_at	9.95718	9.39778	9.5777	9.15172	9.39991	9.42661	9.59745	9.24422	8.9551	8.98442	9.07043	9.1876	9.08908	9.12218	8.80993	8.97243
201698_s_at	10.9024	10.8028	10.4652	10.3985	11.0701	11.0644	10.2554	9.99671	10.821	10.7542	10.1343	10.1145	10.3561	10.484	11.1204	11.0854
201699_at	11.2811	10.8876	10.2788	10.3845	10.3622	10.3622	10.2222	10.1516	10.3415	10.3944	10.7429	10.5795	10.152	10.0253	9.93132	10.2748
201700_at	8.67784	8.52124	8.20821	7.6225	8.50175	8.38757	8.6129	8.97415	9.06832	9.06982	8.93553	9.16824	9.58814	9.59867	7.50502	7.23428
201701_s_at	7.39872	7.14923	7.92353	8.17758	8.23298	8.45028	8.0716	8.26134	8.02917	8.34463	8.06318	8.12594	7.67892	7.2884	7.62942	7.99757
201702_s_at	7.83812	7.71731	8.87106	8.45996	7.98254	7.94485	8.59474	8.67991	8.88241	8.77409	7.63914	7.89067	8.496	8.29817	7.69951	7.61256
201703_s_at	7.69665	7.46729	8.28754	7.9774	7.60451	7.63086	8.12178	8.08553	8.13315	8.24344	7.49145	7.51038	8.31042	8.1793	7.49446	7.28002
201704_at	8.47933	9.0559	7.59907	7.72848	7.73355	7.47421	8.30672	8.29068	8.65344	8.78278	6.9176	6.97038	9.36135	9.44638	9.04033	8.77728
201705_at	9.26096	9.44991	9.30883	9.31731	9.72563	9.81096	9.91025	9.79783	10.2693	10.3374	9.74997	9.711	10.0778	10.2178	9.70895	9.79716
201706_s_at	8.53476	8.81971	7.994	7.90245	8.05938	8.07622	7.90424	7.79961	8.54638	8.63924	7.77549	7.3592	7.38115	7.5479	7.60613	7.69832
201707_at	8.73599	9.12124	8.54155	8.53615	8.20166	8.19383	7.86612	7.89686	8.66126	8.8347	7.28269	7.14978	8.47404	8.50404	8.13408	7.9215
201708_s_at	7.43021	7.83084	8.24676	8.22195	8.49847	8.46941	8.17566	7.91007	8.88933	9.01569	6.87875	6.59174	7.84796	7.79955	7.90466	7.58524
201709_s_at	8.86931	9.02263	9.37363	9.51257	9.81955	9.7389	9.44052	9.35531	9.94455	10.2565	8.18042	8.21135	9.26911	9.36675	9.07795	8.92572
201710_at	8.12114	7.46875	7.7977	6.01809	8.07986	7.79844	10.0323	9.38119	7.77309	8.0689	9.18611	9.44334	7.19341	7.477	8.52123	8.44582
201711_x_at	8.40218	8.43339	7.84036	8.14315	8.39824	8.33638	8.61609	8.57263	9.23507	8.78672	8.24081	8.21778	9.246	9.29979	9.30856	9.19015
201712_s_at	6.40519	6.04656	6.20427	6.73893	7.04782	7.32725	6.72026	6.80868	7.48808	7.36855	6.58911	6.6501	8.6001	8.61919	7.96632	8.08579
201713_s_at	8.80477	8.62117	7.96269	8.35514	8.43065	8.59113	8.66587	8.68813	9.4762	9.41048	8.68464	8.61508	9.88613	10.0724	9.39726	9.60503
201714_at	9.23481	9.14116	9.60662	8.36528	9.81397	9.6885	9.91912	9.53633	10.3236	10.2544	9.4189	9.23525	9.96803	10.0674	8.54833	8.57318
201715_s_at	7.13053	6.82531	6.95589	7.15683	6.83047	6.79226	6.65185	7.06436	6.88628	6.61957	6.69466	6.67855	6.84432	6.97469	6.89406	6.73919
201716_at	8.41641	8.62502	8.84165	8.93866	9.0543	8.88498	9.3208	9.44092	9.48432	9.44359	9.90482	10.0028	8.74359	8.71292	9.59086	9.5605
201717_at	10.5065	10.7246	9.97619	9.86032	10.4786	10.3705	9.86197	10.038	10.9823	10.9061	9.67234	9.73312	10.8708	10.9787	11.332	11.229
201718_s_at	8.04547	7.2013	7.9938	6.89539	5.59493	5.56522	7.09627	6.9316	5.07704	5.12543	6.5566	6.32357	6.86709	6.67171	4.07405	4.2642
201719_s_at	8.97851	7.73313	8.70366	7.61438	6.64148	6.54956	8.01886	7.73767	5.3674	6.18123	7.53295	7.055	9.05411	8.49746	5.56502	5.67483
201720_s_at	4.05831	4.38452	4.35237	3.98591	4.3357	4.2274	4.08165	4.29847	4.45363	4.02538	4.38257	4.38257	4.45137	4.56473	4.48537	4.73022
201721_s_at	4.54454	4.39299	4.47792	4.29788	4.39212	4.16612	4.48009	4.48199	4.61723	4.34556	5.01091	4.76392	4.63831	4.61764	4.45961	4.51033
201722_s_at	8.90706	8.91439	9.89748	10.2061	9.04631	9.127	8.34286	8.35849	9.38533	9.3202	9.44977	9.44597	10.3555	10.0397	8.9323	8.98714
201723_s_at	8.5379	8.68706	9.67125	10.0488	8.93263	9.04071	8.37728	8.18304	9.3987	9.33462	9.16845	9.22289	10.2455	10.073	8.94007	8.85549
201724_s_at	7.80606	7.49933	9.31709	9.56379	8.46893	8.57038	7.74545	7.72364	8.96763	8.93814	8.20505	8.25487	9.88624	9.43591	8.49184	8.48978
201725_at	9.33981	9.05121	9.82171	9.62363	9.47602	9.50813	9.08415	9.10151	9.70246	9.82425	9.39614	9.34374	9.21307	9.38018	9.50344	9.43867
201726_at	10.9379	10.3989	10.5001	10.3793	10.9206	10.8787	10.1548	10.1781	10.8674	10.8749	10.0513	9.95928	10.2029	10.315	10.6133	10.5779
201727_s_at	8.74945	8.42093	8.15966	7.81662	8.23681	8.01441	8.09119	7.68757	8.2943	8.24025	7.51592	7.37133	7.52065	7.87255	7.6572	7.58739
201728_s_at	6.98768	7.17219	8.04167	7.7679	7.3335	7.3025	7.19079	7.16366	8.25527	7.96267	6.61073	6.69445	7.96829	7.46674	8.09407	7.90916
201729_s_at	8.2988	8.34636	9.25138	9.25362	8.60304	8.56052	8.46485	8.39364	9.39485	9.58972	7.70314	7.8603	8.92683	9.13969	9.5447	9.35486
201730_s_at	8.63202	8.87989	9.97003	10.0531	10.1593	10.2783	10.3462	10.2192	9.16156	9.30718	9.85614	10.147	9.58295	9.77389	9.78288	9.5861
201731_s_at	7.85168	7.73844	8.57879	8.67425	9.11309	9.10701	9.13346	9.07696	8.32106	8.32145	8.78409	8.80469	8.17429	8.31019	8.55426	8.50119
201732_s_at	6.68967	7.66096	5.78712	6.30605	6.81778	6.93387	7.19248	6.76798	8.65824	8.42832	6.93387	7.13659	8.15547	8.20426	8.65947	8.7456
201733_at	5.9718	6.53947	5.16465	5.53873	5.9513	6.11865	6.50592	6.30373	7.92398	7.84238	6.27688	6.21392	7.28091	7.32818	8.05815	8.2469
201734_at	8.23234	9.17414	7.75458	8.03132	8.619	8.81572	9.09629	8.8925	10.3203	10.4372	8.75013	8.85491	10.4737	10.4215	10.6634	10.5671
201735_s_at	8.52386	9.30601	7.83069	8.09024	8.48302	8.57743	8.8883	8.61246	10.4153	10.3472	8.55721	8.64675	10.0762	9.97925	10.0576	9.97207
201736_s_at	8.84415	9.484	9.43573	9.93729	7.89522	8.1045	9.0991	9.44399	9.14739	8.91935	9.05916	9.1853	8.74632	8.84662	9.49251	9.30617
201737_s_at	8.68836	8.90824	8.92574	9.3604	8.75025	8.80892	9.20366	9.61935	8.40325	8.65257	9.11835	9.1704	8.72307	8.73363	10.1254	10.2143
201738_at	9.95247	9.87033	9.61443	9.55002	9.66739	9.84125	9.98133	9.52918	9.43513	9.57892	9.67915	9.77361	9.70746	9.73383	9.38711	9.41399
201739_at	8.50329	7.61873	6.3209	8.23572	4.96522	4.91313	7.94074	9.55214	7.19977	7.29564	10.257	11.1561	7.1497	8.07105	5.95275	5.75292
201740_at	9.95146	10.0708	9.04869	8.95762	10.1055	9.97443	9.36882	9.33219	10.0583	10.0806	9.32155	9.35452	9.78161	9.7044	9.21406	9.12336
201741_x_at	5.41034	4.9408	4.91219	4.72292	5.64751	5.90544	5.38553	5.69726	5.5997	5.3393	4.79382	4.69534	5.05115	5.30428	5.78081	5.94804
201742_x_at	10.9162	10.8503	10.3527	10.0586	10.6509	10.7563	11.0031	10.7821	10.8559	10.4982	10.5383	10.6001	9.15853	9.25856	10.5579	10.8445
201743_at	4.15049	4.52137	5.23706	5.66149	4.37502	4.16541	5.10074	5.37236	4.48046	4.078	4.53706	4.46489	4.76711	4.58599	4.85425	4.75566
201744_s_at	5.10956	3.60884	2.69887	3.12121	3.21098	4.00611	2.97806	2.98072	2.85171	3.06985	3.00305	2.77636	3.16076	3.0631	6.21056	7.28177
201745_at	9.99389	9.70706	9.78635	9.98945	9.79902	9.93331	8.70756	8.66967	9.38841	9.52796	9.40538	9.18412	9.31303	9.40059	9.62169	9.8888
201746_at	3.65904	3.78848	8.3681	8.59192	5.97307	6.14085	9.66489	9.35214	8.34528	8.57849	8.35369	8.21044	7.53003	6.83462	7.77906	8.0141
201747_s_at	7.28995	7.09876	7.31185	7.0591	7.3578	7.30867	7.32209	7.34872	7.30867	6.97301	6.82337	7.0591	6.14705	6.13346	6.87995	7.10881
201748_s_at	7.7052	7.76628	7.85833	7.76438	7.94148	7.7946	7.81631	7.87147	7.77764	7.51722	7.29741	7.41648	7.32726	7.31163	7.75177	7.49162
201749_at	6.59126	6.23919	6.84427	6.64039	5.97885	6.05972	6.2728	6.63854	5.38737	4.83498	6.42441	6.57	7.19081	6.83462	6.21979	5.84154
201750_s_at	6.44106	6.38337	6.71023	6.43324	6.27752	5.96375	6.22648	6.4612	6.05256	5.78374	6.16146	6.29439	6.42334	6.6103	6.45653	6.05119
201751_at	8.64722	8.3287	9.23534	9.03066	9.04879	8.92763	9.61004	9.61448	8.6899	8.76975	9.36219	9.41358	8.99168	8.89429	8.1314	8.01265
201752_s_at	7.98591	8.54091	9.13571	9.40515	9.09524	9.09154	8.49213	8.87153	8.42735	8.25905	8.86349	9.53743	9.47729	9.29473	9.85884	9.78297
201753_s_at	7.66818	8.06785	8.47544	8.90275	8.5726	8.89635	8.19052	8.4992	7.93875	7.81905	8.49703	8.98314	8.69485	8.13431	9.1155	9.72225
201754_at	12.9421	12.9178	12.2641	12.0111	12.2599	12.4174	11.9241	11.9156	12.2301	12.0936	11.9114	11.79	12.6985	12.5856	12.5639	12.5332
201755_at	7.19242	6.62219	7.38994	6.61426	8.08518	7.89535	8.07843	8.26928	7.3116	7.2805	7.9971	8.22421	6.88902	6.91863	6.94401	6.87431
201756_at	8.63898	8.24482	7.70155	7.68659	8.87924	8.92087	8.7936	8.89586	8.27266	8.38058	8.52501	8.65015	8.09268	8.31779	8.14991	8.34476
201757_at	11.4245	11.3846	10.3284	9.96217	11.29	11.2361	10.8905	11.0066	11.8194	11.8445	11.2613	11.1684	11.1416	11.2143	10.7683	10.5717
201758_at	9.33135	9.78486	9.56019	9.60645	9.86501	9.8589	9.42431	9.2777	9.91054	9.95612	9.58522	9.64266	9.77722	9.83488	9.56265	9.49506
201759_at	5.79145	5.94899	5.52163	5.669	6.05178	5.77685	5.53009	5.57507	6.36422	6.64466	5.59546	5.59112	5.96015	6.13824	6.42749	6.64084
201760_s_at	10.6696	10.4642	10.5353	10.2962	11.3624	11.4129	8.88719	9.11386	11.8358	11.9285	10.4515	10.1035	11.2194	11.1561	11.3913	11.5999
201761_at	10.6857	10.0489	11.5844	11.2477	11.6061	11.5931	12.226	11.0087	10.9684	10.9605	10.3589	10.31	11.6164	11.7044	10.5493	10.5676
201762_s_at	10.7775	10.6107	10.3337	10.4221	10.6696	10.549	10.9666	11.1743	10.5606	10.4073	11.7553	11.2265	11.1484	11.1378	9.9838	9.87651
201763_s_at	7.62542	7.28622	7.69137	7.55568	7.92335	8.00535	7.37915	7.59345	7.50309	7.7507	7.52352	7.54474	7.07008	7.17372	7.586	7.56678
201764_at	9.88947	10.2601	10.595	10.0346	11.6454	11.4381	10.4758	9.8545	10.6326	10.6809	9.94205	10.1861	11.3595	11.4361	10.5283	10.4339
201765_s_at	4.72868	4.73376	9.5081	9.82264	7.82816	7.79524	9.82958	9.69784	8.77405	8.82884	9.94984	10.0848	7.48459	7.45031	9.05422	8.89321
201766_at	3.88408	4.03458	3.91025	3.74146	4.06841	4.22028	3.98809	3.93468	4.14627	3.93468	3.64752	3.75708	4.19414	3.93468	3.77449	3.90012
201767_s_at	7.9691	7.847	8.28253	7.75863	8.05322	7.93792	8.06001	8.23105	8.33549	8.18416	7.76264	7.69519	8.56163	8.43917	8.10826	7.93607
201768_s_at	9.16528	9.15811	8.38685	8.55808	7.98509	8.00246	8.66559	8.62637	8.25421	7.97176	9.24435	9.48667	8.00456	7.82766	8.24889	8.27913
201769_at	10.2175	10.1575	9.53708	9.62386	8.86457	9.03503	9.55229	9.64468	8.99947	8.94103	10.395	10.462	9.14979	8.73838	9.12695	9.37828
201770_at	9.40832	8.91767	9.54299	8.91697	9.868	9.75417	10.3133	9.91069	8.98867	9.07862	9.01857	9.17537	9.53033	9.63074	9.94733	9.77116
201771_at	9.36928	9.6635	9.1611	9.0956	9.65009	9.57133	8.49474	8.34612	8.98777	9.1073	8.04326	8.02603	8.95327	8.95781	8.12855	7.95547
201772_at	10.7742	10.1307	9.81556	9.61265	9.61824	9.79421	9.87512	9.2092	9.3406	9.32355	9.65366	9.37453	9.21747	9.15503	9.77758	9.98762
201773_at	9.94301	9.92306	9.58744	10.1411	9.5999	9.60868	10.5183	9.98088	9.90466	9.99096	10.7261	11.0435	9.94431	9.93896	10.4936	10.6117
201774_s_at	8.05206	7.1985	8.87481	7.11111	9.17298	9.08331	9.02462	8.97583	8.08139	7.97202	8.26758	8.53529	8.61541	8.60183	8.13085	8.1801
201775_s_at	7.41713	7.71033	7.15634	7.31873	7.55865	7.47294	7.48301	7.86853	7.69651	7.60099	7.74187	7.90405	7.40521	7.43327	7.20042	7.20203
201776_s_at	8.05206	8.18863	7.39488	7.57329	7.68646	7.51108	7.60557	8.08824	7.9457	8.05095	8.10793	8.00302	7.6884	7.44518	7.15295	7.39477
201777_s_at	7.50676	7.46802	6.76433	7.00697	7.14137	7.3887	7.44081	7.71045	7.88956	7.63982	7.63948	7.66692	7.47831	7.6464	7.16234	6.78461
201778_s_at	9.15541	9.4219	8.90388	9.14682	9.43034	9.5506	9.24907	9.83104	8.9869	9.06473	9.45537	9.63602	9.30393	9.17392	9.04777	8.95702
201779_s_at	9.04726	9.5178	9.46784	9.86244	9.36751	9.29174	8.92718	9.01898	9.24067	9.33427	9.01801	9.08609	9.59314	9.65421	9.87568	9.54335
201780_s_at	9.07012	8.89342	9.22199	9.52356	8.95562	8.99914	8.56079	8.52875	8.79679	9.14584	9.07689	8.95562	9.32343	8.95262	9.33071	9.33461
201781_s_at	8.11473	8.42467	8.17082	8.12636	7.39725	7.28591	7.78698	7.57899	7.33579	7.57799	7.11182	7.28162	6.63583	6.25454	8.49009	8.45702
201782_s_at	8.97853	9.26394	8.87994	8.95207	8.31097	8.08273	8.44655	8.50845	8.20679	8.37863	7.94832	8.22918	8.21986	8.23177	9.24347	9.31229
201783_s_at	8.9003	8.98019	8.81309	8.84898	8.12861	8.16328	7.98223	8.21927	8.21144	8.28416	8.48577	8.42262	8.54868	8.58149	9.3065	9.19106
201784_s_at	10.8018	10.4299	10.24	10.4615	10.5879	10.7244	10.5911	10.2164	10.7797	10.7233	10.5235	10.5509	10.6591	10.6901	10.5664	10.6486
201785_at	4.78436	5.01128	4.85748	4.83697	5.02068	4.93328	4.71603	4.78637	5.2522	4.90918	4.93328	5.05354	5.08509	5.21153	5.12173	4.89928
201786_s_at	10.6605	11.1181	11.1906	11.7008	10.794	10.7587	10.9551	10.8346	10.3908	10.4212	10.2798	10.3446	9.82096	9.5915	11.6194	11.3966
201787_at	5.95523	6.05596	5.73301	5.4295	5.13429	5.32812	8.44591	9.23951	4.95658	4.31701	8.59928	8.81633	5.07794	4.90884	5.07704	5.12319
201788_at	8.53114	8.4858	8.23375	8.69416	8.15218	8.22006	8.89953	8.72673	8.59609	8.5976	8.48174	8.52228	8.27733	8.54628	8.48373	8.44795
201789_at	3.13128	3.21012	3.17805	3.50336	3.28378	3.2394	3.18474	3.24969	3.32622	3.21596	3.16162	3.14223	3.3911	3.2944	3.13337	3.17242
201790_s_at	8.42099	8.53998	8.95247	8.13643	9.53074	9.66331	7.48962	6.99071	8.79207	8.9208	6.67779	6.52443	9.1789	9.52675	8.70433	8.55594
201791_s_at	8.28612	8.55956	8.9843	8.09393	9.46369	9.36909	7.25425	6.87506	8.41276	8.90175	6.57905	6.36365	9.47374	9.49903	8.55283	8.30488
201792_at	5.14334	5.2849	5.33965	5.32903	6.41441	5.91082	5.05394	5.1616	5.31898	5.33358	5.49979	5.60821	5.68865	5.45346	5.52039	5.53937
201793_x_at	6.27456	6.31872	6.00656	6.06628	6.19192	6.31938	6.40338	5.78857	6.14982	6.04706	5.97928	5.95185	6.01575	6.1271	6.14513	5.74046
201794_s_at	8.07147	7.97033	7.72309	7.83462	8.22336	8.15186	7.41614	7.30974	7.79019	7.94979	7.25918	7.11919	7.49025	7.36022	7.33384	7.30323
201795_at	9.33707	8.739	10.0652	9.51503	10.0568	10.0244	9.24079	9.56512	9.21326	9.58814	7.70083	8.06146	8.82247	8.77174	10.6496	10.7879
201796_s_at	6.88033	6.50009	6.86037	6.56083	7.13149	7.1445	6.28913	6.18605	7.24568	6.83909	5.98724	6.02787	6.54854	6.54874	6.84461	6.48221
201797_s_at	8.13749	7.16735	8.14896	7.43517	8.06333	7.97929	6.77379	6.80734	7.94697	8.14008	6.47569	5.88733	8.03232	8.02655	7.3126	6.89868
201798_s_at	11.0177	11.2329	12.4485	12.0643	5.39189	5.89303	10.3522	10.2038	4.41583	4.26776	11.6921	11.2965	8.07838	6.48756	3.94632	4.23814
201799_s_at	7.82864	8.09481	7.73494	7.80138	8.29915	8.14682	7.45454	7.1116	8.95121	8.73606	7.59202	7.61316	8.19519	8.3926	8.18862	8.06256
201800_s_at	8.69851	9.08829	8.85226	9.09497	9.06318	9.09097	8.37267	8.20087	9.69101	9.60582	8.34579	8.31633	9.11699	9.44391	9.06902	8.95661
201801_s_at	7.71689	6.69701	7.41235	7.08809	8.16568	8.19451	6.90072	6.44941	6.89183	6.95399	6.12161	5.92751	5.68911	5.98166	7.8098	7.75652
201802_at	6.96471	6.69219	6.74716	6.47925	7.67966	7.45685	6.44604	6.61299	6.74149	6.81309	6.08941	6.12992	7.02863	6.83976	7.57437	7.32656
201803_at	10.7701	10.8015	9.96109	9.98366	10.2914	10.2999	9.71468	10.104	10.515	10.4806	9.62514	9.76067	10.1935	10.3951	10.3822	10.2932
201804_x_at	9.60203	9.43482	10.3564	10.0152	10.4703	10.2185	9.54235	9.40285	10.2012	10.2733	9.7508	9.64941	9.9659	9.9253	10.5032	10.2582
201805_at	8.60579	8.94467	8.78353	8.74165	9.1381	9.05571	8.62257	8.55553	9.15564	9.18934	8.34997	8.37635	8.00144	8.5024	8.64697	8.53151
201806_s_at	5.83511	5.93544	5.81504	6.01199	5.85828	5.8806	5.85738	5.9889	6.0415	5.78791	5.65134	5.82146	5.97185	5.68118	5.96949	5.71911
201807_at	11.3205	11.2747	10.7439	11.0171	10.5125	10.5279	10.7114	10.6746	10.4899	10.4511	10.4357	10.4389	10.4373	10.2354	10.4408	10.4338
201808_s_at	4.82486	4.79614	4.71481	4.8346	4.58756	4.57129	4.48303	4.45607	4.76857	4.71974	4.83585	4.79251	4.84178	5.24682	5.4542	5.94016
201809_s_at	5.90682	5.6595	5.49085	5.58109	5.54229	5.40119	5.34545	5.46455	5.43839	5.52811	5.74562	6.02129	5.76106	5.67697	8.24589	7.63477
201810_s_at	7.36926	7.33207	6.98441	7.64833	5.72904	5.8716	7.01891	6.82468	5.98973	6.19302	6.60402	6.7692	6.56462	5.87855	6.19444	6.45683
201811_x_at	8.04443	8.11926	8.17031	8.91788	5.44965	6.06184	8.02793	7.92371	7.11593	6.89057	7.52759	7.5706	6.42692	6.06947	6.40563	6.79867
201812_s_at	11.1036	11.4984	11.543	11.6029	11.6165	11.6331	10.8935	10.9315	11.5765	11.5856	10.2255	10.5262	11.1368	11.1044	11.2523	11.2721
201813_s_at	8.96446	8.79663	8.45896	8.46093	8.11535	8.23853	8.82852	8.30882	8.29002	8.41968	7.19818	7.36156	6.80109	6.95655	8.07576	8.22326
201814_at	9.29584	9.14562	8.68811	8.70472	8.50924	8.82775	9.06756	8.60054	8.47607	8.57729	7.73119	7.56127	7.74538	7.89945	8.28328	8.4813
201815_s_at	7.10465	7.08323	6.82692	6.62041	6.92084	6.75993	6.95026	6.62904	6.59191	6.83234	5.94378	6.02189	6.25025	6.33515	6.72746	6.69599
201816_s_at	10.515	10.2444	10.1167	9.78497	9.76574	9.9492	9.77678	9.55946	10.1421	10.5269	9.55456	9.28838	9.43903	9.47468	10.6582	10.9071
201817_at	9.11707	8.81967	8.67415	8.64685	8.75589	8.80018	8.22196	8.10915	9.11908	9.3875	8.30569	8.03273	8.95863	8.98796	9.07864	9.1208
201818_at	9.48629	9.41943	10.8479	10.8266	7.51298	7.49662	8.70867	8.84074	8.73186	9.09986	8.57246	8.29647	9.03385	8.98239	9.08029	9.03916
201819_at	7.12789	6.81201	8.07172	8.25917	8.34598	8.20656	7.2919	7.92762	7.69661	8.40561	6.75491	6.7952	8.79937	8.65513	8.55348	8.08824
201820_at	4.22905	4.67951	4.11004	4.1014	4.34469	4.2769	10.2504	9.96532	4.15181	4.59098	11.5313	11.0204	4.51847	4.16394	4.59936	4.31122
201821_s_at	9.23074	8.58513	9.51245	9.25761	9.72843	9.87607	9.03425	9.22374	10.2841	10.2192	9.31997	8.94417	9.26881	9.11614	9.24303	9.42169
201822_at	4.65551	4.22345	4.60962	4.82362	4.74058	4.84761	4.73625	4.56782	4.97339	5.37407	4.32386	4.27383	4.75036	5.25147	4.52991	4.71855
201823_s_at	8.47132	8.09769	7.99381	7.82935	8.69454	8.79709	8.26347	7.25056	9.23828	9.16976	8.13956	7.819	8.03581	8.22034	8.94723	8.86676
201824_at	8.03207	7.39826	7.38652	7.40458	8.52662	8.72546	7.49185	6.87869	8.56049	8.68986	7.82086	7.35894	7.84539	7.94313	8.65715	8.65456
201825_s_at	9.57638	9.44971	9.30255	9.32488	8.87816	8.8237	9.4249	9.03713	8.49261	8.54324	8.1748	7.93763	9.54246	9.76778	9.24473	9.13768
201826_s_at	6.41299	6.11578	6.34014	6.57572	6.59631	6.69977	6.33665	6.21657	5.76952	5.86861	4.32688	5.42991	7.2547	6.97159	6.96936	7.2424
201827_at	8.05157	8.02676	8.14909	8.03789	8.8028	8.67645	8.15872	8.44178	8.67239	8.81495	6.9851	7.05935	9.05836	9.08438	8.01326	7.987
201828_x_at	9.89888	10.3742	8.80814	8.86356	9.58603	9.53115	8.42192	9.05957	9.74878	9.77785	9.07133	8.8972	10.2144	10.2538	8.95673	8.86986
201829_at	10.1849	10.1879	8.33773	8.48403	9.93651	10.0219	9.36786	9.9045	8.59741	9.2444	10.493	10.6988	9.94698	10.0138	10.7853	10.925
201830_s_at	10.2927	10.4443	8.12978	8.40228	10.4351	10.4518	9.35652	9.9516	8.55167	8.88768	10.788	10.74	9.80639	9.82175	10.7493	10.8228
201831_s_at	8.67046	9.18435	8.97043	9.04214	9.52611	9.72251	8.94633	8.83143	9.51076	9.45299	9.21016	8.97794	9.30822	9.59935	9.96029	9.93604
201832_s_at	9.15219	9.61413	9.37569	9.40715	10.0278	10.0066	9.43887	9.33508	9.76312	9.64641	9.42544	9.48121	9.81083	9.62712	10.3771	10.109
201833_at	9.79967	9.41956	9.51009	9.65997	10.0005	10.0573	9.81258	9.6583	10.2189	10.2504	9.59093	9.52783	9.72888	9.86825	10.3036	10.3029
201834_at	7.28987	7.76871	7.71926	7.74496	7.25197	7.28312	7.13375	7.21169	6.67589	6.76898	7.38465	7.51861	6.39755	6.87739	7.00828	6.94877
201835_s_at	7.12079	7.56103	7.7795	7.70735	7.27544	7.23246	7.00759	7.00599	6.44829	6.05316	7.03922	6.91119	5.59885	6.04167	6.36904	6.58862
201836_s_at	5.86568	6.34221	6.32513	7.07389	5.86313	6.14085	6.09431	6.09199	6.16816	6.33571	6.48907	6.70478	5.58671	5.23706	5.90942	5.99261
201837_s_at	8.41961	8.61062	8.61548	8.71972	8.09913	8.07656	8.88149	8.89899	8.3256	8.20317	8.74749	8.66553	8.27511	8.29567	7.94995	7.81258
201838_s_at	4.8043	5.0563	5.94159	6.18759	5.18216	5.4326	5.49747	5.92582	4.99043	5.21376	5.32858	5.29238	5.28183	5.18709	5.5235	5.39913
201839_s_at	11.2352	11.14	10.5868	11.1323	10.3306	10.5495	11.555	11.0651	10.2935	10.6617	10.1184	10.2216	10.4908	10.2349	11.6176	12.0788
201840_at	10.888	10.8506	10.3338	10.2098	10.5911	10.3609	10.8102	10.7174	10.6868	10.7713	10.9216	10.8603	10.408	10.4751	10.0783	9.9859
201841_s_at	11.2478	10.6374	11.1799	10.679	11.7091	11.5556	11.1594	11.5747	11.9835	12.1328	13.1277	13.215	10.9251	10.8622	4.93395	4.98479
201842_s_at	9.10081	7.36507	11.9553	11.1301	4.6232	4.34035	12.0563	12.0387	3.76923	3.85741	11.8311	10.8892	4.62219	4.06531	3.50451	3.90407
201843_s_at	6.77141	4.65177	9.1375	8.42901	3.90224	3.59665	9.4753	9.78065	3.34226	3.48412	9.39099	8.46547	3.57269	3.8706	3.31112	3.44963
201844_s_at	8.71888	8.84617	8.23802	8.55499	8.03673	8.03264	8.70502	8.4212	8.71411	8.72692	8.51581	8.62184	9.51528	9.50462	9.29711	9.15233
201845_s_at	8.88608	8.77898	8.38839	8.45246	7.86736	8.03001	8.78528	8.45345	8.59587	8.86176	8.59513	8.50978	9.26358	8.99022	9.15119	9.43695
201846_s_at	8.43689	8.72139	7.98097	8.19138	7.539	7.6597	8.51229	8.18052	8.16585	7.98139	8.35749	8.52275	8.96712	8.77554	8.94371	8.79152
201847_at	10.5966	10.0298	10.9571	10.9587	9.3136	9.38879	9.52466	9.5694	9.57584	9.6064	9.80709	9.46563	10.0054	9.99904	8.39572	8.41033
201848_s_at	9.33023	8.57383	9.39644	9.74098	8.05464	8.1248	7.73297	8.33887	10.167	11.4259	7.97574	7.70038	9.0908	9.60695	8.85266	8.84736
201849_at	10.6188	9.99522	10.676	11.2319	9.50444	9.75061	8.91089	9.50559	11.4578	12.1998	9.2303	8.83704	10.9368	11.1922	10.555	10.6276
201850_at	8.85822	8.97914	8.82769	8.47532	5.49215	5.02534	9.877	10.0464	4.57813	4.49096	9.34431	9.37788	4.9252	5.19844	5.07704	4.85311
201851_at	7.27156	7.2629	7.72557	7.83402	7.71314	7.50531	7.66552	7.38953	8.14513	8.26326	8.30476	8.14648	8.05828	8.01937	7.16541	6.85591
201852_x_at	4.09266	4.63761	3.87399	3.78069	3.84577	3.77039	4.20829	4.13879	4.03818	3.90533	3.60236	4.22302	4.31634	4.11923	4.18115	3.88896
201853_s_at	8.91457	8.87171	9.78819	10.4936	8.66718	8.53217	9.68682	10.2341	7.83358	7.90966	8.44308	8.7903	8.03932	8.09948	8.70813	8.5626
201854_s_at	8.19781	8.10476	7.96206	8.19396	8.57525	8.77807	8.71286	8.38356	8.96856	9.07511	8.34009	8.37756	8.80993	9.05708	7.55825	7.32939
201855_s_at	8.02147	8.12712	8.76187	9.11848	8.43233	8.7647	8.46504	8.06418	9.24872	9.35636	8.19621	8.32141	9.05571	9.13899	8.23116	8.40423
201856_s_at	8.08712	7.93053	7.93053	8.25776	7.44507	7.22668	8.42303	7.65878	7.82553	7.82287	7.66354	7.80684	7.73172	7.76398	8.03236	7.85698
201857_at	10.034	9.64654	9.87374	10.1328	9.15264	9.15926	10.2545	9.56081	9.56252	9.43101	9.62157	9.63799	10.2304	10.1068	9.5989	9.67348
201858_s_at	12.4551	11.7588	6.67357	8.69677	3.88841	3.57269	7.50637	8.5253	3.94089	3.78791	4.61337	3.93697	5.11255	4.60018	4.21316	3.47347
201859_at	12.1487	11.5449	7.6282	9.79958	3.63474	3.8374	8.32469	8.98829	4.09006	4.0383	4.5597	4.30843	4.27963	4.68151	3.58212	3.55647
201860_s_at	10.0758	8.71019	3.69373	3.39285	3.70958	3.98689	5.70494	6.32393	3.44904	3.29414	9.36843	9.88716	3.67016	3.66735	3.37118	3.35
201861_s_at	9.56469	9.59821	9.74409	9.66413	9.13283	9.08148	9.38779	9.50893	9.83258	9.91462	9.82915	9.7268	9.74729	9.67652	10.1037	9.96799
201862_s_at	8.77078	8.50233	8.90418	8.7494	8.1954	8.2055	8.21216	8.19522	8.75651	8.81066	9.17261	8.78381	8.05602	8.31526	8.99557	9.02219
201863_at	9.37534	9.45261	8.66291	8.79261	8.63778	8.77166	8.52993	8.88547	9.01243	8.93178	9.27889	9.24579	8.77033	8.87569	9.09926	8.99452
201864_at	8.37642	8.48973	7.79704	7.62864	8.46409	8.56654	7.92528	8.10215	8.71056	8.64089	7.89682	7.77875	9.23699	9.11214	8.90837	8.85373
201865_x_at	8.29825	8.55007	10.4124	11.021	7.35311	7.47546	10.1616	10.6606	3.57361	4.57748	9.92312	10.0513	6.95718	7.4615	6.13047	5.9513
201866_s_at	6.64293	6.67779	8.57108	9.2202	6.01998	6.13419	8.35443	8.97185	4.44068	4.34536	7.92134	8.21166	5.658	6.15583	4.75326	4.29865
201867_s_at	8.49902	8.51389	7.17072	7.71	7.08591	7.18288	5.85674	5.78773	7.86631	7.77844	5.67391	5.62026	6.80363	6.7757	7.81038	7.42358
201868_s_at	7.26172	6.91772	6.1999	6.34148	5.73373	5.6354	4.89776	4.83231	6.59322	6.38727	4.93829	4.96583	5.62107	5.30607	5.88105	6.1888
201869_s_at	7.79394	7.73041	6.67261	7.10981	6.49856	6.31996	5.76969	5.84273	7.28856	7.43133	5.48098	5.93393	6.21033	6.11137	7.49556	7.37111
201870_at	9.71608	8.7618	7.64087	7.50851	7.99171	7.93877	8.24696	8.02133	8.51045	8.61539	8.49563	8.20386	8.44442	8.35369	7.89013	7.8867
201871_s_at	8.922	9.09286	9.022	9.42186	8.61618	8.54048	9.18442	9.02872	8.3513	8.52471	8.55831	8.72907	7.87951	8.28169	8.03948	7.6823
201872_s_at	10.532	10.0475	10.0874	9.51911	10.1742	10.2903	9.86779	9.57895	10.2762	10.1173	9.26624	9.10568	9.47888	9.75556	10.0908	10.2595
201873_s_at	9.45854	8.8187	8.9367	8.36377	8.93217	9.01923	8.59534	8.16443	9.05981	9.04417	8.34211	8.143	9.09366	9.10161	8.94858	9.22346
201874_at	8.92485	9.033	9.33739	9.72129	9.06148	9.00451	8.7129	8.67249	9.20271	9.18651	8.03593	7.85193	8.73754	8.98099	8.60155	8.46307
201875_s_at	8.06682	8.06682	8.65794	9.08382	8.43855	8.47726	7.84278	7.86954	8.14465	8.28275	7.23676	7.23367	8.18511	8.40935	7.43503	7.77434
201876_at	10.3321	10.5549	11.0679	11.564	10.7113	10.7521	9.83374	10.7511	10.0455	10.1884	8.98076	9.00539	9.38519	9.4342	8.99417	9.12874
201877_s_at	9.01037	9.12868	9.82073	9.76223	9.25468	9.48178	9.55105	9.51501	8.76914	8.90128	9.41272	9.51359	8.57942	8.2916	9.13504	9.16054
201878_at	6.23012	6.12794	6.58137	6.91617	6.58117	6.86245	7.36497	6.98881	6.93171	6.89852	7.05346	7.25507	5.24975	4.80386	7.04625	7.11791
201879_at	7.2318	7.30068	8.28666	8.54805	7.90348	7.88957	8.24649	8.12297	7.37394	7.32454	8.09261	7.93123	6.25328	6.51123	8.10147	8.09524
201880_at	7.77047	7.86623	8.55783	8.94173	8.58944	8.58689	9.01964	8.90053	8.31875	8.42142	8.86443	8.93791	7.02114	7.19606	8.76135	8.68152
201881_s_at	7.61086	7.69128	8.00134	8.09159	7.76214	7.9044	8.55241	8.16201	8.00236	7.9894	8.05315	8.1984	6.13003	5.85662	7.96375	8.15378
201882_x_at	5.50728	5.64644	5.90866	6.1136	6.22067	6.02147	6.01031	6.07618	5.92182	5.56722	5.67765	5.84953	5.28346	5.52454	5.92857	5.80819
201883_s_at	7.32192	7.42742	8.52091	8.80351	7.4294	7.46468	8.63932	9.0667	8.19518	8.194	8.52325	8.59145	8.43701	8.45738	7.5155	7.61074
201884_at	4.30675	8.74693	3.68931	6.40461	3.64689	3.52094	3.54664	3.74391	3.6214	3.79291	11.1333	11.0829	4.64546	4.1049	4.33538	3.95098
201885_s_at	10.3989	10.4868	10.732	10.6247	10.1313	10.1428	10.4808	10.7107	10.4854	10.5073	10.3315	10.2006	10.767	10.8899	10.0992	10.0253
201886_at	6.79373	7.29188	6.34144	6.46737	7.74366	7.63749	7.33124	7.14978	7.85078	8.01003	7.51418	7.50614	7.39139	7.34796	6.86395	6.69821
201887_at	9.02663	9.04561	9.00944	9.00432	8.01983	7.90941	8.78126	9.08375	7.38497	7.48491	9.25014	9.12447	7.40094	7.36449	6.81398	6.61415
201888_s_at	7.71963	7.7027	7.31336	7.35315	5.76589	6.13417	7.49081	7.40455	6.70916	6.39523	8.36786	8.13006	5.9538	5.76737	4.59912	4.72364
201889_at	9.80159	10.6393	9.83452	10.329	9.97304	10.1564	8.33272	8.70138	9.1537	9.11037	10.9007	10.8154	9.62537	9.22805	10.1178	10.2144
201890_at	11.671	10.9155	10.4433	8.17293	11.5202	11.5343	11.9343	11.4324	11.1994	11.19	11.2294	11.4005	11.2078	11.1528	10.9712	11.1369
201891_s_at	12.4434	12.6068	12.745	13.1097	11.6834	11.8622	12.868	12.925	11.9522	12.0296	13.2325	13.2072	12.5179	12.5317	11.9031	12.175
201892_s_at	11.3045	11.0379	10.2663	10.2061	11.6971	11.6646	11.5569	11.5347	11.4299	11.5528	10.0893	10.1429	11.0997	11.1694	11.5256	11.3948
201893_x_at	3.69095	3.89121	3.95501	3.76209	3.91745	3.70513	5.00846	7.57625	4.00963	3.7014	3.87237	3.58822	4.57126	4.38886	4.20917	4.13333
201894_s_at	9.53974	9.45328	9.30477	9.25778	9.54931	9.62848	8.97882	8.93046	10.3211	10.2252	9.18488	9.12256	9.48892	9.51683	7.88355	7.92293
201895_at	8.87905	8.95896	7.73611	7.94521	8.2044	8.09621	8.19086	8.14427	8.30093	8.21812	8.15987	8.22549	8.23343	8.19172	8.56364	8.36428
201896_s_at	7.5884	6.63029	7.48524	5.8356	7.69267	7.83372	7.05721	7.2141	7.31193	7.627	7.20842	7.57398	7.6812	7.26408	7.57617	7.56569
201897_s_at	11.3944	10.6201	11.3609	9.57757	11.6132	11.4669	11.6118	11.2464	9.90874	9.99511	10.4154	10.6873	9.89559	10.1124	11.7547	11.746
201898_s_at	9.82402	9.56766	8.90498	8.73502	8.71666	8.75075	9.63335	9.36028	9.45277	9.3628	9.42984	9.52957	8.69445	8.64766	8.01026	8.13323
201899_s_at	9.55961	9.63704	8.96698	8.96824	8.87705	9.09856	9.48538	9.28216	9.29434	9.46521	9.56218	9.55051	9.73314	9.49619	7.97852	7.95961
201900_s_at	8.48998	9.3274	9.80778	10.095	9.3438	9.48425	9.70204	9.69523	10.8754	11.1455	9.88359	10.0578	10.1992	10.2439	10.2681	10.2386
201901_s_at	10.3825	10.242	10.7564	10.7189	10.2185	10.1567	10.6667	10.5194	9.63305	9.56106	10.4259	10.4816	9.68852	9.60375	10.1723	10.0811
201902_s_at	6.43459	6.10819	7.0436	6.72733	6.48229	6.39608	6.59326	6.5769	5.7387	5.86506	5.65424	5.77791	4.87023	5.78861	6.28656	6.21657
201903_at	11.5398	11.3173	10.4914	9.94784	11.2346	11.0601	11.0882	10.9575	10.6951	10.8109	10.493	10.435	10.5625	10.5929	10.7324	10.5496
201904_s_at	5.13552	4.33557	7.04093	6.83923	9.00087	8.79654	7.71762	7.80352	7.70761	7.67795	7.38175	7.46073	8.90943	9.17142	9.51597	9.39098
201905_s_at	5.22709	4.03831	5.33075	5.2836	6.53084	6.44426	6.19457	5.94532	6.62762	6.76103	5.77826	5.4801	6.69176	6.78993	7.3073	7.24996
201906_s_at	5.27289	5.10987	7.57069	7.36632	9.50608	9.50288	7.91697	8.15536	7.51107	7.67456	7.59267	7.48316	9.35509	9.45967	9.88521	9.72925
201907_x_at	6.03478	6.2511	5.84829	5.9269	6.18387	6.21564	6.07776	5.99646	6.56105	6.2796	6.12628	6.22546	7.01175	6.76272	6.24337	6.38322
201908_at	7.14426	7.52802	7.21649	7.58156	7.26208	7.41062	6.85768	6.95258	6.90481	7.27639	7.02023	7.14089	7.72775	7.38952	7.53697	7.54397
201909_at	4.64173	4.78504	12.4818	12.5455	12.1676	12.244	11.876	11.8317	11.7351	11.9255	12.5187	12.4632	11.7841	11.8045	12.5739	12.6729
201910_at	6.90512	7.05961	6.5954	6.662	6.681	6.42412	6.81702	7.58074	5.59797	5.82479	6.85502	6.99419	7.00605	7.17701	7.11411	7.18591
201911_s_at	7.57251	7.34998	7.17372	7.12762	6.91921	6.84296	7.87965	7.62027	5.63233	5.27012	7.21368	7.0563	7.41363	7.51131	7.19332	7.0675
201912_s_at	9.70624	9.26726	9.13612	8.83681	9.4263	9.41526	9.60083	9.51305	10.6296	10.5132	9.22021	9.08623	9.75822	9.92857	9.19317	9.19975
201913_s_at	9.05256	9.09709	9.75191	9.48597	10.0097	9.69313	9.58532	9.59875	9.71731	9.51227	9.02878	9.16961	9.91362	10.2116	8.59698	8.31274
201914_s_at	8.69347	8.7695	8.69608	9.22258	8.47213	8.58708	9.36556	8.82332	9.86685	9.84139	8.59924	8.69323	8.77337	8.95005	9.36845	9.36323
201915_at	5.19147	5.07499	5.33346	5.91932	5.32936	5.51214	5.88711	5.3882	5.88396	6.49749	5.27618	5.15265	5.46639	5.33298	5.94515	5.90493
201916_s_at	8.73492	8.39149	8.57611	9.08273	8.86899	8.97952	9.05107	8.56891	9.53477	9.65946	8.55672	8.50387	8.73337	8.39626	9.36281	9.39997
201917_s_at	8.91397	9.15933	10.2796	10.6729	8.98569	9.03865	9.6403	9.47366	9.32088	9.25787	8.81742	9.10601	8.20412	8.57251	9.62716	9.57108
201918_at	8.64442	8.87024	10.0052	10.5024	8.66964	8.77378	9.601	9.43593	9.13104	8.76308	8.92239	9.15658	8.24208	8.30302	9.29459	9.68891
201919_at	8.52144	8.61925	10.0871	10.4689	8.83508	8.90322	8.90296	9.00303	8.95785	9.00431	8.4439	8.66115	8.61516	8.5394	9.46188	9.41896
201920_at	11.2164	11.2017	9.05701	8.84379	8.58413	8.5807	9.76507	9.66162	9.29544	9.26937	9.06885	8.78396	9.66273	9.71375	9.31093	9.29454
201921_at	10.7564	10.1649	11.4158	11.4776	10.2311	10.5424	11.0162	11.1745	11.1947	11.1681	11.4126	11.0205	11.2647	11.1739	11.4878	11.9166
201922_at	10.9727	10.9259	10.9086	11.0874	10.9547	10.9846	11.8544	11.8949	11.5335	11.4192	11.504	11.6197	11.1441	11.174	11.1596	11.1945
201923_at	11.2258	11.0554	10.5291	10.7296	11.5013	11.517	10.2754	10.2458	11.4619	11.7939	10.3016	10.2732	11.1807	11.3123	11.0636	11.096
201924_at	8.16426	8.12149	9.18495	9.36603	8.86833	8.86928	9.13082	9.73198	9.22124	9.23302	8.89567	9.1983	7.97696	7.74188	11.2452	11.3259
201925_s_at	8.43711	10.0066	8.48726	8.71826	6.97262	7.55552	8.55287	8.7734	3.34704	3.44799	8.38699	8.82421	4.74869	5.45654	5.47477	5.81121
201926_s_at	8.94685	10.7496	8.80926	9.23363	7.11038	7.68802	8.72577	9.29449	4.6159	4.51639	8.92776	9.34343	5.16061	5.58983	5.82657	6.16432
201927_s_at	7.05626	6.76053	7.08954	6.28354	6.65135	6.4885	7.8136	6.90471	7.39342	7.40873	7.0294	7.08916	6.77476	7.1953	6.24664	6.6199
201928_at	8.1379	7.35686	8.03552	7.62052	7.67993	7.8676	8.69454	8.07188	8.01903	8.1231	8.09633	8.28579	8.24571	8.36871	7.49637	7.79909
201929_s_at	6.84043	5.86669	6.66754	6.06264	5.9569	6.28088	7.32621	6.75417	6.97904	7.20535	6.7863	6.92678	7.27628	7.1203	6.13586	6.23512
201930_at	10.6626	10.2041	10.4548	9.84884	10.5806	10.5889	10.7148	10.9859	10.3679	10.3042	10.6866	10.6465	10.2459	10.1962	10.663	10.7579
201931_at	9.47418	9.60245	10.5599	10.2772	10.9562	10.945	10.7899	10.6706	11.6368	11.6196	11.212	11.1946	11.66	11.6862	11.3771	11.3506
201932_at	7.33856	7.48839	7.05053	7.42941	7.55677	7.36278	7.03828	7.19582	8.39667	8.24022	7.3048	7.21313	7.67178	7.77611	8.21249	8.05971
201933_at	8.22974	8.27154	8.45723	8.55169	8.991	8.92722	8.86391	9.03181	8.38837	8.3911	8.42514	8.53312	8.56808	8.57903	7.00751	6.94221
201934_at	10.118	10.2146	9.19977	9.18662	9.91091	9.93855	9.45339	9.47289	9.86831	9.88908	9.49449	9.54964	9.94499	9.82582	10.3402	10.4428
201935_s_at	7.24701	7.66243	7.90244	8.27456	7.17733	7.26579	8.47032	8.01822	7.88897	8.16529	7.27759	7.17037	8.37868	8.43711	8.74839	8.41171
201936_s_at	7.08125	7.22597	7.63918	8.01207	7.53797	7.56767	8.12234	7.9324	7.78737	7.77346	7.20971	6.99291	8.03981	7.73518	8.29714	8.4581
201937_s_at	7.86191	8.10041	6.80535	6.97073	7.11511	7.09569	7.74014	7.63508	7.82157	7.87785	7.50314	7.45388	7.94735	8.43368	7.64466	7.62079
201938_at	11.4508	11.1395	11.5732	11.3346	11.0774	11.0923	10.5805	10.4239	11.3692	11.3408	11.3834	11.1492	12.1201	12.0855	11.1367	11.1941
201939_at	8.73475	7.52694	8.28168	8.34017	4.96804	5.33349	9.35033	9.6955	7.57893	7.50076	10.7696	10.2213	5.96839	5.33938	7.03554	7.0636
201940_at	7.27437	7.5102	9.37954	10.1489	8.16931	8.28645	8.06457	8.01266	8.07374	8.52453	7.52124	7.76503	8.16466	8.14122	9.28516	8.94877
201941_at	7.81656	8.29375	10.3663	10.8985	9.38441	9.483	9.12809	8.91942	8.94252	9.24106	8.15496	8.64463	9.59391	9.45117	10.3454	10.2406
201942_s_at	6.61115	7.03513	8.71824	9.4485	7.29064	7.34191	7.34108	7.03527	7.42874	7.33997	6.56309	6.73418	6.37374	6.32332	7.91827	7.85786
201943_s_at	7.06725	7.46293	9.30615	9.98953	7.82422	8.05447	7.8509	7.65603	8.07553	8.43195	7.55326	7.45258	7.82451	7.90825	8.70951	8.7044
201944_at	9.69234	9.88784	11.1632	11.0398	10.5247	10.5596	10.952	10.7509	10.3692	10.5568	10.3528	10.6442	10.1476	9.99289	9.50963	9.49348
201945_at	6.03555	6.61931	6.82139	6.80846	6.71646	6.53929	6.50441	6.63392	6.70039	6.76173	6.92466	7.13078	7.47299	7.52393	7.03492	6.8932
201946_s_at	11.3163	10.8498	10.661	10.3675	11.6321	11.6515	10.959	10.8314	11.4565	11.3032	10.6124	10.4583	10.558	10.7851	11.2787	11.3434
201947_s_at	11.9077	11.5316	11.3046	11.1172	12.1286	12.1322	11.4174	11.341	11.9816	11.9307	11.2098	11.2472	11.9087	11.8764	11.9619	11.9008
201948_at	8.38354	8.24603	7.45425	7.2484	8.34434	8.29255	8.83805	8.68616	9.02903	9.06373	8.13068	8.04419	8.15725	8.24576	8.10438	8.21959
201949_x_at	9.39784	9.20325	9.52548	9.79826	9.28253	9.28326	9.35712	9.29674	9.14734	9.34703	9.8627	9.59816	9.32839	9.4317	9.56728	9.57195
201950_x_at	9.81999	9.76783	9.8548	10.198	9.76467	9.65178	10.0739	9.98625	9.59982	9.49158	10.2416	10.0087	9.6329	9.80193	9.94026	9.68232
201951_at	10.106	9.26087	9.86776	9.87649	9.75109	9.95182	8.94689	9.48181	7.94204	8.235	9.81594	9.74392	8.65343	8.5181	6.19177	6.14986
201952_at	11.6334	11.116	11.2128	11.1222	11.2862	11.4094	10.4196	10.9277	9.22442	9.34898	11.1367	11.1383	10.5883	10.1607	7.54258	7.89056
201953_at	9.44391	9.63726	10.6029	10.6479	10.3265	10.2568	9.18249	9.11708	10.2564	10.2966	10.896	11.0047	9.1142	9.25684	8.60203	8.54928
201954_at	11.6095	11.2187	11.7889	11.829	10.2239	10.0947	9.69463	9.62828	9.09132	9.0305	10.4385	10.2142	9.86404	9.84018	8.46487	8.2805
201955_at	10.0818	9.708	9.88589	9.83705	10.2445	10.4527	10.1994	10.0211	10.6342	10.7662	10.3317	10.261	10.2004	10.1428	10.6039	10.8095
201956_s_at	9.55785	9.42919	9.72335	9.4925	9.73331	9.73925	9.61014	9.53107	8.4159	8.48831	7.39377	7.36077	9.26272	9.51328	8.87419	8.85695
201957_at	5.11923	5.08627	5.30423	6.07776	6.08671	6.0225	5.2157	5.3092	5.83608	5.83838	6.87903	6.81538	6.07492	6.0503	6.48178	6.16092
201958_s_at	3.99005	4.49415	4.27505	4.74592	4.94428	4.56025	4.04331	3.97	4.9128	4.14594	5.78828	5.26767	4.26606	4.32368	4.94778	4.95075
201959_s_at	8.13806	7.97702	7.51759	7.32868	8.34333	8.44639	7.45946	7.10885	9.68043	9.70777	7.82277	7.85469	9.81365	9.95419	8.62953	8.48256
201960_s_at	9.1023	9.01155	8.02557	7.95234	8.95351	9.00115	8.25374	7.96723	10.3969	10.4106	8.75098	8.69284	9.94309	9.95906	9.45291	9.23943
201961_s_at	6.86727	6.77305	7.27718	7.30979	7.81651	7.92604	7.09322	6.11239	8.54749	8.68029	6.26102	6.18964	7.51686	7.56647	8.43077	8.19163
201962_s_at	5.88887	6.0884	6.79745	6.65241	7.70338	7.59305	5.93496	5.60362	7.93821	8.07988	5.39379	5.59648	7.48637	7.66383	8.01199	7.77802
201963_at	7.22488	6.51756	6.47608	7.04173	7.39442	7.62857	8.55126	9.55834	10.2405	10.755	6.08015	5.32493	10.326	10.3328	9.85255	10.0554
201964_at	6.61258	6.45368	7.54168	7.38884	7.16392	7.34123	7.00475	6.89781	7.00215	7.2431	7.27125	7.14579	6.89239	7.04201	7.8231	7.71166
201965_s_at	6.51768	6.72198	7.18634	7.17517	6.76914	6.81498	7.35886	7.23388	6.97832	6.96462	7.09181	7.24445	6.98605	6.95892	7.46705	7.25025
201966_at	10.445	10.7303	10.7987	10.8614	11.5012	11.4378	10.43	10.3493	11.1045	11.0488	9.59847	9.59648	10.459	10.624	10.1889	9.99804
201967_at	7.63238	7.82507	6.76244	6.49317	7.2711	7.33183	7.11006	6.96655	7.25985	7.10967	7.23092	7.17255	7.25386	7.24398	7.63186	7.66784
201968_s_at	10.3371	10.6844	9.9338	9.87336	8.05999	8.08505	9.24138	9.3877	8.20661	9.16599	9.39117	9.16091	8.87112	9.09039	9.13583	8.87959
201969_at	6.2455	5.98151	6.02299	5.87232	9.58181	9.53121	8.09336	8.11229	7.05676	7.38218	7.50921	7.76894	6.83059	7.004	7.69839	7.84659
201970_s_at	9.67399	9.11075	9.53768	9.09272	10.6652	10.5072	10.7547	10.7841	9.63745	9.69016	9.83737	10.1116	9.47932	9.63745	9.41644	9.36437
201971_s_at	8.42865	8.73728	7.9271	7.92397	8.87557	8.95108	7.39443	7.43225	9.20784	8.64058	8.11115	8.04412	6.1825	6.12276	8.60025	8.38313
201972_at	10.8871	11.2477	10.6143	10.6676	11.2241	11.4229	9.85115	10.0262	11.4488	11.1212	10.5722	10.468	10.2848	10.0173	11.0319	11.006
201973_s_at	11.517	11.5543	11.3881	11.4167	11.4616	11.417	10.7504	10.7546	11.2098	11.2836	10.9256	10.9862	11.0648	10.9266	11.0809	10.9784
201974_s_at	4.63083	5.06524	4.74101	4.85045	5.0339	4.72873	4.7706	4.91039	4.991	4.66497	5.06448	4.99159	4.87708	4.99961	4.90501	4.96622
201975_at	8.21463	8.06015	8.59319	8.43261	9.02025	9.06504	8.02052	8.07899	7.87241	7.93182	9.18008	9.26809	8.75331	8.79579	6.93282	7.44354
201976_s_at	8.85058	8.43907	8.08634	7.97767	6.69256	6.78916	8.90616	8.8013	7.39477	7.5677	9.3795	9.0282	7.85055	7.40728	7.89698	7.67319
201977_s_at	5.94827	5.8681	5.80743	6.37334	6.43926	6.62995	6.41657	6.37673	6.55727	6.70779	6.17174	6.28477	6.97977	6.80741	6.37475	6.25174
201978_s_at	7.36538	7.65073	7.72862	7.60273	7.71964	7.98549	8.52272	8.56654	7.54049	7.77475	7.97404	8.35113	8.14809	8.18192	8.07064	8.14964
201979_s_at	7.0734	6.72691	6.87658	6.70919	7.21305	7.22971	7.37716	7.117	7.18718	7.09975	7.00705	7.01305	7.13806	7.51233	7.84921	7.65219
201980_s_at	8.73168	8.06085	9.46799	8.89474	8.31178	8.27672	8.30399	8.29116	8.86153	8.64335	9.19805	8.78324	6.76211	6.67024	5.85233	5.96311
201981_at	3.34488	3.3922	3.49817	3.3738	3.48138	3.50422	5.14563	5.90073	3.50438	3.59205	3.45868	3.44626	3.39778	3.68958	3.63641	3.51267
201982_s_at	4.39666	4.90837	4.7113	4.74022	5.03473	4.57385	5.37926	5.70216	4.96396	4.8962	4.48198	4.64853	4.8207	4.91948	4.622	4.66019
201983_s_at	9.68665	8.4644	9.99998	9.41687	4.98878	5.29284	10.4262	10.3305	6.59612	7.63175	9.79039	9.67098	9.59334	9.68982	6.76834	6.73845
201984_s_at	8.71045	7.51384	8.10701	7.39982	6.15044	6.02597	9.26657	8.65476	6.91839	7.79126	8.48596	8.15332	7.37421	7.50654	6.0308	6.22021
201985_at	9.20778	9.28165	8.74398	8.76038	8.14646	8.13734	8.65656	8.59021	8.29099	8.36881	7.72339	7.84895	8.42816	8.51701	8.37923	8.29761
201986_at	8.22107	8.26882	8.31631	8.47624	8.26823	8.47009	8.44452	8.07522	7.48519	7.76773	7.72258	7.82074	7.65892	7.59406	8.2136	8.1088
201987_at	9.73309	9.90787	10.0741	10.17	10.0175	10.0725	9.98644	9.99972	8.60443	8.81132	9.47541	9.63064	8.985	9.00274	9.73384	9.57557
201988_s_at	7.21747	7.19437	6.60052	6.8568	8.93449	9.20001	7.16526	6.95695	8.47534	8.50326	6.40323	6.02425	7.26079	7.74601	7.14279	7.12174
201989_s_at	8.74804	8.99338	8.29303	8.46089	10.5152	10.775	8.5185	8.40215	9.92838	10.0398	7.98554	7.57908	9.20064	9.27598	8.54736	8.88033
201990_s_at	6.65031	7.03141	6.50754	6.99577	8.63965	8.79863	6.55772	6.86756	8.57284	8.51815	6.02716	5.02883	7.82604	7.837	6.67559	6.96705
201991_s_at	10.1783	9.82626	10.2321	10.0307	10.524	10.606	10.5278	10.1139	10.5911	10.5619	10.5489	10.3559	10.6095	10.5741	10.9498	10.9947
201992_s_at	7.60174	7.15501	7.71263	7.4034	7.8788	7.9703	8.03192	7.31532	8.40029	7.87756	7.59939	7.48374	6.84067	6.981	8.50787	8.34659
201993_x_at	10.3555	10.3044	9.76402	9.69588	10.1259	10.0404	10.0645	10.247	10.183	9.99565	10.2644	10.3314	10.6816	10.6543	11.134	11.0053
201994_at	12.0282	12.0773	12.0804	11.9735	11.9692	12.0517	11.7954	12.1579	12.4287	12.3878	12.1927	12.0959	12.226	12.2707	11.4915	11.6124
201995_at	10.3356	9.74461	8.70317	8.75576	6.04927	6.47025	8.31963	8.67623	6.42632	6.00957	9.15877	9.44427	7.24008	7.17249	7.20127	7.16723
201996_s_at	7.17291	6.85464	6.66999	6.64725	7.7243	8.04111	7.52694	8.06991	6.78714	6.68393	7.82761	7.78394	6.91113	7.22121	7.6373	8.03975
201997_s_at	8.16578	8.15657	7.73668	7.74412	8.71979	8.71568	8.52664	8.95409	7.27807	7.47675	8.69585	8.60651	9.09111	9.08689	8.79599	8.66364
201998_at	5.59912	6.23271	7.10853	8.24845	8.00367	8.04059	6.99132	7.51093	5.52189	5.80906	6.04992	5.97437	5.22627	4.9533	7.15867	6.90272
201999_s_at	10.4704	10.3774	10.2596	10.8403	11.5447	11.4497	10.7171	10.8727	10.2998	10.4572	11.5127	11.3979	11.3612	11.3125	10.5916	10.6089
202000_at	7.63473	7.70768	6.67977	6.79469	9.12162	9.15338	8.03167	7.64387	8.50456	8.62633	8.20457	8.23489	8.11058	8.28983	8.10953	7.94432
202001_s_at	10.7518	10.5202	10.1204	9.77935	11.1018	11.1622	11.0752	10.6704	10.9285	10.8813	10.6141	10.529	10.7938	10.7988	10.5276	10.6354
202002_at	5.37778	5.43324	5.60431	5.73394	5.79459	5.61362	5.7096	5.89588	5.87311	5.6336	5.52904	5.66364	5.6447	5.88983	6.74136	6.2368
202003_s_at	7.71482	7.61932	8.35339	8.46921	7.03314	7.11456	8.9538	8.92647	6.79269	7.1415	9.00218	9.04823	6.31935	5.86372	9.36207	9.29478
202004_x_at	9.95824	10.3688	10.0833	9.98494	10.3043	10.2927	9.83213	9.83776	10.0415	10.1471	9.70511	9.40505	9.51613	9.61104	9.17579	9.38953
202005_at	8.42406	9.02855	7.69294	8.19603	7.78299	7.79318	8.289	8.34842	8.46717	8.65365	9.04039	9.18137	9.04013	9.18709	9.31018	9.11368
202006_at	9.78294	9.0521	9.89632	9.69602	7.63718	7.95037	9.52931	9.23703	7.52846	7.89496	9.09235	9.03253	7.36617	7.40428	8.23007	8.41075
202007_at	6.85098	7.27198	7.19485	6.59515	4.84303	5.29425	8.55696	8.45154	3.64383	3.51539	5.61136	5.22601	3.70147	3.92336	3.68145	3.54489
202008_s_at	6.1837	6.3748	6.24477	5.71157	4.95498	5.16245	7.38246	6.983	5.01695	4.83068	5.27202	5.48886	5.09345	5.35324	5.38043	4.88835
202009_at	8.08642	8.5472	7.20517	6.96237	6.78375	6.64465	7.08918	7.29111	7.05022	7.16405	7.17201	7.055	7.59053	7.51621	6.92781	6.53289
202010_s_at	8.26714	8.04056	8.2229	8.2579	7.96616	8.14725	8.87155	8.16936	8.05682	8.10913	8.44933	8.51581	8.13096	8.02186	7.58162	7.49882
202011_at	10.4127	9.72916	10.4122	10.4574	9.453	9.72094	11.4289	11.2002	10.7697	10.6682	11.3271	11.5404	11.0767	11.0558	10.4005	10.5111
202012_s_at	9.20226	9.07262	8.81456	8.86966	8.78754	8.7058	8.87935	8.55446	8.2163	8.33212	8.95563	8.68811	8.92957	9.0668	8.31072	8.20157
202013_s_at	8.24711	8.04278	8.02929	8.06514	7.78727	7.91193	8.06304	7.75252	8.03424	8.02732	8.05839	7.5335	7.98196	7.87551	7.27704	7.34291
202014_at	6.90537	6.40646	5.99145	5.77594	5.66581	5.77335	6.97322	5.94246	5.00626	5.19143	6.58472	6.42323	5.89477	6.23789	5.42639	5.36461
202015_x_at	2.66224	2.79313	2.81281	2.81312	2.77623	2.98102	2.63913	2.80705	2.94516	2.77104	2.91178	3.04251	3.00314	3.10564	2.92186	3.0163
202016_at	9.11754	9.03882	10.1102	10.1266	10.6469	10.606	5.45956	5.71181	8.25292	8.43992	10.6127	10.6273	7.66688	7.59839	10.4658	10.3896
202017_at	9.21711	10.1377	10.3245	12.0311	7.55502	7.3664	8.43998	8.20565	11.0423	10.8268	8.32862	8.54373	9.0122	9.11229	9.56465	9.55393
202018_s_at	4.10796	4.15426	4.35142	3.9004	4.23781	4.1204	3.88631	4.04606	5.13831	4.83535	4.21473	4.24822	4.62993	4.53538	4.6484	4.56226
202019_s_at	7.5009	7.70311	7.24186	6.89342	7.63987	7.66633	7.33443	7.25792	7.60491	7.56257	7.13328	7.04708	6.95718	6.96531	7.44158	7.31975
202020_s_at	9.70895	9.86865	9.86754	9.4584	10.1107	10.2085	9.78877	9.85815	9.6511	9.90873	8.988	9.16445	9.6452	9.62131	9.80861	9.93994
202021_x_at	11.2803	11.6027	12.1792	11.8295	12.4697	12.3646	12.9005	12.1016	12.0293	12.0302	11.367	11.5255	11.8492	12.1243	12.0252	11.8128
202022_at	7.00433	7.56029	4.83829	4.90421	8.03372	8.06712	8.0076	8.3303	8.52142	9.83138	7.55895	7.61129	8.18326	9.35614	6.63303	6.80578
202023_at	7.28918	8.03679	8.65163	9.43813	8.57068	8.6663	8.96462	9.43645	8.9661	9.32236	9.03506	9.56348	8.32404	8.42343	7.87652	7.79018
202024_at	9.93142	9.74202	8.49045	8.17061	9.28207	9.16036	8.92869	8.90266	9.47747	9.37921	8.56116	8.7885	8.03565	8.31504	8.15668	7.99991
202025_x_at	8.35939	8.69947	6.918	7.19123	8.13471	7.981	6.96232	7.3681	9.30469	9.17005	7.70082	7.68663	8.77041	8.86941	7.90282	7.4854
202026_at	10.1991	9.95591	10.1132	9.97348	9.98983	10.1096	9.36301	9.41392	9.80988	9.82075	9.85441	9.86558	9.39702	9.29781	9.88809	10.1678
202027_at	7.41307	7.56346	7.77942	7.7953	7.25344	7.15101	7.62454	7.85539	7.02363	7.29414	7.90999	7.63983	7.48471	7.5516	6.45829	6.45868
202028_s_at	9.44615	9.64537	9.93956	10.3547	10.0179	10.3641	10.2935	10.5604	10.6336	10.4901	9.49081	9.58804	10.6653	10.7093	10.5555	10.7882
202029_x_at	12.8827	13.025	13.0405	13.067	12.7541	12.7541	12.9203	13.0099	12.9797	12.9929	12.3857	12.3579	12.7544	12.7528	13.0157	13.0266
202030_at	6.75045	6.76807	7.72314	7.62406	7.68537	7.57705	7.4911	7.22257	7.4732	8.20184	6.7133	6.89149	8.14845	8.38365	6.42741	6.35081
202031_s_at	9.80692	9.82745	9.36998	9.34787	9.73866	9.62511	9.10952	9.35051	8.91484	9.1565	9.12158	9.32486	9.47841	9.51258	8.98605	8.90604
202032_s_at	6.51782	6.83131	7.01183	7.02051	6.7333	6.66887	7.3758	6.56433	7.13443	7.03849	7.4381	7.74174	7.45857	7.69895	8.27539	8.02185
202033_s_at	7.86747	7.93543	9.33869	9.65289	8.44269	8.57168	9.80057	9.66882	9.08525	9.31652	9.03536	9.26903	9.0619	9.17931	9.58174	9.54881
202034_x_at	6.79352	6.09283	8.29107	8.79316	7.87235	8.12862	8.64916	8.56062	8.0705	8.00777	8.12022	8.27739	8.29865	7.73793	8.48851	9.02389
202035_s_at	3.79816	3.67459	5.38206	5.36682	3.69692	3.55409	8.44891	8.09251	4.00113	3.54153	4.9581	6.41154	4.03149	3.75868	4.19276	4.12277
202036_s_at	4.36793	4.60871	7.36693	6.69648	4.41641	4.06108	9.53751	9.196	4.53381	3.9791	7.53593	7.83725	4.51074	4.41263	5.07704	5.41102
202037_s_at	3.95143	4.1959	7.89259	7.31213	4.25921	3.9076	10.3719	10.1365	4.13897	4.04472	7.60085	8.42468	4.27772	4.08023	5.98228	6.05273
202038_at	10.1038	10.4094	9.81556	10.0983	9.56546	9.73367	9.66193	9.46607	10.1279	10.1127	9.33506	9.42225	9.78562	9.71194	9.81992	9.713
202039_at	5.70494	5.95348	6.64519	6.95039	6.37043	6.50168	6.37507	6.30599	5.90493	6.05307	6.65599	6.65211	6.83837	6.73979	6.62503	6.65251
202040_s_at	7.36248	7.39978	7.66006	8.03454	8.23828	8.30468	7.76699	7.95229	6.97358	7.09278	7.12101	6.8445	7.43577	7.65115	7.79772	7.73841
202041_s_at	9.83724	9.9265	9.58821	9.01776	10.2502	10.215	9.34334	9.02193	9.75884	9.9865	9.25288	9.08202	9.68735	9.90937	10.7164	10.6503
202042_at	9.0731	8.60731	8.72406	8.73595	8.90216	8.88147	9.21181	9.44972	9.62889	9.58626	9.59469	9.45187	9.27353	9.74964	8.33689	8.39369
202043_s_at	9.78899	8.91379	8.47201	7.96173	8.81794	8.69503	9.46542	9.51213	10.0535	10.105	9.44345	9.22093	9.34027	9.29519	10.1922	10.3456
202044_at	5.77001	5.94702	6.00512	5.88762	6.08649	5.86546	6.16219	6.19889	6.23897	6.1656	5.97182	6.09602	6.84576	6.63327	6.37836	6.24999
202045_s_at	5.37185	5.39754	5.36989	5.56201	5.615	5.53135	5.43158	5.42634	5.59941	5.5931	5.5153	5.80275	6.2054	5.70218	5.6495	5.77049
202046_s_at	4.70912	4.67456	4.71525	4.50678	4.78729	4.88719	5.05028	4.52222	5.05097	4.70026	4.81343	5.12043	4.7467	5.25829	5.52984	4.97271
202047_s_at	8.58959	9.23654	8.94559	9.33002	9.61824	9.57947	8.5593	8.12968	9.72748	9.72529	9.14808	9.04174	9.56259	9.40185	9.83231	9.801
202048_s_at	7.49896	8.22431	8.05568	8.47127	8.87449	8.69139	7.58353	7.42797	8.83901	9.01911	7.99576	7.77362	8.53538	8.44587	8.86307	8.81084
202049_s_at	8.51902	8.19229	7.87753	8.30152	8.13653	8.10485	8.6333	8.30371	8.40731	8.59329	8.02434	7.8082	8.06509	8.27547	8.37164	8.53229
202050_s_at	7.95469	7.72405	7.2159	7.39627	7.52292	7.39627	7.74681	7.43644	7.40781	7.70106	6.84433	7.16625	7.45807	7.32381	8.05574	8.27085
202051_s_at	8.44061	8.35387	7.92723	8.39819	8.54596	8.64162	8.57781	8.01421	7.8763	8.03796	7.389	7.36409	8.46461	8.50894	8.82321	8.82145
202052_s_at	9.50998	9.57306	9.72189	9.25106	7.34935	7.41186	8.32188	7.84513	7.40634	7.64682	8.66543	8.41588	7.307	7.3015	7.65485	7.53638
202053_s_at	8.79854	10.3165	9.69289	10.5292	12.1244	12.1103	9.22248	9.60876	9.71829	9.53827	9.51793	10.1027	9.26945	9.42809	8.83045	8.98479
202054_s_at	8.07971	9.55672	9.41283	10.4718	12.4019	12.3594	8.85439	9.51316	8.91891	8.8889	9.31843	10.0847	9.20443	9.01704	8.7833	8.75941
202055_at	8.9513	8.6918	7.77267	7.90294	8.76731	8.79966	8.00485	7.90619	8.80419	8.63488	8.01561	7.99411	7.36961	7.46422	9.18998	9.05712
202056_at	8.35659	7.84278	7.36207	7.50394	7.97095	8.01593	7.36835	7.44311	7.91693	7.84153	7.10784	7.27561	6.82333	7.14371	7.74752	7.75001
202057_at	5.73181	5.99869	5.61647	5.92259	6.12328	6.23264	5.29993	6.06259	5.32048	5.1674	5.13181	5.37853	4.70437	4.84717	5.33488	5.50669
202058_s_at	8.87425	8.46505	7.63914	7.45495	7.44822	7.60272	7.82985	7.58231	8.2767	8.11716	7.60036	7.59702	6.51247	6.8364	7.45242	7.64825
202059_s_at	9.10362	8.87573	8.44657	8.20006	7.59781	7.63247	7.61905	7.63663	8.29672	8.07899	7.75237	7.60413	8.58436	8.65805	8.01252	7.79705
202060_at	9.2397	9.31688	8.23395	8.52592	8.9392	8.97737	8.24993	7.97109	8.66393	8.78585	8.83972	8.73146	8.91204	8.93499	8.39426	8.47868
202061_s_at	9.10525	9.14301	9.20229	9.16952	9.37874	9.46993	8.94537	8.71614	8.88885	9.0325	8.67023	8.67866	9.64143	9.51042	9.29448	9.20656
202062_s_at	8.08826	8.1836	7.87431	7.82247	6.84662	7.10353	7.93843	7.44638	7.51673	7.2224	7.8296	7.89029	6.43758	6.62899	8.00995	7.92605
202063_s_at	4.41583	4.61761	4.22844	4.34286	4.19983	4.48638	3.91411	3.82293	3.87559	4.04884	3.80531	3.52358	4.40291	4.18558	3.93706	4.2116
202064_s_at	7.65801	7.40121	7.35242	7.23997	7.68463	7.74291	6.93821	6.74601	7.92279	7.74343	7.03095	6.84824	6.91642	6.87819	7.34134	7.34031
202065_s_at	7.04031	7.14517	6.95725	7.09979	6.91453	6.88699	6.95856	6.80795	6.93569	6.80055	6.48099	6.39776	6.49274	6.87736	7.28231	7.08261
202066_at	8.57847	8.54979	8.61773	8.96495	8.28313	8.20076	8.47178	8.21203	8.10527	8.10801	8.24632	8.10003	8.07647	8.01922	8.6632	8.77041
202067_s_at	7.3817	7.44069	7.89297	7.32055	7.38395	7.47309	6.23433	6.36054	6.86032	7.31176	7.35512	6.45056	8.20192	8.24056	6.94412	6.71449
202068_s_at	8.7996	9.17924	9.46383	8.85807	9.03821	8.95291	7.37311	7.90149	7.92914	8.39138	8.80171	8.1258	9.51918	9.68599	8.03934	7.99191
202069_s_at	9.09586	8.61261	8.9925	8.48796	9.1235	9.2086	9.03771	8.84129	9.34908	9.07156	9.35468	9.12152	8.96705	9.22474	9.77332	9.84867
202070_s_at	8.0039	7.50395	7.9518	7.65172	8.70216	8.79633	8.11964	7.88179	8.26362	8.3157	8.39492	8.16873	8.44253	8.58359	9.46267	9.34255
202071_at	9.82876	10.4919	10.2764	10.4967	7.84882	7.80562	9.95009	10.6858	6.88628	7.39041	11.7512	11.5698	8.16034	7.53461	6.94445	6.93354
202072_at	8.52504	8.533	9.14298	8.95936	9.98816	9.7623	8.60436	8.40247	9.68229	9.52637	8.32712	8.29999	9.54559	9.4605	8.78393	8.69539
202073_at	5.13119	4.8313	7.22638	6.83657	3.56989	3.77992	5.9145	6.13413	3.87735	4.11484	7.48576	7.22727	3.88177	3.51118	3.47159	4.09205
202074_s_at	7.71722	7.38264	8.88318	8.45344	4.80664	4.79496	8.45891	8.57562	6.3414	6.16425	9.52072	9.40319	5.98832	5.04465	5.9206	5.92351
202075_s_at	7.86473	7.78048	5.03633	4.69816	5.83861	6.23673	4.47668	4.40111	4.58714	4.28841	4.85357	4.90114	4.62153	4.68081	5.83703	5.79606
202076_at	10.4524	9.83624	10.1022	10.2554	9.72546	9.91709	10.2455	10.3493	9.47483	9.53061	9.92606	9.93313	10.3642	10.4412	9.63552	9.62607
202077_at	11.4957	11.4157	10.998	10.7341	12.0012	11.957	11.5851	11.3099	12.2864	12.262	11.0993	10.9798	11.9872	12.0503	11.5082	11.4059
202078_at	9.36014	8.81129	7.84023	7.45215	9.7285	9.64337	10.2127	9.62791	9.81642	9.81644	9.14785	9.16312	9.53828	9.62308	9.50061	9.40063
202079_s_at	5.74318	5.49242	6.03687	6.69422	5.09734	4.71093	5.00919	5.15388	5.83339	5.86506	5.401	5.55645	5.90867	6.05069	5.00267	5.27113
202080_s_at	7.35981	7.91288	8.11121	9.04919	7.15266	6.95973	7.06988	7.27568	7.17422	7.4159	7.5917	7.73421	7.37897	7.68739	7.36558	7.29142
202081_at	10.9477	10.7088	10.132	9.9197	10.3032	10.3424	9.53802	8.91396	9.10094	9.13925	10.467	10.521	9.44629	9.33014	8.66457	8.60943
202082_s_at	8.59371	7.86283	7.70082	7.13791	5.80803	5.74994	8.05983	7.74482	6.46335	6.19425	7.0264	6.7164	5.61958	5.60296	7.39099	7.52716
202083_s_at	8.15068	6.50355	6.16217	5.71464	3.94782	4.436	7.41295	6.94126	5.34928	5.20621	6.47271	6.05468	4.39452	4.42515	5.27923	5.59862
202084_s_at	10.1053	9.59752	9.5723	9.19823	7.83227	7.82755	9.8779	9.93142	8.06846	8.20935	8.53146	8.21304	7.89197	7.922	9.36716	9.05768
202085_at	8.9038	9.16372	10.1357	10.1315	8.91744	8.83946	9.87921	10.1804	8.35819	8.39823	10.9131	10.9645	7.99011	8.0845	8.10916	8.02746
202086_at	7.35537	9.71429	7.16587	8.47749	5.43288	4.4876	7.07761	6.91888	4.69837	4.7062	9.63765	8.40929	4.83601	4.75889	5.27325	5.34066
202087_s_at	8.00768	8.16271	11.3857	11.1811	8.25587	8.35708	9.32806	9.24468	9.04479	8.99731	9.90713	10.0011	7.96994	8.49063	8.42283	8.51385
202088_at	9.80008	10.1022	11.5597	11.6916	11.9286	12.0023	10.8984	11.0322	11.6294	11.7459	10.3737	10.2754	12.6604	12.5916	12.4252	12.5979
202089_s_at	8.13404	8.39619	10.4231	10.3384	10.72	10.7173	9.53334	9.62932	10.4946	10.444	8.67666	8.56871	10.95	11.0004	11.3538	11.3044
202090_s_at	10.628	10.8276	11.2502	11.0972	10.8672	10.9228	10.0752	9.87815	11.4055	11.453	9.85519	9.63794	11.6736	11.4989	11.2844	11.2991
202091_at	4.17413	4.07584	4.77481	4.5383	4.80277	5.24279	5.31466	5.26713	4.65484	4.90122	4.28406	4.09447	4.24107	4.45917	4.29547	4.20985
202092_s_at	8.51149	8.2931	9.1764	8.9388	9.026	8.98527	9.10947	8.80394	8.59075	8.56129	8.13898	8.13365	8.87858	9.10935	8.06653	7.80889
202093_s_at	7.28001	7.19748	8.00476	7.85195	7.8058	7.83978	7.81957	7.68859	7.81549	7.77728	7.57851	7.95891	7.83915	8.05412	7.83495	7.45479
202094_at	9.25263	8.00133	8.48598	6.16277	9.35004	9.18053	7.89952	7.92975	7.86943	8.05093	7.8723	7.89792	8.03919	7.99304	7.0138	6.85639
202095_s_at	11.0421	9.96308	10.0732	7.32806	10.155	9.94884	10.1813	10.0787	9.79837	9.8609	9.1802	9.42348	9.98417	10.0586	10.1088	9.92039
202096_s_at	9.9733	9.88944	10.1244	9.91037	10.2619	10.0397	10.383	10.5352	10.1141	10.3674	9.88102	9.85667	10.233	10.3334	10.3525	10.2977
202097_at	9.33387	8.59609	8.77413	8.45996	9.3905	9.30953	8.9353	8.63906	8.73592	8.82461	8.75001	8.69669	8.58807	7.99336	7.29739	7.44337
202098_s_at	6.76911	6.77785	6.54003	6.86846	7.12277	7.16721	7.00492	6.89254	6.90868	6.85966	6.64271	6.34268	7.0447	7.08479	7.70436	7.49967
202099_s_at	6.18573	6.37766	6.55607	6.61782	6.48973	6.19139	6.72267	6.60343	6.68904	6.39874	6.78128	6.75959	6.38019	6.53668	7.15837	6.94576
202100_at	9.0736	8.66554	8.74829	8.14795	7.03731	7.29025	9.13719	8.74778	8.25011	8.30962	9.75403	9.52446	8.25493	8.3915	7.77827	7.83254
202101_s_at	7.4707	6.85322	6.90404	6.51357	5.74601	5.96358	7.26697	7.10908	6.84157	6.75328	7.93931	7.64512	5.99664	6.40149	5.93307	6.19376
202102_s_at	9.28458	9.03171	8.57226	8.59762	8.66848	8.7574	8.96083	8.68643	8.89685	8.94664	8.73697	8.88988	9.56306	9.38856	9.44129	9.29375
202103_at	6.40117	5.97679	5.38803	5.45858	5.43419	5.39079	5.728	5.34475	6.26562	6.12302	5.837	5.86399	5.96889	5.99954	5.94789	5.987
202104_s_at	7.26442	7.32058	7.93163	7.95901	7.26874	7.38488	7.63988	8.04309	7.74864	7.8547	7.67021	7.70758	7.90008	7.6296	5.93745	5.5911
202105_at	9.01854	9.69564	9.08502	9.66183	8.94666	8.99008	9.68496	10.349	9.02915	9.4113	9.07125	9.42097	9.13404	9.26608	8.73616	8.63979
202106_at	7.81078	8.26325	7.12455	7.52407	7.53161	7.39438	6.65548	6.77868	8.12146	8.24885	7.4003	7.30166	7.97104	8.19294	8.3123	8.23977
202107_s_at	9.59466	9.07032	9.54265	9.12417	10.8298	10.7231	10.7122	10.8261	9.93947	10.0438	10.0757	10.237	8.88228	8.79988	10.0077	9.9971
202108_at	8.09405	7.84962	8.5717	8.82514	7.28839	7.39267	7.36892	7.69227	7.31755	7.39743	7.23032	7.34427	6.74588	6.28002	7.16517	7.56172
202109_at	8.65947	9.09902	8.29125	8.74701	9.76125	9.67815	8.35608	8.47228	9.51291	9.50063	8.63435	8.70055	9.72357	9.83883	9.07028	8.82244
202110_at	12.0959	12.1052	11.0452	10.3637	12.0577	12.049	10.6744	11.14	11.9478	11.7531	11.5157	11.4117	11.4085	11.5518	12.0798	12.0219
202111_at	7.6614	7.631	7.62047	7.64126	8.52041	8.28589	7.03366	6.89122	6.38739	6.87087	7.07798	7.01032	7.77569	7.6464	7.12675	7.10387
202112_at	3.88631	4.21844	4.12162	3.99798	3.89279	4.15585	3.86039	4.05771	4.93962	5.95117	4.31454	4.25486	4.52597	4.58351	4.74652	4.63312
202113_s_at	9.10723	8.98218	9.3236	9.30707	9.2033	9.29588	9.99215	9.66757	9.21035	9.47299	9.50891	9.70631	8.27008	8.16825	9.11684	9.32369
202114_at	8.16184	7.98793	8.38598	8.37856	8.2705	8.48334	8.43959	8.29013	8.40489	8.59818	8.62078	8.66667	8.15569	8.18834	8.35596	8.34765
202115_s_at	7.93581	7.68688	7.32376	6.99076	7.92067	7.79812	7.57762	7.61729	8.34082	8.16328	7.35962	7.37933	7.94048	8.07147	7.93839	7.92514
202116_at	8.93735	8.95704	9.03063	9.25088	8.7251	8.72079	8.75699	8.36338	8.2227	8.17042	8.18543	8.30317	8.05157	8.03564	9.45188	9.44356
202117_at	9.56242	9.98042	9.41	9.41015	10.3695	10.3718	9.40105	9.62986	9.96557	9.89068	10.3796	10.2986	10.3682	10.3615	8.7664	8.68499
202118_s_at	10.5049	10.187	8.77149	8.67707	9.4991	9.77348	8.6748	8.71175	10.5537	10.6105	8.85485	8.54802	10.1287	10.0444	10.0592	10.3789
202119_s_at	11.2754	11.3027	9.53536	9.4341	10.2503	10.2793	10.1267	10.2105	11.3967	11.4829	9.51055	9.46915	11.2035	11.1508	10.9677	10.8495
202120_x_at	9.76258	9.83614	9.5181	9.0569	10.1233	9.9724	9.93133	9.5225	10.3545	10.3043	9.80332	9.614	10.3857	10.4052	9.58703	9.48343
202121_s_at	10.1449	10.7569	9.94883	9.99218	10.9401	10.9864	9.84399	9.52273	10.7883	10.931	9.81508	9.86954	9.39772	9.6241	9.7853	9.58821
202122_s_at	9.90009	9.79823	10.5519	9.96367	8.02717	7.85207	8.90186	9.60788	8.76773	9.12445	9.11267	9.00398	8.68148	8.90461	7.56242	7.35847
202123_s_at	7.57992	7.39837	8.85507	9.21531	7.93832	7.72331	8.40181	8.07148	7.59933	7.62463	7.78131	7.80865	8.35097	8.19981	8.54794	8.37403
202124_s_at	8.00782	7.88142	7.12292	7.19549	7.54349	7.73947	7.71847	7.99671	7.69416	7.21896	7.515	7.70864	6.30301	6.44985	6.63379	6.98993
202125_s_at	8.05245	8.33721	7.77029	8.02531	8.05169	8.19201	8.00513	8.47696	7.23817	7.54456	7.90153	8.14738	7.45834	7.3777	7.55763	7.53266
202126_at	8.94322	8.78526	7.77962	8.23064	8.43093	8.45172	7.72	8.26055	8.78181	8.74883	8.1807	8.21724	8.42241	8.13877	8.3692	8.33795
202127_at	7.01754	6.73213	7.44962	7.78102	6.73193	7.2182	6.38915	7.14628	6.52459	6.17106	6.86005	6.85823	7.32917	7.30277	6.62594	6.77071
202128_at	8.04286	8.02831	7.95848	8.14469	7.27585	7.3497	7.16139	7.25659	7.42933	7.73308	7.66474	7.59952	7.03774	7.49938	7.42226	7.26832
202129_s_at	8.60276	8.55956	8.05103	8.32519	7.96374	8.0259	8.91176	8.93306	8.22048	8.02296	9.73266	9.77243	6.7611	6.93109	7.59925	7.55167
202130_at	9.76371	9.8854	9.58101	9.7955	9.3793	9.40617	10.0786	10.0986	8.74367	8.91943	10.7555	10.8267	8.96181	8.93427	8.90141	8.95642
202131_s_at	8.15722	7.87692	7.67412	7.69883	7.58804	7.72018	8.40649	8.4526	7.37167	7.27836	9.51686	9.46372	6.76798	7.06489	7.54049	7.63765
202132_at	8.47596	9.6957	8.1583	8.12845	5.80958	5.83683	7.0185	7.4417	5.07289	5.32841	7.43057	7.09748	5.60695	5.17058	5.52113	5.67842
202133_at	9.79856	10.9912	9.85451	9.62589	6.35712	6.70313	8.23518	8.85571	5.1484	5.03265	8.91273	8.66217	4.71213	5.14215	6.03972	6.3998
202134_s_at	7.51944	8.4954	6.71764	6.54348	4.67174	5.05762	6.18238	6.1111	5.01596	4.95473	6.4947	6.09443	4.69756	4.7594	4.72109	5.26907
202135_s_at	7.35967	7.84236	7.64756	7.61942	8.62289	8.51118	8.0049	7.98659	8.27912	8.40804	7.76112	7.9531	8.34917	8.53868	8.36699	8.30925
202136_at	9.18743	9.28074	10.2929	10.6024	10.4497	10.4394	10.2418	9.84291	10.0513	9.82818	9.6168	9.77829	10.3789	10.1031	10.1742	10.0644
202137_s_at	6.0709	6.01872	7.00441	7.29538	7.13793	7.28129	6.91139	6.51408	6.85887	6.94158	6.62055	6.57597	6.95577	6.97551	6.73323	6.96197
202138_x_at	9.89492	9.73817	9.54559	9.30195	10.8267	10.7262	9.52016	9.19751	10.5714	10.4415	9.46154	9.34328	9.77024	9.67176	9.15455	9.08055
202139_at	8.50842	8.59918	9.00115	9.18422	9.39753	9.33088	10.1715	9.60624	8.54016	8.79342	8.97069	8.95113	9.06499	9.16982	8.46431	8.44855
202140_s_at	7.35989	7.36318	7.91546	7.81713	6.97501	7.00943	7.86661	7.96108	7.67909	7.97772	7.6461	7.88727	7.53502	7.75229	7.8801	7.82419
202141_s_at	10.4031	10.0559	9.8592	9.62266	10.1163	10.2192	10.0959	10.2577	10.4523	10.4793	9.52643	9.47464	10.2466	10.2164	10.1488	10.1669
202142_at	9.39154	8.93851	8.78522	8.59156	9.12538	9.09063	8.98215	9.13527	9.41236	9.48857	8.51911	8.2586	9.27343	9.28288	9.0404	9.12204
202143_s_at	9.70847	9.26603	8.98602	8.79473	9.25006	9.22861	9.56203	9.61301	9.58636	9.51658	8.75261	8.44337	8.93964	8.97493	9.21415	9.28244
202144_s_at	10.1154	9.55553	9.85635	9.38375	10.667	10.5912	11.1714	10.8173	10.541	10.6506	9.49381	9.37113	10.285	10.5761	10.579	10.3262
202145_at	8.17551	8.27512	9.28209	9.38686	4.99548	4.86256	9.25599	8.90943	7.21662	7.52488	9.15462	8.8482	9.20685	8.84098	8.25165	8.17688
202146_at	9.56088	8.66418	8.73402	8.77706	8.53201	8.83524	8.86943	7.17943	8.23614	8.29241	7.9314	7.85023	7.76297	7.4517	10.0863	10.4133
202147_s_at	9.18753	8.38434	8.51831	8.24845	7.86138	8.21049	8.61222	6.97472	7.82553	8.01245	7.47776	7.36603	7.12449	7.06494	9.41539	9.57982
202148_s_at	8.14751	8.33064	8.9089	8.59355	9.34487	9.19018	8.87546	7.86655	9.91747	10.0847	7.38988	7.51148	9.203	9.60513	9.59084	9.40724
202149_at	7.13791	7.53081	4.72587	3.86367	5.56013	6.05294	7.66189	8.46162	5.92336	6.75502	8.47499	8.14853	8.06183	8.27711	9.66697	9.73051
202150_s_at	5.90371	6.36257	4.65795	4.19588	5.50706	5.23355	6.1544	6.77079	5.39121	5.86098	6.86544	6.75913	6.1969	6.75372	7.57326	7.34994
202151_s_at	8.03715	7.79576	8.00912	7.85378	8.46868	8.47569	8.22427	8.50587	7.84175	7.85475	8.45533	8.49021	7.5462	7.96666	7.91922	7.79976
202152_x_at	7.45563	7.89845	7.8769	7.85619	7.92089	7.981	7.84734	7.54806	7.92472	7.98095	7.88601	7.81373	8.49274	8.37458	8.41194	8.09889
202153_s_at	9.25944	8.89008	8.72395	8.42642	8.92995	8.83407	8.51363	8.44176	8.55035	8.53717	8.21597	8.38943	8.71353	8.7148	9.24743	9.03354
202154_x_at	10.048	9.55626	9.70034	8.63645	10.2484	10.0808	9.75862	10.2782	9.7225	9.65739	10.2317	10.1201	9.93029	9.82302	9.91551	9.82348
202155_s_at	6.58413	6.50071	6.67548	6.63078	5.77668	6.28562	7.31913	6.82468	6.28213	6.71879	6.78925	7.01665	6.70672	6.51361	7.01594	6.83308
202156_s_at	3.28205	3.29028	7.3146	6.1089	3.46904	3.28401	3.74413	4.07776	3.23791	3.4538	3.99248	3.91083	3.70803	3.67836	3.39788	3.48001
202157_s_at	4.12425	4.17222	9.84989	9.02439	4.08003	3.67154	5.61091	5.68554	4.27951	4.27182	6.43658	5.46235	4.72345	4.56529	4.34555	4.33501
202158_s_at	3.37951	3.5078	7.81036	6.60604	3.49634	3.4686	3.85564	3.82844	3.38798	3.55981	4.28361	3.66192	3.78185	3.4633	3.48569	3.31666
202159_at	8.75109	8.67386	7.42718	7.14837	8.02641	8.12862	7.92112	7.63341	8.82597	8.8415	7.37301	7.37226	8.2452	8.40786	8.01102	7.95093
202160_at	7.67245	7.47829	7.71926	8.16883	7.42333	7.72004	9.23472	8.7243	7.487	7.60645	8.11887	8.25321	7.99986	7.78664	7.74602	8.18964
202161_at	7.88996	7.30608	7.33171	7.15385	7.10965	7.17327	7.00534	6.55673	7.67967	8.00698	6.06758	6.18159	7.05602	6.75759	7.64632	7.49994
202162_s_at	7.38508	7.43249	7.89206	7.72203	8.11919	8.07258	8.46397	8.86111	8.00166	8.0794	8.33599	8.60316	7.7005	7.65442	7.90169	8.00693
202163_s_at	7.29641	7.05513	7.52468	7.81862	7.9782	8.18514	8.52903	8.63002	7.79791	8.11094	8.44252	8.57463	8.01944	7.90529	8.06239	8.22709
202164_s_at	7.55655	7.61271	8.08483	8.02435	8.31976	8.41727	9.01835	9.3018	8.17504	8.3538	8.46292	8.86569	7.59302	7.95762	8.41943	8.42339
202165_at	7.93887	7.76474	8.56554	8.76842	7.19905	7.13284	7.60538	7.31364	7.92518	8.17076	7.37035	7.12132	7.83231	7.99838	7.36913	7.34952
202166_s_at	9.05951	8.68151	8.85826	8.72828	7.80021	8.18084	7.90894	7.49723	8.69291	8.79283	7.65994	7.40349	8.06607	8.4288	7.3817	7.70624
202167_s_at	7.57581	7.52107	7.88718	7.80655	7.43345	7.42046	7.70142	7.80515	7.56596	7.65811	7.35379	7.42831	7.10417	7.57978	8.02604	7.91272
202168_at	9.61493	9.32045	10.2426	10.0785	10.4457	10.5188	10.4697	10.1728	10.9068	10.8467	10.3602	10.3557	9.79968	9.88475	10.464	10.4975
202169_s_at	9.75716	9.45956	9.79371	10.026	9.60702	9.82576	9.5525	9.29413	9.6376	9.7538	9.13715	8.9905	9.2857	9.06834	9.56328	9.71015
202170_s_at	9.47905	9.18577	9.49705	9.45999	9.05154	9.08506	9.24836	8.93877	9.31457	9.21442	8.43637	8.30025	8.68351	8.79556	8.87822	9.14592
202171_at	9.91919	9.70932	9.31118	9.37413	8.72123	8.78557	9.30702	9.22369	7.83536	8.11592	8.78535	8.94839	8.23976	8.30507	8.75309	8.61432
202172_at	8.58041	8.52211	8.5694	8.63614	7.97644	7.8907	8.50643	8.38616	6.59989	6.76262	7.66139	7.81503	7.57919	7.63949	8.02599	7.84888
202173_s_at	8.93521	8.4033	8.34749	8.47049	7.58015	7.71651	8.3399	8.18287	6.6631	7.08738	7.91798	7.86246	7.69131	7.02183	7.55121	7.84909
202174_s_at	8.40043	8.14255	9.6602	9.88798	9.51329	9.51643	9.4958	9.05319	8.85512	8.91641	9.03949	9.04306	7.54431	7.51741	8.11015	8.1991
202175_at	7.36242	7.85643	7.07864	6.94754	6.71778	6.7613	6.51069	6.69705	7.27865	7.35804	6.89831	6.68509	7.36505	7.21963	7.0056	6.93795
202176_at	7.8012	7.97459	6.95851	7.15741	6.70906	6.72014	7.58827	7.52322	7.39582	7.48491	7.37264	7.43734	7.65037	7.82309	7.55831	7.38643
202177_at	6.79947	6.15426	7.49837	7.30955	5.08394	4.9601	6.94745	7.23385	5.53394	4.78698	7.63884	7.86304	5.17353	5.40479	5.52408	4.99171
202178_at	8.53193	8.70479	8.38348	8.58389	7.84674	7.64055	8.36618	8.29246	8.28403	8.33169	8.26733	8.33288	8.26179	8.19023	8.32869	8.21514
202179_at	6.90832	6.83097	7.23392	6.88784	8.18793	8.00144	8.69612	8.32639	7.7166	7.80199	7.12315	7.31879	8.11516	8.17881	8.71788	8.57234
202180_s_at	7.58122	8.13552	8.91109	9.45539	8.78444	8.77615	8.37246	9.42782	6.39026	6.11686	9.37343	9.16226	5.85739	6.3773	5.61151	5.41369
202181_at	7.61948	7.56487	7.71377	8.66519	6.98269	6.93993	7.71389	7.94585	7.44362	7.62571	9.30695	9.19025	8.18501	8.00956	6.7122	6.3588
202182_at	6.04122	6.32628	7.89712	7.99588	8.15227	8.093	7.54032	7.75435	8.15979	8.08067	6.89966	7.21665	8.36238	8.36963	7.83092	7.84874
202183_s_at	6.91953	6.53391	7.55048	7.10686	8.01373	7.94196	8.68572	8.34104	8.45855	8.64316	7.53714	7.90538	7.15158	7.30762	9.38155	9.45423
202184_s_at	8.79587	8.63339	8.19487	8.19282	9.51444	9.48621	8.55978	8.51735	8.57676	8.63035	6.92357	7.04244	8.03996	8.26718	7.99298	7.9837
202185_at	9.05633	8.89063	8.37293	8.05006	9.39867	9.41043	8.25676	8.22949	7.96461	8.02702	8.27914	8.03369	8.4588	8.40275	8.25446	8.0179
202186_x_at	4.85133	4.81272	4.519	4.80652	4.61038	4.57657	4.72633	4.61985	5.06927	4.5692	4.25716	4.69131	5.07726	4.2536	4.5262	4.26012
202187_s_at	8.6423	9.28921	9.14169	9.58718	8.51802	8.56049	8.04159	8.03894	8.1268	8.26326	7.01659	7.28887	8.16921	8.14215	6.61155	6.57713
202188_at	9.11191	8.55087	9.09534	8.37734	8.65692	8.4561	9.72791	9.54788	11.3249	11.2879	8.72175	8.62887	9.67732	9.89556	8.92877	8.97371
202189_x_at	10.7007	10.4083	10.6162	10.398	10.6178	10.5523	10.8344	10.6889	10.471	10.3714	10.5079	10.5939	10.6086	10.6643	10.7134	10.4718
202190_at	7.4544	7.69902	7.2823	7.46095	7.02011	6.92242	7.9742	7.89197	7.39171	7.61737	8.72724	8.78102	7.05838	7.09934	7.0267	6.98414
202191_s_at	3.93468	3.99419	4.79876	4.57184	4.01432	4.17356	4.07973	4.29771	4.42972	4.06803	5.62848	5.63347	4.196	4.26414	4.33706	3.95769
202192_s_at	4.83186	5.02416	5.11463	5.0245	4.93104	5.05713	4.82965	4.8737	5.09284	4.81271	5.2306	5.274	4.97583	4.74471	5.15912	5.02702
202193_at	6.4705	6.05728	5.45591	5.52208	8.23099	8.24612	8.36432	8.76641	8.23099	8.27176	9.55774	9.36466	9.02301	9.03484	7.13488	7.40639
202194_at	10.341	10.1124	10.2254	10.2804	10.5836	10.5845	10.2774	10.2435	10.5074	10.5438	9.36284	9.27664	10.1593	10.3177	10.1192	10.1198
202195_s_at	8.26453	7.9387	7.45011	7.54728	7.8576	8.09173	7.82228	7.66592	8.01353	7.98059	7.43136	7.20576	7.2978	7.26198	7.30978	7.34276
202196_s_at	3.48145	3.45957	4.70754	4.14637	3.46733	3.32524	4.18381	4.00239	3.71689	3.48728	7.07279	6.39102	3.49804	3.82714	3.65894	3.40518
202197_at	6.56298	6.34381	6.35579	6.50294	6.65674	6.66816	7.32547	6.77605	6.79331	7.02298	7.16757	7.44724	7.16007	6.95679	7.34314	7.30625
202198_s_at	4.48872	4.50565	4.50606	4.78485	4.8053	4.68397	4.94723	4.48792	5.11408	4.85558	5.08826	5.07203	4.75286	4.73185	5.69265	5.13939
202199_s_at	8.05383	7.5206	7.68874	7.46424	7.59307	7.50546	7.11717	7.19288	7.6979	7.41013	6.92509	6.74302	6.59646	6.54838	7.513	7.44921
202200_s_at	10.0312	9.62796	9.80242	9.85293	9.54272	9.60712	9.28221	9.29428	9.3951	9.31583	8.79271	8.75069	9.61029	9.73508	9.56096	9.61604
202201_at	9.10248	9.0514	10.0679	10.2616	9.39568	9.37082	9.02327	9.22712	10.8844	10.8932	9.03536	9.13881	9.15999	9.29482	7.51397	7.30096
202202_s_at	3.58084	5.07841	3.31383	3.27884	3.61755	3.24287	3.50156	3.42133	3.44714	3.4258	3.50262	3.2973	3.43178	3.74813	3.53779	3.39146
202203_s_at	4.8202	4.37615	7.82454	7.74435	7.66501	7.82623	6.5496	6.55335	6.07064	6.16816	4.86422	4.80897	6.53157	6.43004	4.0407	3.93682
202204_s_at	6.72692	6.69587	8.45053	8.28129	7.4963	7.45186	7.71033	7.69488	7.40876	7.6409	6.84826	6.78431	7.91894	7.75055	6.62385	6.47928
202205_at	7.58453	7.25011	7.60732	7.23997	6.59979	6.82665	7.21908	7.21407	6.94086	6.55224	8.07915	8.0644	6.09791	6.66827	6.10654	6.03034
202206_at	8.102	5.99742	5.96312	6.32936	4.2752	4.62044	6.19563	5.72887	5.13331	5.27239	6.04761	5.55706	5.00954	4.65705	5.39676	4.98257
202207_at	8.60652	6.56742	6.80522	7.26324	4.01425	4.00464	6.71102	6.29899	5.33623	5.47484	6.61554	6.43941	4.75555	4.70022	5.69214	5.48195
202208_s_at	7.00867	6.44342	6.34524	6.59848	5.94308	5.90305	6.45727	6.37407	6.4004	6.21829	6.67855	6.60975	6.13808	6.09844	6.63743	6.43374
202209_at	11.3101	10.8598	9.91273	9.46615	10.9229	10.8769	10.3466	10.4255	10.8812	10.9119	10.4676	10.4244	10.7777	10.8336	11.3363	11.3265
202210_x_at	6.28481	6.73631	6.60169	6.627	6.82177	6.49169	6.33517	6.51305	6.59863	6.35493	6.54095	6.61474	6.87157	6.91503	7.05592	6.98955
202211_at	7.88934	8.30453	8.14834	8.62234	8.59231	8.78888	8.95873	9.41334	9.59631	9.57227	9.38724	9.5362	9.60447	9.5288	9.14397	9.41486
202212_at	8.05645	7.66708	7.32218	7.04658	7.96405	7.81286	7.94193	7.99337	8.47739	8.47141	7.41977	7.27626	8.07638	8.12089	7.97282	7.82853
202213_s_at	9.50951	8.72966	8.54314	8.41107	8.44882	8.62928	8.10683	8.77956	9.442	9.46461	8.61387	8.12594	8.54509	9.19618	7.72377	7.94745
202214_s_at	9.95249	9.67421	8.99819	9.13453	9.36993	9.36267	8.60804	9.2777	9.7761	9.92278	9.0064	8.82492	9.97088	10.4696	8.83676	8.67472
202215_s_at	6.97035	6.89981	6.38801	6.09068	6.77439	6.77078	7.55377	7.39471	6.98825	7.22091	7.21693	7.47367	7.19938	7.17536	6.72247	6.82986
202216_x_at	7.54515	7.50779	7.14811	6.86316	6.88193	6.97626	7.98708	7.85937	7.82915	7.45278	7.21368	7.52397	7.20292	7.51691	7.15934	7.08723
202217_at	9.84218	10.2872	10.2227	10.4392	10.5042	10.4711	10.0915	10.2387	11.1044	11.2675	9.30296	9.32147	10.2276	10.3535	11.1677	11.1419
202218_s_at	7.87106	7.9583	8.58972	8.30047	7.6497	7.43463	7.65503	7.46349	8.6083	9.60911	6.32936	6.78197	6.01677	6.38869	6.98013	6.7194
202219_at	8.07393	7.72841	5.35993	5.58877	8.18569	8.12113	6.84756	7.37681	8.34022	8.8593	6.43826	6.66747	8.97015	8.91157	8.70181	8.47606
202220_at	9.23766	9.65885	9.58907	9.61479	8.64278	8.81799	8.57107	9.27461	8.25011	8.0391	9.05372	9.37475	8.50044	8.49917	8.64347	8.57138
202221_s_at	6.01342	5.50166	6.28279	6.52194	6.44311	6.62296	6.66753	6.54728	5.73047	5.96637	6.93855	6.78923	6.31254	6.23973	7.22104	7.46273
202222_s_at	5.11656	5.55997	5.16689	4.90364	5.39537	4.79697	5.07915	5.07599	5.20145	5.2617	5.2617	5.33839	5.34844	5.4238	5.40287	5.52399
202223_at	10.0123	9.8335	9.4521	9.28084	10.1987	10.3766	9.36035	9.08889	10.0927	9.98591	9.26127	9.20155	9.2709	9.07631	9.61957	9.61171
202224_at	8.16769	8.00765	8.81231	8.92251	8.49046	8.37074	8.56618	8.79066	8.44067	8.28895	8.47322	8.48758	8.35988	8.38079	8.8207	8.81398
202225_at	8.66699	8.51703	9.22891	9.32067	8.74438	8.78768	9.05328	9.21832	8.67835	8.68789	8.89498	8.79187	8.61407	8.65028	9.29392	9.2973
202226_s_at	8.67194	8.68194	9.37394	9.40241	8.96507	8.8798	9.17788	9.36206	8.89029	8.70961	8.98631	9.03592	8.21091	8.66214	9.30025	9.35128
202227_s_at	8.36053	8.27512	9.26154	9.01922	9.06507	9.03819	9.6639	10.0852	8.84345	8.85282	9.69142	10.0169	9.1351	9.0976	10.0849	10.0167
202228_s_at	10.8468	11.2643	11.3798	11.5271	10.2542	10.3265	11.1955	11.4309	9.77738	9.72573	12.1973	12.0485	10.1645	9.93103	11.3804	11.3663
202229_s_at	5.16171	5.24168	5.2351	5.0751	5.39546	5.15852	5.1647	5.06292	5.20888	5.37137	5.0404	5.11825	5.17962	5.22699	5.26548	5.43394
202230_s_at	9.23295	8.86848	8.32059	8.44563	9.01661	9.33966	8.6355	8.76032	9.25349	9.31623	8.82758	8.86325	9.12516	9.16324	9.81481	10.1376
202231_at	10.6573	10.1842	9.95845	10.1483	10.4199	10.5869	10.6611	10.7109	10.8329	10.8456	10.3941	10.3161	10.4379	10.4097	10.3362	10.5497
202232_s_at	10.5818	10.0918	9.7155	9.71165	10.3413	10.4848	10.4191	10.4575	10.7183	10.7347	10.398	10.1668	9.7793	9.74584	10.001	10.2728
202233_s_at	12.1874	12.0057	12.0811	12.0298	12.3045	12.3996	11.7419	11.8548	12.5473	12.4998	11.4823	11.4588	12.127	12.3765	12.3819	12.4836
202234_s_at	7.54902	6.69397	6.85102	7.27272	5.88336	6.03511	7.47001	7.58075	5.35852	5.98729	5.62921	5.40763	4.66875	4.83152	5.94163	6.14608
202235_at	6.57343	5.87288	5.76885	6.10064	5.22809	5.27515	7.05083	6.74851	5.64312	6.22878	5.48264	5.27776	4.98716	5.00114	5.7119	5.57237
202236_s_at	9.67922	9.16612	8.94245	9.37729	8.16844	8.24167	9.53197	9.62311	9.05353	9.10808	8.45098	8.13938	6.75625	6.86161	8.47878	8.5416
202237_at	8.24107	8.49639	12.0373	12.1973	4.23308	3.85785	11.6504	12.1753	5.46179	5.85075	8.36957	8.28252	6.18594	6.2237	4.69136	4.60074
202238_s_at	7.52714	7.82758	11.6074	11.7744	4.56453	4.67291	11.113	11.8943	5.36199	5.13851	7.65421	7.51992	5.2942	5.45472	4.3654	4.04472
202239_at	10.0997	10.4754	9.55143	9.64384	8.74792	8.69017	9.24559	9.56937	8.59801	8.53355	9.74587	9.68972	8.40298	8.39589	6.97031	7.2005
202240_at	8.34686	7.1727	7.90462	5.57006	8.30157	8.15915	8.6522	8.86841	8.04604	8.12862	7.7136	8.05162	8.17179	7.99333	7.90966	7.8334
202241_at	10.0393	10.3994	8.7109	9.70008	9.66131	9.77843	8.07381	8.93179	8.08041	8.19713	9.03706	9.58681	9.43357	9.05184	11.7221	11.7549
202242_at	3.64827	3.82871	6.29623	7.37294	4.204	4.16554	3.83269	3.72109	4.05574	3.5738	3.68811	3.62659	3.96716	3.90799	4.26855	4.37178
202243_s_at	11.3786	11.3012	11.7292	11.6848	11.8573	11.8438	11.3556	11.336	11.5575	11.5815	10.9902	10.9099	11.3212	11.4305	11.4571	11.3941
202244_at	11.617	11.5559	11.8469	11.7917	11.8367	11.8691	11.4538	11.3812	11.5637	11.6444	11.172	11.1682	11.5133	11.5954	11.5714	11.571
202245_at	8.63218	8.53273	8.77997	8.40245	9.84356	9.86341	8.1953	8.83222	8.76925	9.07829	7.91079	7.76289	9.92623	10.1999	9.48996	9.33312
202246_s_at	10.4274	9.96849	9.62958	9.61365	11.4264	11.3688	10.4556	10.2651	10.6446	10.7495	9.70277	9.85103	10.5714	10.5896	10.8545	10.7271
202247_s_at	6.51974	6.21291	6.32854	6.43967	6.49892	6.03774	6.77071	6.41053	5.94285	6.12152	5.80762	5.97947	6.03449	5.64704	6.84186	6.60596
202248_at	6.36221	6.37348	6.40727	6.18989	6.28557	6.15921	6.11431	6.60033	6.286	6.09611	6.06691	6.172	6.35175	6.69486	6.44355	6.10524
202249_s_at	6.52011	6.81709	6.67791	7.12324	6.17042	6.34573	6.25481	6.4163	6.82778	6.89031	6.04829	6.07971	6.44116	6.36274	6.16753	6.21657
202250_s_at	6.47036	6.96161	7.59554	7.60862	7.14035	7.15272	6.73407	6.92466	6.92332	7.2868	6.16256	6.43206	7.06241	7.15466	6.24111	6.10978
202251_at	7.65068	7.56089	7.55284	7.49081	7.6497	7.4772	7.44801	7.51082	7.39377	7.21356	6.93749	6.7109	6.13413	6.92966	7.98169	7.85698
202252_at	11.1527	11.4381	12.2494	12.3816	12.002	12.0978	11.3767	11.4469	10.9702	10.9393	10.886	11.1892	11.0812	11.1655	10.2841	10.3431
202253_s_at	7.52336	7.6223	7.62207	7.8877	6.86498	6.79377	6.87392	6.91875	7.12674	7.24722	7.38368	7.47279	7.15285	7.16329	6.23334	6.53363
202254_at	7.2016	7.36929	6.08585	6.96268	6.01643	6.25355	6.67415	6.29833	4.16945	4.59754	5.30464	5.36521	6.67969	6.85221	4.76318	4.88693
202255_s_at	8.27952	8.00373	6.95283	7.46028	6.59039	6.45342	7.57459	7.37504	6.25293	6.54107	7.3086	7.30273	7.6709	7.59498	6.23321	6.52205
202256_at	7.0737	7.29811	7.74933	7.57833	7.82086	7.79203	7.76784	8.15168	7.27436	7.32316	7.29164	7.55796	7.44385	7.36322	6.55005	6.58953
202257_s_at	7.49817	7.61515	7.89828	8.23289	7.6425	7.45966	8.16395	8.01888	8.01963	8.01546	8.14229	7.94078	7.37993	7.64617	7.13776	7.32704
202258_s_at	9.34917	9.51926	9.61348	9.74212	9.54313	9.61367	9.64067	9.65053	8.8157	8.96597	8.93794	9.18436	8.84518	9.14741	9.1555	9.2257
202259_s_at	7.0067	7.33159	7.37515	7.97202	7.91395	7.69683	6.44987	6.30514	5.78549	6.18581	5.2505	5.69496	7.02039	6.65176	7.34398	7.79004
202260_s_at	8.14053	7.91563	9.22967	9.91157	8.03224	8.03224	8.01823	7.8228	7.49355	7.89698	6.81812	6.91351	7.11182	6.43582	8.68124	8.7096
202261_at	8.60987	8.81431	9.25869	9.43115	9.11064	8.91469	9.09014	8.80961	8.4991	8.61172	8.24508	8.30666	8.54595	8.55696	8.4086	8.19762
202262_x_at	8.05111	8.36581	7.65581	7.45572	8.37449	8.16143	6.75418	6.8803	7.56724	7.58781	7.25265	7.57149	6.98162	6.86201	7.06707	7.08825
202263_at	8.94011	9.33087	8.41817	8.60168	9.14517	9.05833	8.42058	8.74228	9.34571	9.46599	8.65327	8.43754	9.10616	8.98572	7.96934	7.8076
202264_s_at	8.25529	7.84829	7.71604	7.43627	8.60542	8.59059	8.02346	7.98602	8.26819	8.03414	7.74728	7.68634	8.81903	8.94347	8.93815	8.81732
202265_at	10.0479	9.41624	10.6582	10.4188	8.7524	8.93081	8.32215	8.0692	8.81338	8.65242	7.83145	7.66272	9.21077	9.18454	8.81338	9.04314
202266_at	9.65021	9.46814	9.64758	9.88635	9.49954	9.62831	9.26186	9.1911	9.17018	9.21035	9.27161	9.38283	9.27688	9.25061	11.082	11.388
202267_at	8.78694	7.99828	7.72921	6.95432	4.01867	4.1625	8.84785	8.15732	4.60613	3.62009	9.37547	8.26312	5.66991	4.89574	4.1578	4.61667
202268_s_at	10.2016	9.70198	10.5931	10.3452	10.802	10.8603	11.0269	10.6871	10.7879	10.7949	10.0048	9.88234	11.007	11.0284	10.454	10.5391
202269_x_at	5.41171	5.33005	4.81015	5.32496	3.67409	3.93822	6.49042	8.96464	4.76862	4.62285	10.0898	9.29488	4.75792	4.134	3.67302	3.81412
202270_at	5.39768	5.04363	4.61178	5.27087	4.01014	4.33505	6.07379	7.81269	4.49397	4.80759	10.1393	9.40939	4.16201	4.46827	4.52801	3.55861
202271_at	9.45708	9.52976	9.29171	9.45714	9.21721	9.27554	9.02432	9.0601	10.037	10.2181	7.69958	7.43723	9.40308	9.49134	9.13604	9.14904
202272_s_at	9.47619	9.235	8.52363	8.53632	9.10915	9.25618	8.97228	8.47301	10.617	10.4631	7.62955	7.30172	8.92091	9.15503	9.19693	9.186
202273_at	4.49344	4.74596	4.68035	4.81821	5.11224	4.99364	4.82372	4.57823	4.74253	5.07916	4.42352	4.68225	4.88871	4.90062	4.98912	4.5722
202274_at	5.77655	5.21986	5.01086	4.86492	5.01801	4.77148	4.77616	5.13803	5.04815	4.99979	6.46216	6.11085	5.12884	5.01742	5.06065	4.90331
202275_at	8.98803	9.42325	10.5273	10.6052	6.77285	6.64965	7.65391	7.96367	7.99918	7.83597	8.13874	8.04283	9.69324	9.63327	6.21334	6.11213
202276_at	10.8076	10.708	10.6587	10.4059	10.6703	10.7184	9.81188	10.138	10.4942	10.4405	10.2992	10.405	10.4334	10.58	10.3062	10.3138
202277_at	9.83882	9.76146	10.6019	10.6489	9.85221	10.0117	10.6526	10.7217	9.72832	9.78242	11.0183	10.871	9.76965	9.38908	9.30907	9.27411
202278_s_at	7.9112	8.01824	8.68969	8.79971	8.14025	8.11485	8.90022	8.87369	7.97224	7.86726	8.97587	8.98538	7.64426	7.98056	7.52759	7.46431
202279_at	10.0487	10.0163	9.97683	9.7918	10.5416	10.5314	9.85809	9.87949	10.1947	10.2849	9.17133	9.1705	10.1397	10.2839	9.93934	9.8864
202280_at	3.44348	3.70007	3.32503	3.43429	3.35282	3.36717	3.38037	3.41988	3.38037	3.38037	3.26211	3.40002	3.38037	3.4419	3.4188	3.38135
202281_at	6.77629	7.06063	7.07475	7.48497	7.29043	7.06348	5.9842	6.3848	7.17208	7.20579	6.92832	7.12476	7.66676	7.57515	7.34467	6.93299
202282_at	9.97283	10.2056	9.26894	8.73391	10.7013	10.56	9.73521	9.80806	10.6063	10.5683	9.40261	9.52319	10.4533	10.5955	8.97595	8.80213
202283_at	3.98947	4.35774	4.01499	4.34375	4.21826	3.76212	4.65192	4.22938	4.15384	3.93406	5.44846	5.19604	4.5327	4.11101	4.61779	4.15166
202284_s_at	7.25298	6.92556	8.56959	9.09793	8.72634	8.6403	9.0966	9.62871	10.2308	10.2775	10.9499	10.715	9.23638	9.47253	9.06786	8.97274
202285_s_at	4.81431	4.99522	4.7499	4.90565	4.91389	4.53467	4.64681	4.73017	5.01769	4.88774	4.7346	4.97686	5.11124	5.12649	4.91389	4.73346
202286_s_at	11.1861	11.6098	12.2983	11.6488	4.91308	4.90841	12.531	12.9485	7.40195	7.32384	13.329	13.4423	11.9761	11.8548	8.75351	8.75616
202287_s_at	4.14815	4.29871	4.37746	4.1698	4.17577	4.30139	4.13795	4.28203	4.14072	4.46565	4.29209	4.28363	4.32796	4.25394	4.3133	4.34989
202288_at	6.00531	5.95455	6.11776	5.85326	5.65522	5.9103	6.06594	6.05984	6.29625	6.48638	5.88183	5.71346	6.8757	7.22665	6.48359	6.24005
202289_s_at	7.93314	8.44471	9.69408	10.2056	8.86461	8.99726	8.77621	9.62758	8.74418	8.82695	9.50871	9.99259	8.32506	8.5844	7.53119	7.52536
202290_at	9.68177	9.27286	9.53178	8.91913	9.80966	9.85655	9.16056	8.82576	9.93737	9.31661	9.00904	8.94316	8.15553	8.60798	9.40057	9.53436
202291_s_at	4.1547	4.77608	3.91353	3.92658	3.88353	4.17165	5.4841	7.09528	4.10126	4.2705	3.84321	4.11495	9.59487	9.32504	8.24975	8.52753
202292_x_at	8.44888	8.81263	8.39147	8.58402	8.12123	8.06059	8.09739	8.45825	8.17913	8.05441	8.64557	8.44945	8.60705	8.67744	8.40416	8.1846
202293_at	7.59554	6.72197	7.41206	7.50387	8.35527	8.48833	8.21171	7.83002	6.80421	6.93974	8.35739	8.35184	6.9353	6.91074	7.41517	7.76175
202294_at	7.18089	6.90062	6.96246	7.19027	8.55292	8.68258	7.90717	7.72174	6.40326	6.57462	7.57928	7.78369	7.01025	6.90997	7.62827	7.53181
202295_s_at	8.59604	9.47106	9.51513	10.5382	7.94464	8.01032	9.50356	9.58485	10.2851	10.5098	12.1337	11.9335	9.77334	9.63048	8.82843	8.86668
202296_s_at	10.7749	10.726	9.61536	9.49405	10.1415	10.1125	10.2575	9.69502	10.7496	10.6295	9.78041	9.66366	9.98269	10.0824	9.97725	9.84407
202297_s_at	10.4936	10.3281	9.0425	9.0946	9.90699	9.93928	9.72561	9.25017	10.3746	10.3325	9.48423	9.34332	9.98595	10.0437	9.46974	9.42235
202298_at	11.4183	11.4671	10.5692	10.2121	11.6181	11.5387	10.3244	10.6049	11.4007	11.2951	10.5995	10.5983	10.9891	11.0514	10.6061	10.4109
202299_s_at	10.1834	10.1775	9.83244	9.8342	10.4063	10.5592	9.66762	9.8965	10.7041	10.8211	9.79918	9.76554	10.5112	10.4648	10.3114	10.3641
202300_at	10.0185	10.0876	9.72305	9.65003	10.2654	10.3012	9.44302	9.69229	10.4815	10.6037	9.52579	9.66775	10.1215	10.2719	10.0968	10.141
202301_s_at	8.41188	8.33551	8.19965	8.06629	8.17833	8.1963	8.11467	7.87301	8.48499	8.45011	8.12084	8.2366	8.38893	8.46396	8.70054	8.63215
202302_s_at	9.83662	9.7685	9.59796	9.51118	9.58897	9.71061	9.61972	9.36071	9.74347	9.82324	9.68838	9.84959	9.9743	9.99276	10.1579	10.1226
202303_x_at	8.50343	8.0954	9.02743	8.95548	8.87777	8.77672	8.21672	8.27109	8.04785	8.13475	8.27034	8.31231	8.25535	8.08733	8.16649	8.25781
202304_at	8.55964	8.27709	8.9109	9.20733	8.44143	8.59289	7.71529	7.72701	7.8736	7.9847	8.04627	8.08363	8.33963	8.39769	8.27714	8.29038
202305_s_at	8.59139	8.66017	8.23526	8.5006	7.25919	7.32856	8.02845	7.77714	7.10874	7.29108	7.83529	7.56635	7.47543	7.42476	6.83292	6.60904
202306_at	11.0443	11.0295	10.8424	10.4841	11.0172	11.0777	10.9672	10.5064	10.7398	10.7645	9.91859	9.84025	10.6378	10.5966	10.4244	10.4104
202307_s_at	7.33281	7.58546	8.39276	8.24341	6.96075	6.87911	8.29065	8.58067	7.51104	7.52871	8.12188	7.8558	8.18059	8.35756	6.03347	5.88733
202308_at	6.38711	6.63984	6.85832	6.65474	8.82048	8.62087	6.9929	7.15395	8.61061	8.92055	7.22837	7.4353	9.29488	9.26034	7.26832	6.94173
202309_at	11.2432	10.7059	10.6567	10.0354	10.4867	10.4985	11.3984	11.4013	10.5949	10.5153	10.513	10.518	10.4287	10.4967	9.7887	9.7336
202310_s_at	6.74475	6.05587	4.74298	5.23632	4.04501	4.29837	5.2622	5.64126	4.38966	3.97653	6.16159	6.60083	4.4182	3.70131	4.00384	3.93742
202311_s_at	3.3794	3.49288	3.25657	3.32477	3.14186	3.25898	3.26726	3.49198	3.1512	3.33844	3.35162	3.47315	3.48223	3.31367	3.53709	3.33586
202312_s_at	5.8007	5.92394	5.86151	5.97657	6.06767	5.71161	5.99261	6.06628	6.03467	5.95142	5.96183	5.99261	6.27954	6.28158	6.16894	6.01902
202313_at	8.82799	9.17243	9.05198	8.92781	9.70951	9.63268	9.24629	9.0066	10.4198	10.7316	9.58105	9.48168	9.33826	9.52299	4.22828	3.96253
202314_at	8.61543	7.98793	9.1235	8.51077	10.2723	10.5394	8.44681	8.37399	8.8872	9.15618	8.2032	7.9341	9.52026	9.50749	9.42337	9.77754
202315_s_at	6.71527	6.55731	6.06935	6.49552	6.2796	6.2599	6.93649	6.08839	6.87046	7.26832	7.38209	7.15941	6.93459	7.20498	6.91414	6.82539
202316_x_at	7.03317	6.69172	6.8224	6.90705	7.42738	7.41099	7.2958	7.50346	7.72826	7.62562	6.86747	6.90298	6.09683	6.34674	7.12064	7.07135
202317_s_at	8.12291	8.05806	8.08226	8.23845	8.30682	8.36223	8.40059	8.84002	8.52141	8.62091	8.08211	7.95448	8.38424	8.35029	8.57956	8.45347
202318_s_at	7.87351	7.42492	8.00334	8.26272	8.81543	8.95864	8.26181	8.08523	9.02604	9.07865	8.1454	8.12095	8.62521	8.59522	8.90122	9.08813
202319_at	4.8368	4.03552	4.96449	5.16179	6.61446	7.07914	5.30517	5.06047	4.86666	5.08434	5.08401	5.08511	5.13257	4.83929	6.9207	7.24051
202320_at	7.33886	7.34727	7.37767	7.36156	7.81329	7.63389	7.6193	7.6279	8.32064	8.31233	6.9304	7.00245	8.54865	8.83824	7.93077	7.85832
202321_at	5.8855	6.32073	7.39923	7.43172	7.56069	7.62151	7.04036	6.4159	7.34213	7.45278	4.51686	4.08252	7.37141	7.66955	7.18078	7.35992
202322_s_at	8.53331	8.89402	9.62073	9.48486	9.92804	9.82023	9.69203	9.07969	9.96757	9.88136	7.47627	7.55506	9.39	9.70302	9.86596	9.71916
202323_s_at	8.46202	8.93968	7.52928	7.73451	7.9022	7.80691	7.49921	7.45223	7.6125	7.2061	6.60416	6.36741	7.50746	7.37435	7.54006	7.50951
202324_s_at	10.1585	10.4748	9.3693	9.62412	9.46065	9.62744	8.83706	8.5804	9.13724	9.26835	8.37436	8.27331	9.31937	8.9282	9.36753	9.2701
202325_s_at	11.6017	11.4414	11.3929	11.1504	11.2478	11.3004	11.2626	11.0662	11.3573	11.2948	11.0643	10.7458	11.028	10.9829	11.7053	11.8573
202326_at	8.01544	7.50161	7.63918	8.09322	8.12071	7.98984	7.21105	7.46051	7.29692	7.64148	6.7109	6.93318	7.625	7.77929	6.87097	6.83867
202327_s_at	4.53099	4.5704	4.40927	4.4383	4.72895	4.47634	4.48872	4.49643	4.91623	4.72776	4.4921	4.58106	5.06194	4.24348	4.78642	4.7725
202328_s_at	6.0355	6.4437	6.1463	6.18585	6.46442	6.18088	6.78935	6.73512	6.68119	6.57935	6.27746	6.61712	7.08631	6.89144	6.4469	6.52599
202329_at	7.81604	7.67225	8.10013	7.90302	8.08273	7.90365	8.47446	8.29856	7.99228	8.11228	8.84152	8.91278	9.02117	8.92891	9.08793	8.91035
202330_s_at	9.25943	8.46569	8.95013	8.28965	10.4152	10.3444	9.62744	9.10796	8.56791	8.91622	9.18488	9.1345	9.26009	9.21054	9.19428	9.33258
202331_at	7.54712	7.6843	9.38229	9.39202	8.72781	8.91562	8.89332	8.91734	7.88169	8.24232	8.0491	8.2354	8.31837	8.66413	9.24311	9.13678
202332_at	7.46889	7.16356	9.14681	9.00222	8.06655	7.92236	8.38612	8.4526	7.39842	7.71945	7.69178	8.00455	7.78019	7.83501	8.19865	8.08513
202333_s_at	8.5654	8.29926	8.95865	9.18428	9.48162	9.5507	9.379	9.59415	9.21412	9.31792	9.87015	9.7718	9.26235	9.02761	9.07038	9.29796
202334_s_at	7.22757	6.81091	7.94713	8.25921	8.39424	8.57135	8.28137	8.65723	8.61813	8.49411	9.18577	9.14133	8.50488	8.61331	8.64098	8.8598
202335_s_at	2.96745	3.03146	3.12771	3.55876	3.34538	3.67319	3.34594	3.63792	3.31371	3.64236	3.73845	3.607	3.57269	3.54374	3.5556	3.61111
202336_s_at	10.3405	10.332	11.3691	11.797	6.59016	6.85881	10.841	11.6701	4.54136	5.13812	10.2549	9.88997	3.88953	3.43145	4.89512	4.64598
202337_at	8.23941	8.40329	8.69922	8.6424	8.93816	8.72104	8.76528	8.71409	8.39881	8.4466	7.99876	8.12588	8.34574	8.43131	8.4549	8.32893
202338_at	9.6187	8.67537	9.02004	6.53574	9.12949	9.03805	9.76881	9.21684	8.86639	8.99	8.73704	8.94624	8.96214	8.95489	8.83375	8.84556
202339_at	5.64593	5.82891	6.32117	6.48099	6.12481	6.11115	6.37174	6.12996	6.20026	5.64281	5.89215	6.06959	6.30438	6.36331	6.50998	6.2592
202340_x_at	6.36409	6.2118	7.19719	7.0989	6.66665	6.92139	6.1606	6.50853	6.18434	6.58273	6.74106	7.28917	7.24107	7.25855	7.45078	7.50456
202341_s_at	5.7243	7.51205	5.07283	4.91894	4.3389	4.13409	6.53312	5.26624	4.74624	5.68937	7.4601	7.34491	8.02848	7.77029	4.68172	4.6038
202342_s_at	4.99835	6.38496	3.97583	3.8217	3.34993	3.61361	5.79868	4.2647	3.7871	5.00472	6.67599	6.64154	6.50569	6.42093	3.43743	3.67386
202343_x_at	11.2597	11.4501	10.5362	10.3332	11.841	11.8152	11.444	11.3208	11.2172	11.3309	10.7759	10.7925	10.6379	10.7472	11.0149	10.8273
202344_at	7.59946	7.65795	6.96307	7.10511	6.44256	6.51071	7.45234	7.2828	7.14334	7.10641	6.47371	6.80842	7.83176	7.45278	7.03427	6.79479
202345_s_at	11.6391	11.0198	9.44597	8.47199	9.48074	9.39147	7.10024	6.72537	3.85891	3.88785	11.3296	12.3917	6.93759	6.59139	9.59075	9.6048
202346_at	8.2988	7.77962	8.67016	8.8496	8.74879	8.73718	7.94506	7.61906	8.99332	8.93688	8.52365	8.28091	8.68303	8.53441	9.43935	9.59884
202347_s_at	9.04078	8.67087	9.69038	9.73224	9.81509	9.79894	9.54235	9.08297	10.1282	9.98864	9.52048	9.39258	9.273	9.47398	10.1625	10.1128
202348_s_at	8.0025	7.97358	8.66339	8.51414	8.6426	8.51641	8.99279	8.63645	8.39146	8.45484	8.76711	8.53923	8.51948	8.59639	9.03265	9.00263
202349_at	7.75915	7.94109	8.50179	8.53081	8.20736	8.16718	8.45595	8.36926	8.6738	8.61124	8.3714	8.31769	8.5908	8.80003	9.23131	9.0255
202350_s_at	9.00528	7.93546	5.53675	6.60412	4.27758	3.7241	5.24617	4.44295	4.5628	4.19186	8.76163	7.95935	7.25499	6.89195	3.88164	4.38165
202351_at	8.9042	8.67301	9.29582	9.29457	8.97623	9.17893	9.84138	9.87698	9.54168	9.53879	10.652	10.1598	9.46433	9.17967	8.62277	9.02429
202352_s_at	10.5707	10.0366	9.4317	9.09172	9.09967	9.2516	10.074	9.79118	10.1761	9.86632	9.9331	9.74131	9.47388	9.56226	9.06602	9.25597
202353_s_at	9.73704	9.41905	8.89771	8.86933	8.85267	8.95977	8.97362	9.02544	8.43871	8.49356	8.79408	8.58665	8.67499	8.7422	8.94881	9.06892
202354_s_at	8.46275	8.3639	7.99951	8.0406	7.72075	7.7847	8.17311	8.17252	8.21492	7.89072	7.46634	7.69662	6.76211	6.82129	6.60225	6.69325
202355_s_at	8.80252	8.77738	8.21745	8.47131	7.96298	7.77147	8.76441	8.7594	8.39238	8.12598	8.01997	8.25977	7.81506	8.02523	7.08363	6.96238
202356_s_at	8.48651	8.32528	7.86251	8.10776	7.54734	7.4633	7.89579	7.82042	7.73555	7.84733	7.68052	7.47048	7.71817	8.01633	6.31045	6.28043
202357_s_at	4.06387	4.58092	5.12482	7.99261	4.10462	4.3167	6.64644	8.28295	4.5324	4.3729	7.98162	8.37843	4.4192	4.67747	4.75345	4.29758
202358_s_at	7.53571	7.82233	7.53877	7.57889	7.37269	7.35633	7.11742	6.90658	8.33849	8.38947	7.73891	7.57098	8.00629	7.99819	8.17469	8.01811
202359_s_at	7.47006	7.28691	7.08847	7.49816	7.07576	7.15485	6.55036	6.1298	7.72677	7.66271	7.31873	7.09835	7.46624	7.93234	7.46077	7.57253
202360_at	7.84382	7.90994	8.45389	8.83172	8.55158	8.50271	9.03905	9.171	7.79752	8.13814	8.58803	9.01152	8.80407	8.72342	9.01026	8.99011
202361_at	10.2384	10.6276	8.26035	8.29785	8.3798	8.37149	7.58949	7.57067	8.78652	8.64838	8.14376	8.18936	8.79192	8.95785	8.55252	8.36449
202362_at	9.55496	9.00751	9.21502	9.30871	8.7893	8.94712	9.67109	9.42355	9.53407	9.52459	9.7653	9.56363	8.88826	8.8854	9.28184	9.5542
202363_at	8.55585	7.84588	4.52932	5.21075	7.5246	7.41313	6.61317	6.7468	5.00645	5.07915	9.13158	8.74879	10.5756	9.9831	9.07263	8.98662
202364_at	8.76776	9.27418	9.55814	10.0305	10.182	10.1696	9.11197	9.79818	9.38668	10.1014	9.10067	9.84511	9.99652	9.9983	8.95273	8.97194
202365_at	9.17054	9.19954	9.0814	9.36358	10.6144	10.4779	8.69476	8.89738	9.53984	9.61996	8.78793	8.63824	9.95385	9.89905	10.156	9.94467
202366_at	6.19881	6.47455	6.78702	7.10203	7.5202	7.44329	6.42702	6.55492	7.40469	7.51397	6.18638	6.40733	7.07839	7.11422	6.46282	6.48626
202367_at	8.12647	8.44745	8.26756	8.67358	7.03884	7.00859	7.53096	7.24538	7.55264	7.46633	7.90282	7.80222	7.07101	6.88888	8.48719	8.33454
202368_s_at	6.84198	6.69722	7.17051	6.93367	5.66754	5.57371	7.47433	7.26417	5.51104	5.95517	6.89614	6.66701	6.46325	6.68586	5.87805	5.89346
202369_s_at	8.05663	7.85217	8.5486	8.29798	6.84412	6.93955	8.87557	8.652	6.82828	7.19849	8.45342	7.98442	7.32637	6.97356	6.86606	6.82095
202370_s_at	9.48003	8.88954	10.0597	9.43516	9.29728	9.31149	10.077	9.82022	9.221	9.19785	9.1768	9.2259	9.92266	9.77395	8.48997	8.45889
202371_at	10.0949	9.95532	9.79169	9.71019	10.0841	10.1875	10.0314	10.6678	10.3091	10.5105	9.9085	9.84959	9.85639	9.89465	8.62999	8.86077
202372_at	7.71159	7.8044	7.87182	8.25501	7.74551	7.9821	8.10896	7.82536	7.54349	7.62143	6.87732	7.04071	7.9333	7.8955	7.66343	7.55288
202373_s_at	8.67984	8.88268	8.62813	8.8279	8.62813	8.66889	8.85817	8.76582	8.7025	8.6363	7.6554	7.64055	8.99079	8.64784	8.29205	8.06115
202374_s_at	7.70738	7.87072	7.47414	7.50335	7.24487	7.27451	7.60992	7.40228	7.52413	7.44589	6.38006	6.31222	6.58742	6.69788	6.73324	6.84039
202375_at	6.53659	6.24343	5.85228	6.61553	5.42819	5.82073	5.27376	4.41533	6.42797	6.62181	7.25093	7.06613	7.1472	7.01197	5.68393	6.72096
202376_at	4.04541	4.63261	4.72164	4.99783	4.25859	4.68312	9.31228	10.5099	5.14244	4.90918	7.40175	6.79619	4.6907	5.50122	5.19459	4.74776
202377_at	9.17732	9.6469	9.78299	10.226	8.30723	8.50738	9.06772	9.67201	7.97113	8.01027	9.87052	9.45088	8.13004	7.9241	6.86997	7.27553
202378_s_at	9.22998	9.64739	9.98014	10.5513	8.77629	8.88908	9.60924	10.3129	7.84582	7.83123	9.80079	9.79956	8.57658	8.64931	7.88496	7.81097
202379_s_at	8.29276	8.70495	7.88486	8.13594	8.22357	8.36754	8.68417	8.79898	8.56462	8.40585	7.87202	8.07827	8.92134	8.81776	8.95035	8.81318
202380_s_at	7.73798	7.94621	7.15771	7.22958	7.61261	7.64894	7.72968	7.67603	7.83329	7.4018	7.1198	7.24218	8.26563	7.9998	8.14823	7.815
202381_at	10.4342	10.0477	11.8803	11.7957	10.1983	10.3233	10.8885	10.7661	11.3985	11.3851	11.3496	10.9229	10.2514	9.85155	11.1624	11.4685
202382_s_at	8.83493	8.3251	8.1503	8.27895	7.82998	7.76454	8.74713	8.9574	8.56838	8.59115	8.28529	8.42016	7.82948	8.05759	7.89245	7.97539
202383_at	7.0642	7.12179	7.01939	7.09643	7.06305	6.98429	6.75017	6.82592	7.15406	7.09742	6.9941	7.0766	7.80838	7.07804	7.00772	7.0296
202384_s_at	6.99365	6.31784	6.23166	5.96097	6.92593	6.8134	7.40003	7.04343	6.25812	6.26138	6.49026	6.59435	6.75433	6.53855	6.55583	6.62512
202385_s_at	7.27466	6.60557	6.64486	6.2257	6.92071	6.54406	7.45288	7.31317	6.50706	6.3212	6.59937	7.10882	7.11704	6.9138	6.8361	6.91082
202386_s_at	7.03916	7.49927	8.05042	8.35892	7.12148	7.30087	7.75291	7.70081	7.63267	7.86489	7.93086	8.12391	7.45944	7.43211	6.72668	6.63522
202387_at	7.53602	7.65586	8.87036	9.54292	9.29192	9.27321	8.23146	8.95219	7.86202	8.17857	9.98528	10.2914	8.22261	8.4007	8.4315	8.39141
202388_at	10.9851	11.6533	7.15799	7.69728	12.5815	12.5938	6.87195	10.0978	6.51003	8.25707	7.72927	8.01391	11.005	11.2718	4.95771	5.03282
202389_s_at	6.51648	6.6262	6.94835	6.95386	6.78629	6.6813	6.66663	6.83562	6.94506	7.1138	6.65604	6.57449	7.44291	7.60769	6.74452	6.36864
202390_s_at	5.95687	6.14251	6.16828	6.55447	6.66048	6.55885	5.92902	6.35955	6.78547	6.99242	6.37705	6.2529	7.34862	6.902	6.75061	6.53091
202391_at	10.4868	9.6085	10.6835	10.2339	6.5992	7.02399	10.2372	10.4322	4.512	4.50678	10.8446	10.6365	8.28478	8.84822	7.01968	7.11016
202392_s_at	7.29348	7.12118	6.72909	6.91501	7.51545	7.51836	8.01746	8.17297	7.25925	7.09614	7.81699	7.49277	7.74655	7.96615	7.12123	6.95308
202393_s_at	10.5363	9.94323	7.65337	8.2061	8.28	8.56975	9.5988	9.38995	7.46894	7.66808	9.697	9.29444	8.46121	8.35756	8.02758	8.21446
202394_s_at	7.88793	8.12757	7.36775	7.4549	7.31508	7.38869	7.08434	7.04508	8.00334	8.17904	7.29392	7.30901	7.82604	7.71564	7.3876	7.22359
202395_at	10.0537	10.1634	9.08589	9.41207	9.32788	9.29773	9.10844	8.88413	10.0132	10.1301	8.74208	8.56937	10.4893	10.4422	10.0313	9.9047
202396_at	10.0191	9.33253	9.03451	8.72786	8.78365	9.02192	9.64474	9.62614	8.8714	8.64628	9.45846	9.3205	8.53953	8.42343	9.08901	9.1438
202397_at	10.0585	9.57258	10.6121	10.2042	11.3002	11.2451	10.502	10.3819	11.1572	11.1356	9.91741	9.92969	9.97854	10.1158	9.75259	9.74368
202398_at	5.25588	5.3975	6.21423	6.60717	6.28624	6.11856	6.7297	6.44926	7.04722	6.76494	6.27374	6.50175	5.99376	5.63954	6.0435	6.39283
202399_s_at	8.12797	8.23205	8.9103	9.10928	8.90112	8.87701	9.68829	9.20329	10.2964	10.1327	9.38505	9.16385	8.78774	8.96832	8.87425	8.95895
202400_s_at	4.93672	5.11317	4.85451	4.78406	4.98907	4.96312	4.73259	4.68361	5.16534	4.90991	4.72674	5.09244	5.11295	5.29536	4.79828	4.93672
202401_s_at	7.00215	6.77493	6.81295	6.76674	7.1604	6.86197	6.57192	6.58252	6.61187	6.9478	7.30287	7.30665	7.28866	7.23372	6.67826	6.42658
202402_s_at	7.88009	7.97355	8.15281	7.55511	8.04691	7.92056	8.68699	7.29711	8.19984	7.88524	7.24146	7.14695	7.95381	7.88425	6.84125	6.88198
202403_s_at	4.30397	4.50729	4.37864	4.53817	4.53238	4.57621	4.5715	4.23586	4.54491	4.53784	4.48206	4.46202	4.94482	4.32675	5.0217	4.7489
202404_s_at	3.52524	3.31382	3.37247	3.29536	3.31636	3.47071	3.47912	3.30248	3.53906	3.48561	3.53142	3.38175	3.61676	3.72426	3.33313	3.43301
202405_at	6.90457	6.49072	6.39604	6.77707	6.80641	7.07951	6.66465	6.33838	7.50706	7.63173	6.76915	6.5387	7.079	6.72137	6.90532	6.8223
202406_s_at	9.32424	8.77087	9.61846	9.63942	8.76138	8.7788	9.44405	9.21327	9.53107	9.35284	9.37816	9.38019	9.71823	9.66987	9.10664	9.14372
202407_s_at	8.73902	8.44168	7.24929	6.94068	7.77256	7.82656	7.57335	7.4088	7.38402	7.35694	7.33054	7.39684	6.18605	6.71174	7.37005	7.17331
202408_s_at	9.57787	9.36627	8.34723	8.2577	8.79358	8.73361	8.68811	8.61432	8.32979	8.31686	8.54917	8.67239	8.59048	8.71395	8.34454	8.43586
202409_at	4.89537	5.63291	4.29635	4.2664	4.20732	4.19624	5.70023	5.36816	4.25638	4.37744	4.88305	4.5416	4.73863	4.1241	4.26102	4.48101
202410_x_at	4.63618	4.78297	4.34304	4.52586	4.48109	4.74827	4.73259	5.33325	4.49883	4.31151	4.69839	4.51612	4.65775	4.6317	4.7583	4.5627
202411_at	6.19101	8.76627	5.00315	6.05112	4.4958	4.22574	5.16051	5.75898	4.81166	4.61606	9.94038	8.2594	4.39587	5.18149	4.48122	3.98913
202412_s_at	9.0309	8.21318	8.82709	8.39756	9.32743	9.42598	10.363	9.70859	8.65974	8.43077	9.36396	9.6341	8.51144	8.49285	9.02831	9.09536
202413_s_at	10.6452	10.0221	10.4386	10.1009	10.7841	10.816	11.6811	11.1384	10.098	10.0298	10.8533	11.1682	10.1928	10.1752	10.5264	10.5774
202414_at	7.17063	7.27388	6.83281	6.96237	7.79658	7.90302	7.52285	7.63963	6.91791	7.13125	8.04428	8.21275	7.15887	7.34203	6.60714	6.45365
202415_s_at	8.83483	8.62117	7.9159	7.68535	8.50784	8.42294	8.40103	8.15242	8.19861	8.40738	8.11257	7.99271	8.18424	8.40942	8.28627	8.01332
202416_at	9.03856	8.77346	9.31646	9.20287	9.53853	9.51853	9.99182	9.92483	9.94191	9.51581	9.28053	9.13029	8.63471	8.99035	8.66529	8.8506
202417_at	8.65532	8.81488	4.46792	4.15156	8.08564	7.90147	7.66179	7.90667	8.65215	8.7967	8.34225	8.61517	8.21694	8.29279	7.90785	7.80825
202418_at	10.1176	10.4183	10.5122	10.5333	10.089	10.0146	9.64393	9.24318	10.2735	10.3786	9.71559	9.54195	10.0991	10.1156	11.4696	11.2447
202419_at	7.78552	7.95798	7.96001	7.52441	8.31853	8.39362	8.64858	8.80765	7.2913	7.83336	8.46198	8.44977	8.21178	7.97665	7.30601	7.58287
202420_s_at	7.92807	7.60458	7.7051	7.67122	8.27154	8.19556	7.93782	8.1335	7.91217	7.98608	7.81502	7.88068	8.22633	8.34126	8.20765	8.23164
202421_at	6.88113	6.48767	7.88083	7.84838	5.7218	5.24144	8.41857	8.14025	5.84742	5.76455	8.34346	8.54737	6.62951	6.79305	6.96147	6.64711
202422_s_at	5.91791	4.59421	5.41204	5.50911	2.8388	3.40522	4.65767	4.64057	2.95882	2.99227	4.91618	4.20784	2.72797	2.83429	2.72869	2.931
202423_at	7.73599	7.92851	7.84162	8.04271	8.70044	8.46687	7.95318	7.86704	7.96304	8.14809	8.08532	8.06268	7.93306	8.08901	8.97019	8.67131
202424_at	8.76025	8.62019	9.24812	9.34151	8.70559	8.64991	8.74745	8.76748	8.79116	8.77693	8.1987	8.02074	9.20899	9.16716	8.61472	8.5827
202425_x_at	8.99447	8.57573	9.1418	9.19025	11.291	11.4723	9.32966	9.13214	11.6341	11.3239	9.71429	9.5962	10.9531	10.7032	10.8325	11.075
202426_s_at	5.06917	4.80356	4.97767	5.42758	4.59128	4.64779	6.12079	5.65938	5.75987	5.52301	6.16592	6.50054	5.79791	5.48365	5.36887	5.15863
202427_s_at	9.64877	9.51911	9.55263	9.76792	11.6145	11.4753	9.27241	8.60982	12.2436	12.1865	8.97665	8.88891	11.8569	11.9933	11.3396	11.3661
202428_x_at	11.1759	11.4519	11.1978	10.6543	11.4835	11.2596	10.7833	10.8795	12.0409	12.1094	10.7134	10.8867	12.3065	12.3391	11.4346	11.3413
202429_s_at	8.90707	8.77448	9.06011	9.11165	12.0298	12.1594	9.37286	9.26087	11.7853	11.8095	9.66423	9.65873	10.867	10.7541	11.1923	11.2257
202430_s_at	8.1104	8.19783	8.00166	8.50541	6.73854	6.6815	8.36515	8.85848	2.88436	2.99227	9.83709	9.48962	5.22936	4.65881	3.06325	3.62269
202431_s_at	10.8468	10.1607	10.1665	10.6068	11.494	11.3744	11.3377	11.4723	10.6983	10.8995	9.77654	9.70924	10.4803	10.4325	11.7742	11.7693
202432_at	10.0922	9.87569	8.88581	8.89252	9.14331	9.13907	8.61944	8.10542	8.39129	8.53354	7.95767	7.90551	7.53781	7.56481	8.54659	8.46698
202433_at	10.1168	10.1488	8.85589	8.38376	9.81208	9.61979	8.90977	8.42698	9.43824	9.35833	8.44496	8.34901	9.18289	9.40748	9.53931	9.44423
202434_s_at	4.70369	6.05919	5.52191	6.82363	4.52913	4.10928	5.1925	4.67222	4.45058	4.35171	6.05735	6.38952	4.27497	4.87713	4.70807	4.33477
202435_s_at	6.35744	8.18987	8.18629	9.20656	4.2459	4.1921	7.19686	6.21828	3.29706	3.63477	8.63533	8.95667	7.44973	7.63822	6.61009	6.46775
202436_s_at	7.26138	9.32377	9.16714	10.1056	4.72288	4.52307	8.05851	7.02118	3.95875	3.58174	9.53648	10.066	8.70841	9.09226	7.507	7.43261
202437_s_at	6.34967	7.88824	8.36358	9.28862	3.28332	3.64625	7.0157	5.95345	3.29567	3.19714	8.37336	8.77132	7.95944	8.09994	6.10518	6.42432
202438_x_at	5.27405	5.24201	4.52923	5.0479	3.85597	3.83733	3.78759	3.89191	4.14951	4.15385	4.26919	3.50453	3.6647	3.59444	3.6821	4.1799
202439_s_at	7.2991	7.28738	6.83633	7.2257	4.69539	5.36607	5.44236	5.09225	6.14306	6.34536	6.41979	5.82987	4.93071	4.68081	5.33488	5.33541
202440_s_at	6.6254	6.45327	5.63145	5.78245	6.82194	6.6769	7.06892	7.56473	5.86592	5.86621	8.70064	8.53739	5.92442	5.69031	5.97899	5.90356
202441_at	8.99102	8.72131	10.1165	9.60645	9.64386	9.4527	9.70204	9.34609	8.39426	8.52301	9.27816	9.42572	9.26763	9.33749	9.24523	9.17616
202442_at	10.7206	10.4187	10.8258	10.9608	11.2957	11.3759	10.609	10.7544	9.32095	9.40334	10.8236	10.7243	9.75635	9.85932	9.93266	10.1124
202443_x_at	9.63461	9.45993	8.14829	8.34	7.37699	7.47443	9.28419	9.33505	8.00974	8.28264	9.68137	9.94307	9.97918	10.0059	9.64714	9.60934
202444_s_at	7.29864	7.05324	8.44584	7.7451	7.85266	7.57496	8.15099	7.60116	6.56762	6.4138	7.60159	7.68697	6.37075	6.19127	7.07476	7.25332
202445_s_at	4.75626	4.44394	4.35617	4.30899	4.07903	3.99268	4.64232	4.58402	4.31592	4.68816	4.75278	4.70443	5.02208	5.29585	4.81099	5.11053
202446_s_at	9.519	10.139	9.72704	10.0707	8.36866	8.21828	10.3694	10.8413	4.29047	4.38722	11.0852	10.6279	6.44496	6.33515	4.71128	4.85314
202447_at	10.4662	10.3655	9.04268	9.14845	9.21714	9.2999	9.12481	8.98578	8.54289	8.62212	8.51678	8.50838	5.28408	5.62233	8.20973	8.22777
202448_s_at	5.21722	5.33865	5.59195	5.4197	5.67037	5.52826	5.34038	4.99138	5.55119	5.40736	5.20617	5.42601	4.34964	4.56473	5.28501	5.36104
202449_s_at	7.33154	7.38382	8.09749	8.49097	6.49193	6.48036	8.80313	9.50418	8.85287	8.65425	9.68374	9.87528	8.06133	7.94462	8.92923	8.75667
202450_s_at	4.42513	5.03637	7.77036	8.03834	3.70389	4.06592	5.00728	5.64	4.8194	5.01353	4.59537	5.01307	5.39719	5.11572	4.38704	4.73124
202451_at	8.96267	8.64405	7.79706	7.89707	8.56083	8.53194	8.69987	8.33098	8.71093	8.63398	8.45877	8.25547	8.1649	8.31846	8.57757	8.8401
202452_at	5.84398	6.08278	6.54003	6.84866	6.42443	6.54906	6.02177	6.20287	6.49419	6.73418	6.36359	6.30176	6.57124	6.48857	6.60754	6.21695
202453_s_at	7.84441	7.7202	6.79586	6.7732	7.5241	7.59177	7.72704	7.36393	7.85547	7.72838	7.22564	7.25826	7.21252	7.09651	7.47207	7.30305
202454_s_at	6.37319	7.39997	7.43794	7.76922	9.03136	8.87994	7.32424	8.45806	8.57675	8.75113	7.95106	8.50959	9.31115	9.03484	6.32871	5.94811
202455_at	5.93751	6.26474	6.45346	7.1289	6.47004	6.37074	5.95405	6.74134	5.69817	5.86136	5.87867	6.18634	6.79787	6.67825	6.50902	6.38767
202456_s_at	6.17573	6.52154	6.56043	6.65669	6.35299	6.36404	6.81908	6.51397	6.84007	6.84548	6.9261	6.61331	6.37991	6.044	6.53207	6.36493
202457_s_at	9.22016	9.09888	9.45956	9.66491	12.3859	12.4777	10.0295	9.55792	12.5255	12.5313	10.4384	10.2207	11.5851	11.4022	11.7526	11.8872
202458_at	8.90113	9.68892	11.3495	11.5178	10.1443	10.3327	7.84236	8.04446	5.85868	5.55255	11.3804	11.647	9.32798	8.62531	8.30355	8.37278
202459_s_at	6.6512	6.95206	7.7473	7.4688	5.25465	5.45961	6.35709	6.47949	7.04293	7.49518	5.3403	5.34976	6.4975	6.53289	6.85966	6.61181
202460_s_at	7.14957	7.08633	7.7345	7.77199	5.60742	5.80027	6.7776	6.82223	7.31569	7.62252	6.22285	6.64862	7.04691	7.14446	7.12272	7.28956
202461_at	9.1523	9.147	8.93777	8.65317	8.71411	8.65653	9.00598	8.67691	8.89427	8.83607	8.58273	8.46552	8.22131	8.26414	8.13111	7.94019
202462_s_at	9.4367	9.05763	9.2697	8.50356	9.29899	9.39212	9.47002	9.84445	9.42141	9.35796	9.77262	9.95247	8.99371	8.94151	9.81945	9.79007
202463_s_at	6.76921	6.6213	7.15045	6.91634	6.9949	6.87417	6.87534	6.89659	7.20199	7.27548	6.37184	6.6153	7.71925	7.74197	7.70718	7.39906
202464_s_at	8.11509	7.33054	8.73581	9.03231	6.98178	6.903	7.20812	7.77326	7.17332	8.12792	9.96222	9.64372	6.97554	7.0218	7.034	6.89053
202465_at	6.02753	6.13703	6.03992	5.52822	5.33376	5.4513	5.5787	5.64997	5.09296	5.23397	5.26394	5.25275	5.17916	5.14608	5.11527	4.69313
202466_at	8.68199	8.49519	8.65678	8.33439	8.46922	8.53411	8.97966	8.95836	7.95279	8.09196	8.50464	8.64117	8.45523	8.44283	8.82434	8.59553
202467_s_at	10.3189	10.2445	10.3272	10.5432	10.3875	10.2743	11.0557	11.363	10.8819	10.8053	11.3041	11.337	9.72498	9.78348	10.6759	10.5939
202468_s_at	10.0614	9.11657	10.9825	9.1955	9.39777	9.56668	9.92634	9.43303	9.3884	9.56146	9.51842	8.77332	9.54732	9.41908	10.7978	10.9034
202469_s_at	9.58209	9.40387	9.45254	9.33791	9.31703	9.30312	9.09369	9.13663	9.42212	9.43625	9.1668	9.17809	8.69239	8.91835	9.65133	9.68491
[truncated: 20,280 more rows]
